# Supplementary material for: Towards a transferable fermionic neural wavefunction for molecules
Source: Nat Commun. 2024 Jan 2;15:120. doi: 10.1038/s41467-023-44216-9 (PMC10762074; doi:10.1038/s41467-023-44216-9)
Supplement: Supplementary file 4 — Source Data [file 41467_2023_44216_MOESM4_ESM.zip]

Archive with 31 entries (30 files):
- source_data_figures/
- source_data_figures/fig3_h2o_phaseflip_a.csv
- __MACOSX/source_data_figures/._fig3_h2o_phaseflip_a.csv
- source_data_figures/fig3_h2o_phaseflip_b.csv
- __MACOSX/source_data_figures/._fig3_h2o_phaseflip_b.csv
- source_data_figures/.DS_Store
- __MACOSX/source_data_figures/._.DS_Store
- source_data_figures/fig6_C2_PES_a.csv
- __MACOSX/source_data_figures/._fig6_C2_PES_a.csv
- source_data_figures/fig4_reuse_from_smaller_a.csv
- __MACOSX/source_data_figures/._fig4_reuse_from_smaller_a.csv
- source_data_figures/fig4_reuse_from_smaller_c.csv
- __MACOSX/source_data_figures/._fig4_reuse_from_smaller_c.csv
- source_data_figures/fig6_C2_PES_c.csv
- source_data_figures/fig6_C2_PES_b.csv
- __MACOSX/source_data_figures/._fig6_C2_PES_b.csv
- source_data_figures/fig4_reuse_from_smaller_b.csv
- __MACOSX/source_data_figures/._fig4_reuse_from_smaller_b.csv
- source_data_figures/fig2_HChains_extensivity_and_MottaEtAl_c.csv
- __MACOSX/source_data_figures/._fig2_HChains_extensivity_and_MottaEtAl_c.csv
- source_data_figures/fig7_ablation_foundational_model_b.csv
- __MACOSX/source_data_figures/._fig7_ablation_foundational_model_b.csv
- source_data_figures/fig7_ablation_foundational_model_c.csv
- __MACOSX/source_data_figures/._fig7_ablation_foundational_model_c.csv
- source_data_figures/fig2_HChains_extensivity_and_MottaEtAl_b.csv
- __MACOSX/source_data_figures/._fig2_HChains_extensivity_and_MottaEtAl_b.csv
- source_data_figures/fig7_ablation_foundational_model_a.csv
- __MACOSX/source_data_figures/._fig7_ablation_foundational_model_a.csv
- source_data_figures/fig2_HChains_extensivity_and_MottaEtAl_a.csv
- __MACOSX/source_data_figures/._fig2_HChains_extensivity_and_MottaEtAl_a.csv
- source_data_figures/fig5_eval_foundational_model.csv
