# Supplementary material for: Towards a transferable fermionic neural wavefunction for molecules
Source: Nat Commun. 2024 Jan 2;15:120. doi: 10.1038/s41467-023-44216-9 (PMC10762074; doi:10.1038/s41467-023-44216-9)
Supplement: Supplementary file 4 — Source Data [file 41467_2023_44216_MOESM4_ESM.zip › source_data_figures/fig3_h2o_phaseflip_a.csv]

	Our work	Standard backflow
0	0.0002564139068999	0.0027770973974838
1	0.0002505357746121	0.0019595135585404
2	0.0001966979369899	0.0007170470355776
3	0.0001868377245409	0.0009707500907824
4	0.0001531650788819	0.0007666259552933
5	0.0002582646666268	0.0021667631593299
6	0.0002484215030562	0.0019460847054141
7	0.0002309136676194	0.0030860828305594
8	0.0003723321405413	0.0047728998633101
9	0.0002952911191095	0.0073255763063206
10	0.0002840375888626	0.0152927529718726
11	0.0002286869983799	0.0137310094106941
12	0.0002664996802922	0.0099411650188266
13	0.000264211976464	0.0061567469453438
14	0.000236616735492	0.0030497000005561
15	0.0002394905127584	0.0023372445639688
16	0.0002547491843142	0.0019629141082986
17	0.0001446156375459	0.000914475400932
18	0.0002298430832888	0.0010586342273745
19	0.0002289648358418	0.0014039920968934
