# Supplementary material for: Towards a transferable fermionic neural wavefunction for molecules
Source: Nat Commun. 2024 Jan 2;15:120. doi: 10.1038/s41467-023-44216-9 (PMC10762074; doi:10.1038/s41467-023-44216-9)
Supplement: Supplementary file 4 — Source Data [file 41467_2023_44216_MOESM4_ESM.zip › source_data_figures/fig3_h2o_phaseflip_b.csv]

	Our work	Standard backflow
0	1620.3604542694095	5606.459726806641
1	520.1239754638664	1277.1520234069833
2	112.94300355529856	166.13753976440506
3	42.54685144043009	51.878882690429144
4	27.35404100036547	43.66551599121209
5	1.003713317869881	0.741479965211056
