# Supplementary material for: Towards a transferable fermionic neural wavefunction for molecules
Source: Nat Commun. 2024 Jan 2;15:120. doi: 10.1038/s41467-023-44216-9 (PMC10762074; doi:10.1038/s41467-023-44216-9)
Supplement: Supplementary file 4 — Source Data [file 41467_2023_44216_MOESM4_ESM.zip › source_data_figures/fig6_C2_PES_a.csv]

	geometry	energy	experiment
0	1.7008	-75.3843444366455	Our work (zero-shot)
5	1.8897	-75.64446940612793	Our work (zero-shot)
10	2.0787	-75.76154222106933	Our work (zero-shot)
15	2.2677	-75.80400126647949	Our work (zero-shot)
20	2.348	-75.80717910766602	Our work (zero-shot)
25	2.4566	-75.80043986511231	Our work (zero-shot)
30	2.6456	-75.76189254760742	Our work (zero-shot)
35	3.0236	-75.6367572479248	Our work (zero-shot)
40	3.4015	-75.58055871582032	Our work (zero-shot)
45	3.7795	-75.4950736694336	Our work (zero-shot)
50	4.1574	-75.41660179138184	Our work (zero-shot)
55	4.5354	-75.36345007324219	Our work (zero-shot)
60	4.9133	-75.25540657043457	Our work (zero-shot)
65	5.2912	-75.15793099975586	Our work (zero-shot)
2	1.7008	-75.55440129089355	Our work (1k steps per geom.)
7	1.8897	-75.76716671752929	Our work (1k steps per geom.)
12	2.0787	-75.86488168334961	Our work (1k steps per geom.)
17	2.2677	-75.90150471496582	Our work (1k steps per geom.)
22	2.348	-75.90613441467285	Our work (1k steps per geom.)
27	2.4566	-75.90361236572265	Our work (1k steps per geom.)
32	2.6456	-75.8902028503418	Our work (1k steps per geom.)
37	3.0236	-75.84139668273926	Our work (1k steps per geom.)
42	3.4015	-75.80003018188476	Our work (1k steps per geom.)
47	3.7795	-75.76010623168945	Our work (1k steps per geom.)
52	4.1574	-75.72897225952148	Our work (1k steps per geom.)
57	4.5354	-75.70447500610352	Our work (1k steps per geom.)
62	4.9133	-75.69174305725097	Our work (1k steps per geom.)
67	5.2912	-75.68464631652832	Our work (1k steps per geom.)
70	1.7008	-75.565684052	PsiFormer (100k steps per geom.)
71	1.8897	-75.781802884	PsiFormer (100k steps per geom.)
72	2.0787	-75.884297096	PsiFormer (100k steps per geom.)
73	2.2677	-75.920304157	PsiFormer (100k steps per geom.)
74	2.348	-75.92294827600001	PsiFormer (100k steps per geom.)
75	2.4566	-75.919141102	PsiFormer (100k steps per geom.)
76	2.6456	-75.912618776	PsiFormer (100k steps per geom.)
77	3.0236	-75.86769061999999	PsiFormer (100k steps per geom.)
78	3.4015	-75.81931993200001	PsiFormer (100k steps per geom.)
79	3.7795	-75.77889171	PsiFormer (100k steps per geom.)
80	4.1574	-75.745155403	PsiFormer (100k steps per geom.)
81	4.5354	-75.71950139300002	PsiFormer (100k steps per geom.)
82	4.9133	-75.705158834	PsiFormer (100k steps per geom.)
83	5.2912	-75.69759163900001	PsiFormer (100k steps per geom.)
84	1.7008	-75.436	Booth et al., FCIQMC
85	1.8897	-75.6547	Booth et al., FCIQMC
86	2.0787	-75.7614	Booth et al., FCIQMC
87	2.2677	-75.7987	Booth et al., FCIQMC
88	2.348	-75.80251	Booth et al., FCIQMC
89	2.4566	-75.7993	Booth et al., FCIQMC
90	2.6456	-75.7798	Booth et al., FCIQMC
91	3.0236	-75.7243	Booth et al., FCIQMC
92	3.4015	-75.6805	Booth et al., FCIQMC
93	3.7795	-75.6454	Booth et al., FCIQMC
94	4.1574	-75.6185	Booth et al., FCIQMC
95	4.5354	-75.5998	Booth et al., FCIQMC
96	4.9133	-75.5881	Booth et al., FCIQMC
97	5.2912	-75.5798	Booth et al., FCIQMC
98	1.7008	-75.60466564791403	CCSD(T)-CBS
99	1.8897	-75.7794017697841	CCSD(T)-CBS
100	2.0787	-75.88174958096434	CCSD(T)-CBS
101	2.2677	-75.91767526423439	CCSD(T)-CBS
102	2.348	-75.92036926529745	CCSD(T)-CBS
103	2.4566	-75.9161245321792	CCSD(T)-CBS
104	2.6456	-75.89473405221808	CCSD(T)-CBS
105	3.0236	-75.83629837271137	CCSD(T)-CBS
106	3.4015	-75.79711583469924	CCSD(T)-CBS
107	3.7795	-75.76033836578792	CCSD(T)-CBS
108	4.1574	-75.73138020643432	CCSD(T)-CBS
109	4.5354	-75.71232437718157	CCSD(T)-CBS
110	4.9133	-75.70445891565619	CCSD(T)-CBS
111	5.2912	-75.70774435102179	CCSD(T)-CBS
