# Supplementary material for: Towards a transferable fermionic neural wavefunction for molecules
Source: Nat Commun. 2024 Jan 2;15:120. doi: 10.1038/s41467-023-44216-9 (PMC10762074; doi:10.1038/s41467-023-44216-9)
Supplement: Supplementary file 4 — Source Data [file 41467_2023_44216_MOESM4_ESM.zip › source_data_figures/fig4_reuse_from_smaller_a.csv]

	index	geom	geom_comment	molecule	E	experiment	source	reuse_from	E_ref	error	samples	experiment_name
215	3410	00572fed1563d8dffead78f6206d159f	C2H4_CC1.30A_0deg	C2H4	-78.52249612886718	Scherbela_etal_2022_reuse	Scherbela_etal_2022		-78.57652058	54.024451132818285	2621440.0	Scherbela_etal_2022_reuse
216	3411	00572fed1563d8dffead78f6206d159f	C2H4_CC1.30A_0deg	C2H4	-78.54028787691405	Scherbela_etal_2022_reuse	Scherbela_etal_2022		-78.57652058	36.232703085943285	5242880.0	Scherbela_etal_2022_reuse
217	3412	00572fed1563d8dffead78f6206d159f	C2H4_CC1.30A_0deg	C2H4	-78.55028238374999	Scherbela_etal_2022_reuse	Scherbela_etal_2022		-78.57652058	26.238196250005785	10485760.0	Scherbela_etal_2022_reuse
218	3413	00572fed1563d8dffead78f6206d159f	C2H4_CC1.30A_0deg	C2H4	-78.55822458345702	Scherbela_etal_2022_reuse	Scherbela_etal_2022		-78.57652058	18.295996542974535	20971520.0	Scherbela_etal_2022_reuse
219	3414	00572fed1563d8dffead78f6206d159f	C2H4_CC1.30A_0deg	C2H4	-78.5685700424414	Scherbela_etal_2022_reuse	Scherbela_etal_2022		-78.57652058	7.950537558599535	41943040.0	Scherbela_etal_2022_reuse
220	3415	00572fed1563d8dffead78f6206d159f	C2H4_CC1.30A_0deg	C2H4	-78.5687684066992	Scherbela_etal_2022_reuse	Scherbela_etal_2022		-78.57652058	7.752173300787035	83886080.0	Scherbela_etal_2022_reuse
221	3416	00572fed1563d8dffead78f6206d159f	C2H4_CC1.30A_0deg	C2H4	-78.57333841402343	Scherbela_etal_2022_reuse	Scherbela_etal_2022		-78.57652058	3.1821659765682853	167772160.0	Scherbela_etal_2022_reuse
222	3417	00572fed1563d8dffead78f6206d159f	C2H4_CC1.30A_0deg	C2H4	-78.5743073471289	Scherbela_etal_2022_reuse	Scherbela_etal_2022		-78.57652058	2.2132328710995353	335544320.0	Scherbela_etal_2022_reuse
223	3418	00572fed1563d8dffead78f6206d159f	C2H4_CC1.30A_0deg	C2H4	-78.57498636324218	Scherbela_etal_2022_reuse	Scherbela_etal_2022		-78.57652058	1.5342167578182853	671088640.0	Scherbela_etal_2022_reuse
224	3419	68a9222ecdedfa1c28c47bff5f561f55	C2H4_CC1.30A_10deg	C2H4	-78.52012777796874	Scherbela_etal_2022_reuse	Scherbela_etal_2022		-78.57449143	54.36365203125604	2621440.0	Scherbela_etal_2022_reuse
225	3420	68a9222ecdedfa1c28c47bff5f561f55	C2H4_CC1.30A_10deg	C2H4	-78.5384535836328	Scherbela_etal_2022_reuse	Scherbela_etal_2022		-78.57449143	36.03784636719354	5242880.0	Scherbela_etal_2022_reuse
226	3421	68a9222ecdedfa1c28c47bff5f561f55	C2H4_CC1.30A_10deg	C2H4	-78.55457449427733	Scherbela_etal_2022_reuse	Scherbela_etal_2022		-78.57449143	19.916935722662288	10485760.0	Scherbela_etal_2022_reuse
227	3422	68a9222ecdedfa1c28c47bff5f561f55	C2H4_CC1.30A_10deg	C2H4	-78.55761099330077	Scherbela_etal_2022_reuse	Scherbela_etal_2022		-78.57449143	16.880436699224788	20971520.0	Scherbela_etal_2022_reuse
228	3423	68a9222ecdedfa1c28c47bff5f561f55	C2H4_CC1.30A_10deg	C2H4	-78.56297445765624	Scherbela_etal_2022_reuse	Scherbela_etal_2022		-78.57449143	11.516972343756038	41943040.0	Scherbela_etal_2022_reuse
229	3424	68a9222ecdedfa1c28c47bff5f561f55	C2H4_CC1.30A_10deg	C2H4	-78.56852102748046	Scherbela_etal_2022_reuse	Scherbela_etal_2022		-78.57449143	5.970402519537288	83886080.0	Scherbela_etal_2022_reuse
230	3425	68a9222ecdedfa1c28c47bff5f561f55	C2H4_CC1.30A_10deg	C2H4	-78.56855154505858	Scherbela_etal_2022_reuse	Scherbela_etal_2022		-78.57449143	5.939884941412288	167772160.0	Scherbela_etal_2022_reuse
231	3426	68a9222ecdedfa1c28c47bff5f561f55	C2H4_CC1.30A_10deg	C2H4	-78.57012320033202	Scherbela_etal_2022_reuse	Scherbela_etal_2022		-78.57449143	4.368229667974788	335544320.0	Scherbela_etal_2022_reuse
232	3427	68a9222ecdedfa1c28c47bff5f561f55	C2H4_CC1.30A_10deg	C2H4	-78.57409048548827	Scherbela_etal_2022_reuse	Scherbela_etal_2022		-78.57449143	0.40094451172478784	671088640.0	Scherbela_etal_2022_reuse
233	3428	b74f6a57c30a3e480b3da1f843210ed7	C2H4_CC1.30A_20deg	C2H4	-78.51741805660156	Scherbela_etal_2022_reuse	Scherbela_etal_2022		-78.56838997	50.97191339844187	2621440.0	Scherbela_etal_2022_reuse
234	3429	b74f6a57c30a3e480b3da1f843210ed7	C2H4_CC1.30A_20deg	C2H4	-78.54058089839843	Scherbela_etal_2022_reuse	Scherbela_etal_2022		-78.56838997	27.80907160156687	5242880.0	Scherbela_etal_2022_reuse
235	3430	b74f6a57c30a3e480b3da1f843210ed7	C2H4_CC1.30A_20deg	C2H4	-78.5454789696875	Scherbela_etal_2022_reuse	Scherbela_etal_2022		-78.56838997	22.91100031250437	10485760.0	Scherbela_etal_2022_reuse
236	3431	b74f6a57c30a3e480b3da1f843210ed7	C2H4_CC1.30A_20deg	C2H4	-78.55104079830078	Scherbela_etal_2022_reuse	Scherbela_etal_2022		-78.56838997	17.34917169922312	20971520.0	Scherbela_etal_2022_reuse
237	3432	b74f6a57c30a3e480b3da1f843210ed7	C2H4_CC1.30A_20deg	C2H4	-78.55749526607421	Scherbela_etal_2022_reuse	Scherbela_etal_2022		-78.56838997	10.89470392578562	41943040.0	Scherbela_etal_2022_reuse
238	3433	b74f6a57c30a3e480b3da1f843210ed7	C2H4_CC1.30A_20deg	C2H4	-78.55581679927734	Scherbela_etal_2022_reuse	Scherbela_etal_2022		-78.56838997	12.57317072266062	83886080.0	Scherbela_etal_2022_reuse
239	3434	b74f6a57c30a3e480b3da1f843210ed7	C2H4_CC1.30A_20deg	C2H4	-78.56564345943359	Scherbela_etal_2022_reuse	Scherbela_etal_2022		-78.56838997	2.7465105664106204	167772160.0	Scherbela_etal_2022_reuse
240	3435	b74f6a57c30a3e480b3da1f843210ed7	C2H4_CC1.30A_20deg	C2H4	-78.56494918453124	Scherbela_etal_2022_reuse	Scherbela_etal_2022		-78.56838997	3.4407854687543704	335544320.0	Scherbela_etal_2022_reuse
241	3436	b74f6a57c30a3e480b3da1f843210ed7	C2H4_CC1.30A_20deg	C2H4	-78.56407180416015	Scherbela_etal_2022_reuse	Scherbela_etal_2022		-78.56838997	4.31816583984812	671088640.0	Scherbela_etal_2022_reuse
242	3437	84b0dea9a5b8580c5ad7556234c44aa4	C2H4_CC1.30A_30deg	C2H4	-78.50708335417968	Scherbela_etal_2022_reuse	Scherbela_etal_2022		-78.55833756	51.254205820313814	2621440.0	Scherbela_etal_2022_reuse
243	3438	84b0dea9a5b8580c5ad7556234c44aa4	C2H4_CC1.30A_30deg	C2H4	-78.5263017990039	Scherbela_etal_2022_reuse	Scherbela_etal_2022		-78.55833756	32.035760996095064	5242880.0	Scherbela_etal_2022_reuse
244	3439	84b0dea9a5b8580c5ad7556234c44aa4	C2H4_CC1.30A_30deg	C2H4	-78.53800529021484	Scherbela_etal_2022_reuse	Scherbela_etal_2022		-78.55833756	20.332269785157564	10485760.0	Scherbela_etal_2022_reuse
245	3440	84b0dea9a5b8580c5ad7556234c44aa4	C2H4_CC1.30A_30deg	C2H4	-78.54006522673828	Scherbela_etal_2022_reuse	Scherbela_etal_2022		-78.55833756	18.272333261720064	20971520.0	Scherbela_etal_2022_reuse
246	3441	84b0dea9a5b8580c5ad7556234c44aa4	C2H4_CC1.30A_30deg	C2H4	-78.54535239714843	Scherbela_etal_2022_reuse	Scherbela_etal_2022		-78.55833756	12.985162851563814	41943040.0	Scherbela_etal_2022_reuse
247	3442	84b0dea9a5b8580c5ad7556234c44aa4	C2H4_CC1.30A_30deg	C2H4	-78.55307334441406	Scherbela_etal_2022_reuse	Scherbela_etal_2022		-78.55833756	5.264215585938814	83886080.0	Scherbela_etal_2022_reuse
248	3443	84b0dea9a5b8580c5ad7556234c44aa4	C2H4_CC1.30A_30deg	C2H4	-78.55506461638672	Scherbela_etal_2022_reuse	Scherbela_etal_2022		-78.55833756	3.272943613282564	167772160.0	Scherbela_etal_2022_reuse
249	3444	84b0dea9a5b8580c5ad7556234c44aa4	C2H4_CC1.30A_30deg	C2H4	-78.55536216277343	Scherbela_etal_2022_reuse	Scherbela_etal_2022		-78.55833756	2.975397226563814	335544320.0	Scherbela_etal_2022_reuse
250	3445	84b0dea9a5b8580c5ad7556234c44aa4	C2H4_CC1.30A_30deg	C2H4	-78.55844443816406	Scherbela_etal_2022_reuse	Scherbela_etal_2022		-78.55833756	-0.106878164061186	671088640.0	Scherbela_etal_2022_reuse
251	3446	d90bf56c430e7b00af9f7159cc088373	C2H4_CC1.30A_40deg	C2H4	-78.50139326988281	Scherbela_etal_2022_reuse	Scherbela_etal_2022		-78.54442594	43.032670117185035	2621440.0	Scherbela_etal_2022_reuse
252	3447	d90bf56c430e7b00af9f7159cc088373	C2H4_CC1.30A_40deg	C2H4	-78.515355061875	Scherbela_etal_2022_reuse	Scherbela_etal_2022		-78.54442594	29.070878124997535	5242880.0	Scherbela_etal_2022_reuse
253	3448	d90bf56c430e7b00af9f7159cc088373	C2H4_CC1.30A_40deg	C2H4	-78.52522749839844	Scherbela_etal_2022_reuse	Scherbela_etal_2022		-78.54442594	19.198441601560035	10485760.0	Scherbela_etal_2022_reuse
254	3449	d90bf56c430e7b00af9f7159cc088373	C2H4_CC1.30A_40deg	C2H4	-78.53099532066406	Scherbela_etal_2022_reuse	Scherbela_etal_2022		-78.54442594	13.430619335935035	20971520.0	Scherbela_etal_2022_reuse
255	3450	d90bf56c430e7b00af9f7159cc088373	C2H4_CC1.30A_40deg	C2H4	-78.53612227378906	Scherbela_etal_2022_reuse	Scherbela_etal_2022		-78.54442594	8.303666210935035	41943040.0	Scherbela_etal_2022_reuse
256	3451	d90bf56c430e7b00af9f7159cc088373	C2H4_CC1.30A_40deg	C2H4	-78.5364503377539	Scherbela_etal_2022_reuse	Scherbela_etal_2022		-78.54442594	7.9756022460912845	83886080.0	Scherbela_etal_2022_reuse
257	3452	d90bf56c430e7b00af9f7159cc088373	C2H4_CC1.30A_40deg	C2H4	-78.54160780845703	Scherbela_etal_2022_reuse	Scherbela_etal_2022		-78.54442594	2.8181315429662845	167772160.0	Scherbela_etal_2022_reuse
258	3453	d90bf56c430e7b00af9f7159cc088373	C2H4_CC1.30A_40deg	C2H4	-78.54081435142578	Scherbela_etal_2022_reuse	Scherbela_etal_2022		-78.54442594	3.6115885742162845	335544320.0	Scherbela_etal_2022_reuse
259	3454	d90bf56c430e7b00af9f7159cc088373	C2H4_CC1.30A_40deg	C2H4	-78.54395766197266	Scherbela_etal_2022_reuse	Scherbela_etal_2022		-78.54442594	0.46827802734128454	671088640.0	Scherbela_etal_2022_reuse
260	3455	a08e544a9d4c501fdd0fd072cc74887e	C2H4_CC1.30A_50deg	C2H4	-78.47282715207031	Scherbela_etal_2022_reuse	Scherbela_etal_2022		-78.52688306	54.05590792969406	2621440.0	Scherbela_etal_2022_reuse
261	3456	a08e544a9d4c501fdd0fd072cc74887e	C2H4_CC1.30A_50deg	C2H4	-78.50077362423828	Scherbela_etal_2022_reuse	Scherbela_etal_2022		-78.52688306	26.109435761725308	5242880.0	Scherbela_etal_2022_reuse
262	3457	a08e544a9d4c501fdd0fd072cc74887e	C2H4_CC1.30A_50deg	C2H4	-78.50603790646484	Scherbela_etal_2022_reuse	Scherbela_etal_2022		-78.52688306	20.845153535162808	10485760.0	Scherbela_etal_2022_reuse
263	3458	a08e544a9d4c501fdd0fd072cc74887e	C2H4_CC1.30A_50deg	C2H4	-78.51068420773437	Scherbela_etal_2022_reuse	Scherbela_etal_2022		-78.52688306	16.198852265631558	20971520.0	Scherbela_etal_2022_reuse
264	3459	a08e544a9d4c501fdd0fd072cc74887e	C2H4_CC1.30A_50deg	C2H4	-78.51558990841797	Scherbela_etal_2022_reuse	Scherbela_etal_2022		-78.52688306	11.293151582037808	41943040.0	Scherbela_etal_2022_reuse
265	3460	a08e544a9d4c501fdd0fd072cc74887e	C2H4_CC1.30A_50deg	C2H4	-78.52071686154297	Scherbela_etal_2022_reuse	Scherbela_etal_2022		-78.52688306	6.166198457037808	83886080.0	Scherbela_etal_2022_reuse
266	3461	a08e544a9d4c501fdd0fd072cc74887e	C2H4_CC1.30A_50deg	C2H4	-78.52424927121093	Scherbela_etal_2022_reuse	Scherbela_etal_2022		-78.52688306	2.633788789069058	167772160.0	Scherbela_etal_2022_reuse
267	3462	a08e544a9d4c501fdd0fd072cc74887e	C2H4_CC1.30A_50deg	C2H4	-78.52347870236328	Scherbela_etal_2022_reuse	Scherbela_etal_2022		-78.52688306	3.404357636725308	335544320.0	Scherbela_etal_2022_reuse
268	3463	a08e544a9d4c501fdd0fd072cc74887e	C2H4_CC1.30A_50deg	C2H4	-78.52666778927734	Scherbela_etal_2022_reuse	Scherbela_etal_2022		-78.52688306	0.2152707226628081	671088640.0	Scherbela_etal_2022_reuse
269	3464	76bdef6a1423fb3014cb908ef6a0908f	C2H4_CC1.30A_60deg	C2H4	-78.46210893746094	Scherbela_etal_2022_reuse	Scherbela_etal_2022		-78.50615587	44.04693253906089	2621440.0	Scherbela_etal_2022_reuse
270	3465	76bdef6a1423fb3014cb908ef6a0908f	C2H4_CC1.30A_60deg	C2H4	-78.48196825142578	Scherbela_etal_2022_reuse	Scherbela_etal_2022		-78.50615587	24.18761857421714	5242880.0	Scherbela_etal_2022_reuse
271	3466	76bdef6a1423fb3014cb908ef6a0908f	C2H4_CC1.30A_60deg	C2H4	-78.48820146675781	Scherbela_etal_2022_reuse	Scherbela_etal_2022		-78.50615587	17.95440324218589	10485760.0	Scherbela_etal_2022_reuse
272	3467	76bdef6a1423fb3014cb908ef6a0908f	C2H4_CC1.30A_60deg	C2H4	-78.49408372994141	Scherbela_etal_2022_reuse	Scherbela_etal_2022		-78.50615587	12.07214005859214	20971520.0	Scherbela_etal_2022_reuse
273	3468	76bdef6a1423fb3014cb908ef6a0908f	C2H4_CC1.30A_60deg	C2H4	-78.49763902779297	Scherbela_etal_2022_reuse	Scherbela_etal_2022		-78.50615587	8.51684220702964	41943040.0	Scherbela_etal_2022_reuse
274	3469	76bdef6a1423fb3014cb908ef6a0908f	C2H4_CC1.30A_60deg	C2H4	-78.50197252388672	Scherbela_etal_2022_reuse	Scherbela_etal_2022		-78.50615587	4.18334611327964	83886080.0	Scherbela_etal_2022_reuse
275	3470	76bdef6a1423fb3014cb908ef6a0908f	C2H4_CC1.30A_60deg	C2H4	-78.50259050484375	Scherbela_etal_2022_reuse	Scherbela_etal_2022		-78.50615587	3.56536515624839	167772160.0	Scherbela_etal_2022_reuse
276	3471	76bdef6a1423fb3014cb908ef6a0908f	C2H4_CC1.30A_60deg	C2H4	-78.50368913765625	Scherbela_etal_2022_reuse	Scherbela_etal_2022		-78.50615587	2.46673234374839	335544320.0	Scherbela_etal_2022_reuse
277	3472	76bdef6a1423fb3014cb908ef6a0908f	C2H4_CC1.30A_60deg	C2H4	-78.5062144672461	Scherbela_etal_2022_reuse	Scherbela_etal_2022		-78.50615587	-0.05859724609535988	671088640.0	Scherbela_etal_2022_reuse
278	3473	488f4bc14b1fdb0e935909eab7dfa107	C2H4_CC1.30A_70deg	C2H4	-78.4329061134375	Scherbela_etal_2022_reuse	Scherbela_etal_2022		-78.48327605	50.36993656250388	2621440.0	Scherbela_etal_2022_reuse
279	3474	488f4bc14b1fdb0e935909eab7dfa107	C2H4_CC1.30A_70deg	C2H4	-78.45899101333984	Scherbela_etal_2022_reuse	Scherbela_etal_2022		-78.48327605	24.28503666016013	5242880.0	Scherbela_etal_2022_reuse
280	3475	488f4bc14b1fdb0e935909eab7dfa107	C2H4_CC1.30A_70deg	C2H4	-78.4648656471289	Scherbela_etal_2022_reuse	Scherbela_etal_2022		-78.48327605	18.41040287109763	10485760.0	Scherbela_etal_2022_reuse
281	3476	488f4bc14b1fdb0e935909eab7dfa107	C2H4_CC1.30A_70deg	C2H4	-78.46964164810547	Scherbela_etal_2022_reuse	Scherbela_etal_2022		-78.48327605	13.63440189453513	20971520.0	Scherbela_etal_2022_reuse
282	3477	488f4bc14b1fdb0e935909eab7dfa107	C2H4_CC1.30A_70deg	C2H4	-78.47360893326172	Scherbela_etal_2022_reuse	Scherbela_etal_2022		-78.48327605	9.66711673828513	41943040.0	Scherbela_etal_2022_reuse
283	3478	488f4bc14b1fdb0e935909eab7dfa107	C2H4_CC1.30A_70deg	C2H4	-78.477705918125	Scherbela_etal_2022_reuse	Scherbela_etal_2022		-78.48327605	5.570131875003881	83886080.0	Scherbela_etal_2022_reuse
284	3479	488f4bc14b1fdb0e935909eab7dfa107	C2H4_CC1.30A_70deg	C2H4	-78.48092552261718	Scherbela_etal_2022_reuse	Scherbela_etal_2022		-78.48327605	2.350527382816381	167772160.0	Scherbela_etal_2022_reuse
285	3480	488f4bc14b1fdb0e935909eab7dfa107	C2H4_CC1.30A_70deg	C2H4	-78.48284050064453	Scherbela_etal_2022_reuse	Scherbela_etal_2022		-78.48327605	0.43554935547263085	335544320.0	Scherbela_etal_2022_reuse
286	3481	488f4bc14b1fdb0e935909eab7dfa107	C2H4_CC1.30A_70deg	C2H4	-78.47978874283203	Scherbela_etal_2022_reuse	Scherbela_etal_2022		-78.48327605	3.487307167972631	671088640.0	Scherbela_etal_2022_reuse
287	3482	18097ae85beec490d7622cf897c84ee9	C2H4_CC1.30A_80deg	C2H4	-78.41739437466796	Scherbela_etal_2022_reuse	Scherbela_etal_2022		-78.46134578	43.95140533203801	2621440.0	Scherbela_etal_2022_reuse
288	3483	18097ae85beec490d7622cf897c84ee9	C2H4_CC1.30A_80deg	C2H4	-78.43671963101562	Scherbela_etal_2022_reuse	Scherbela_etal_2022		-78.46134578	24.626148984381757	5242880.0	Scherbela_etal_2022_reuse
289	3484	18097ae85beec490d7622cf897c84ee9	C2H4_CC1.30A_80deg	C2H4	-78.44344112759765	Scherbela_etal_2022_reuse	Scherbela_etal_2022		-78.46134578	17.904652402350507	10485760.0	Scherbela_etal_2022_reuse
290	3485	18097ae85beec490d7622cf897c84ee9	C2H4_CC1.30A_80deg	C2H4	-78.45194027310546	Scherbela_etal_2022_reuse	Scherbela_etal_2022		-78.46134578	9.405506894538007	20971520.0	Scherbela_etal_2022_reuse
291	3486	18097ae85beec490d7622cf897c84ee9	C2H4_CC1.30A_80deg	C2H4	-78.45042965298828	Scherbela_etal_2022_reuse	Scherbela_etal_2022		-78.46134578	10.916127011725507	41943040.0	Scherbela_etal_2022_reuse
292	3487	18097ae85beec490d7622cf897c84ee9	C2H4_CC1.30A_80deg	C2H4	-78.45771572476562	Scherbela_etal_2022_reuse	Scherbela_etal_2022		-78.46134578	3.630055234381757	83886080.0	Scherbela_etal_2022_reuse
293	3488	18097ae85beec490d7622cf897c84ee9	C2H4_CC1.30A_80deg	C2H4	-78.45812771207031	Scherbela_etal_2022_reuse	Scherbela_etal_2022		-78.46134578	3.218067929694257	167772160.0	Scherbela_etal_2022_reuse
294	3489	18097ae85beec490d7622cf897c84ee9	C2H4_CC1.30A_80deg	C2H4	-78.45824215298828	Scherbela_etal_2022_reuse	Scherbela_etal_2022		-78.46134578	3.103627011725507	335544320.0	Scherbela_etal_2022_reuse
295	3490	18097ae85beec490d7622cf897c84ee9	C2H4_CC1.30A_80deg	C2H4	-78.46102688199218	Scherbela_etal_2022_reuse	Scherbela_etal_2022		-78.46134578	0.31889800781925715	671088640.0	Scherbela_etal_2022_reuse
296	3491	fa8c21dfffb579a9f5d81cbddbaf2aba	C2H4_CC1.30A_90deg	C2H4	-78.40203331113281	Scherbela_etal_2022_reuse	Scherbela_etal_2022		-78.45043927	48.40595886719257	2621440.0	Scherbela_etal_2022_reuse
297	3492	fa8c21dfffb579a9f5d81cbddbaf2aba	C2H4_CC1.30A_90deg	C2H4	-78.4231972515625	Scherbela_etal_2022_reuse	Scherbela_etal_2022		-78.45043927	27.242018437505067	5242880.0	Scherbela_etal_2022_reuse
298	3493	fa8c21dfffb579a9f5d81cbddbaf2aba	C2H4_CC1.30A_90deg	C2H4	-78.43190239072266	Scherbela_etal_2022_reuse	Scherbela_etal_2022		-78.45043927	18.536879277348817	10485760.0	Scherbela_etal_2022_reuse
299	3494	fa8c21dfffb579a9f5d81cbddbaf2aba	C2H4_CC1.30A_90deg	C2H4	-78.43786094785156	Scherbela_etal_2022_reuse	Scherbela_etal_2022		-78.45043927	12.578322148442567	20971520.0	Scherbela_etal_2022_reuse
300	3495	fa8c21dfffb579a9f5d81cbddbaf2aba	C2H4_CC1.30A_90deg	C2H4	-78.44232414365234	Scherbela_etal_2022_reuse	Scherbela_etal_2022		-78.45043927	8.115126347661317	41943040.0	Scherbela_etal_2022_reuse
301	3496	fa8c21dfffb579a9f5d81cbddbaf2aba	C2H4_CC1.30A_90deg	C2H4	-78.44668815732422	Scherbela_etal_2022_reuse	Scherbela_etal_2022		-78.45043927	3.7511126757863167	83886080.0	Scherbela_etal_2022_reuse
302	3497	fa8c21dfffb579a9f5d81cbddbaf2aba	C2H4_CC1.30A_90deg	C2H4	-78.44757316708984	Scherbela_etal_2022_reuse	Scherbela_etal_2022		-78.45043927	2.8661029101613167	167772160.0	Scherbela_etal_2022_reuse
303	3498	fa8c21dfffb579a9f5d81cbddbaf2aba	C2H4_CC1.30A_90deg	C2H4	-78.44662712216797	Scherbela_etal_2022_reuse	Scherbela_etal_2022		-78.45043927	3.8121478320363167	335544320.0	Scherbela_etal_2022_reuse
304	3499	fa8c21dfffb579a9f5d81cbddbaf2aba	C2H4_CC1.30A_90deg	C2H4	-78.45191429257812	Scherbela_etal_2022_reuse	Scherbela_etal_2022		-78.45043927	-1.4750225781199333	671088640.0	Scherbela_etal_2022_reuse
305	3500	ea2433e4ae16ce0d47efe7de81c3d4fe	C2H4_CC1.38A_0deg	C2H4	-78.52400733828125	Scherbela_etal_2022_reuse	Scherbela_etal_2022		-78.57472737	50.720031718753944	2621440.0	Scherbela_etal_2022_reuse
306	3501	ea2433e4ae16ce0d47efe7de81c3d4fe	C2H4_CC1.38A_0deg	C2H4	-78.54587318300781	Scherbela_etal_2022_reuse	Scherbela_etal_2022		-78.57472737	28.854186992191444	5242880.0	Scherbela_etal_2022_reuse
307	3502	ea2433e4ae16ce0d47efe7de81c3d4fe	C2H4_CC1.38A_0deg	C2H4	-78.54797889589844	Scherbela_etal_2022_reuse	Scherbela_etal_2022		-78.57472737	26.748474101566444	10485760.0	Scherbela_etal_2022_reuse
308	3503	ea2433e4ae16ce0d47efe7de81c3d4fe	C2H4_CC1.38A_0deg	C2H4	-78.55760719179688	Scherbela_etal_2022_reuse	Scherbela_etal_2022		-78.57472737	17.120178203128944	20971520.0	Scherbela_etal_2022_reuse
309	3504	ea2433e4ae16ce0d47efe7de81c3d4fe	C2H4_CC1.38A_0deg	C2H4	-78.56397010683594	Scherbela_etal_2022_reuse	Scherbela_etal_2022		-78.57472737	10.757263164066444	41943040.0	Scherbela_etal_2022_reuse
310	3505	ea2433e4ae16ce0d47efe7de81c3d4fe	C2H4_CC1.38A_0deg	C2H4	-78.56686927675781	Scherbela_etal_2022_reuse	Scherbela_etal_2022		-78.57472737	7.858093242191444	83886080.0	Scherbela_etal_2022_reuse
311	3506	ea2433e4ae16ce0d47efe7de81c3d4fe	C2H4_CC1.38A_0deg	C2H4	-78.57050849794922	Scherbela_etal_2022_reuse	Scherbela_etal_2022		-78.57472737	4.218872050785194	167772160.0	Scherbela_etal_2022_reuse
312	3507	ea2433e4ae16ce0d47efe7de81c3d4fe	C2H4_CC1.38A_0deg	C2H4	-78.57190467714844	Scherbela_etal_2022_reuse	Scherbela_etal_2022		-78.57472737	2.822692851566444	335544320.0	Scherbela_etal_2022_reuse
313	3508	ea2433e4ae16ce0d47efe7de81c3d4fe	C2H4_CC1.38A_0deg	C2H4	-78.5674262225586	Scherbela_etal_2022_reuse	Scherbela_etal_2022		-78.57472737	7.301147441410194	671088640.0	Scherbela_etal_2022_reuse
314	3509	4e675543969704f3d8db34129e98bc9c	C2H4_CC1.38A_10deg	C2H4	-78.51781680697266	Scherbela_etal_2022_reuse	Scherbela_etal_2022		-78.57287444	55.05763302734579	2621440.0	Scherbela_etal_2022_reuse
315	3510	4e675543969704f3d8db34129e98bc9c	C2H4_CC1.38A_10deg	C2H4	-78.54678561800782	Scherbela_etal_2022_reuse	Scherbela_etal_2022		-78.57287444	26.088821992189537	5242880.0	Scherbela_etal_2022_reuse
316	3511	4e675543969704f3d8db34129e98bc9c	C2H4_CC1.38A_10deg	C2H4	-78.54898288363282	Scherbela_etal_2022_reuse	Scherbela_etal_2022		-78.57287444	23.891556367189537	10485760.0	Scherbela_etal_2022_reuse
317	3512	4e675543969704f3d8db34129e98bc9c	C2H4_CC1.38A_10deg	C2H4	-78.55887820833985	Scherbela_etal_2022_reuse	Scherbela_etal_2022		-78.57287444	13.996231660158287	20971520.0	Scherbela_etal_2022_reuse
318	3513	4e675543969704f3d8db34129e98bc9c	C2H4_CC1.38A_10deg	C2H4	-78.56151797884766	Scherbela_etal_2022_reuse	Scherbela_etal_2022		-78.57287444	11.356461152345787	41943040.0	Scherbela_etal_2022_reuse
319	3514	4e675543969704f3d8db34129e98bc9c	C2H4_CC1.38A_10deg	C2H4	-78.56485965365235	Scherbela_etal_2022_reuse	Scherbela_etal_2022		-78.57287444	8.014786347658287	83886080.0	Scherbela_etal_2022_reuse
320	3515	4e675543969704f3d8db34129e98bc9c	C2H4_CC1.38A_10deg	C2H4	-78.56878879183594	Scherbela_etal_2022_reuse	Scherbela_etal_2022		-78.57287444	4.085648164064537	167772160.0	Scherbela_etal_2022_reuse
321	3516	4e675543969704f3d8db34129e98bc9c	C2H4_CC1.38A_10deg	C2H4	-78.5712683450586	Scherbela_etal_2022_reuse	Scherbela_etal_2022		-78.57287444	1.606094941408287	335544320.0	Scherbela_etal_2022_reuse
322	3517	4e675543969704f3d8db34129e98bc9c	C2H4_CC1.38A_10deg	C2H4	-78.57216098421875	Scherbela_etal_2022_reuse	Scherbela_etal_2022		-78.57287444	0.713455781252037	671088640.0	Scherbela_etal_2022_reuse
323	3518	c0b27949941497134d7610d509959862	C2H4_CC1.38A_20deg	C2H4	-78.52233985824219	Scherbela_etal_2022_reuse	Scherbela_etal_2022		-78.56733771	44.99785175781312	2621440.0	Scherbela_etal_2022_reuse
324	3519	c0b27949941497134d7610d509959862	C2H4_CC1.38A_20deg	C2H4	-78.53581336898438	Scherbela_etal_2022_reuse	Scherbela_etal_2022		-78.56733771	31.524341015625623	5242880.0	Scherbela_etal_2022_reuse
325	3520	c0b27949941497134d7610d509959862	C2H4_CC1.38A_20deg	C2H4	-78.54515937728516	Scherbela_etal_2022_reuse	Scherbela_etal_2022		-78.56733771	22.178332714844373	10485760.0	Scherbela_etal_2022_reuse
326	3521	c0b27949941497134d7610d509959862	C2H4_CC1.38A_20deg	C2H4	-78.550614394375	Scherbela_etal_2022_reuse	Scherbela_etal_2022		-78.56733771	16.723315625000623	20971520.0	Scherbela_etal_2022_reuse
327	3522	c0b27949941497134d7610d509959862	C2H4_CC1.38A_20deg	C2H4	-78.5550318138086	Scherbela_etal_2022_reuse	Scherbela_etal_2022		-78.56733771	12.305896191406873	41943040.0	Scherbela_etal_2022_reuse
328	3523	c0b27949941497134d7610d509959862	C2H4_CC1.38A_20deg	C2H4	-78.55758766097657	Scherbela_etal_2022_reuse	Scherbela_etal_2022		-78.56733771	9.750049023438123	83886080.0	Scherbela_etal_2022_reuse
329	3524	c0b27949941497134d7610d509959862	C2H4_CC1.38A_20deg	C2H4	-78.56247047347657	Scherbela_etal_2022_reuse	Scherbela_etal_2022		-78.56733771	4.867236523438123	167772160.0	Scherbela_etal_2022_reuse
330	3525	c0b27949941497134d7610d509959862	C2H4_CC1.38A_20deg	C2H4	-78.56375984115235	Scherbela_etal_2022_reuse	Scherbela_etal_2022		-78.56733771	3.577868847656873	335544320.0	Scherbela_etal_2022_reuse
331	3526	c0b27949941497134d7610d509959862	C2H4_CC1.38A_20deg	C2H4	-78.56397346419922	Scherbela_etal_2022_reuse	Scherbela_etal_2022		-78.56733771	3.364245800781873	671088640.0	Scherbela_etal_2022_reuse
332	3527	47e257a2330f298dfd055c77f550bd65	C2H4_CC1.38A_30deg	C2H4	-78.50805250052734	Scherbela_etal_2022_reuse	Scherbela_etal_2022		-78.55819183	50.13932947265687	2621440.0	Scherbela_etal_2022_reuse
333	3528	47e257a2330f298dfd055c77f550bd65	C2H4_CC1.38A_30deg	C2H4	-78.52646222953125	Scherbela_etal_2022_reuse	Scherbela_etal_2022		-78.55819183	31.72960046875062	5242880.0	Scherbela_etal_2022_reuse
334	3529	47e257a2330f298dfd055c77f550bd65	C2H4_CC1.38A_30deg	C2H4	-78.5357777202539	Scherbela_etal_2022_reuse	Scherbela_etal_2022		-78.55819183	22.41410974609437	10485760.0	Scherbela_etal_2022_reuse
335	3530	47e257a2330f298dfd055c77f550bd65	C2H4_CC1.38A_30deg	C2H4	-78.54326215628906	Scherbela_etal_2022_reuse	Scherbela_etal_2022		-78.55819183	14.929673710938118	20971520.0	Scherbela_etal_2022_reuse
336	3531	47e257a2330f298dfd055c77f550bd65	C2H4_CC1.38A_30deg	C2H4	-78.54763379935547	Scherbela_etal_2022_reuse	Scherbela_etal_2022		-78.55819183	10.558030644531868	41943040.0	Scherbela_etal_2022_reuse
337	3532	47e257a2330f298dfd055c77f550bd65	C2H4_CC1.38A_30deg	C2H4	-78.553256663125	Scherbela_etal_2022_reuse	Scherbela_etal_2022		-78.55819183	4.935166875000618	83886080.0	Scherbela_etal_2022_reuse
338	3533	47e257a2330f298dfd055c77f550bd65	C2H4_CC1.38A_30deg	C2H4	-78.55082288626953	Scherbela_etal_2022_reuse	Scherbela_etal_2022		-78.55819183	7.368943730469368	167772160.0	Scherbela_etal_2022_reuse
339	3534	47e257a2330f298dfd055c77f550bd65	C2H4_CC1.38A_30deg	C2H4	-78.55306592826172	Scherbela_etal_2022_reuse	Scherbela_etal_2022		-78.55819183	5.125901738281868	335544320.0	Scherbela_etal_2022_reuse
340	3535	47e257a2330f298dfd055c77f550bd65	C2H4_CC1.38A_30deg	C2H4	-78.55707136039062	Scherbela_etal_2022_reuse	Scherbela_etal_2022		-78.55819183	1.1204696093756183	671088640.0	Scherbela_etal_2022_reuse
341	3536	c72eeb5e47b3563cdebd8204fd3edf0d	C2H4_CC1.38A_40deg	C2H4	-78.48592834109375	Scherbela_etal_2022_reuse	Scherbela_etal_2022		-78.54558728	59.658938906252956	2621440.0	Scherbela_etal_2022_reuse
342	3537	c72eeb5e47b3563cdebd8204fd3edf0d	C2H4_CC1.38A_40deg	C2H4	-78.51459197634766	Scherbela_etal_2022_reuse	Scherbela_etal_2022		-78.54558728	30.995303652346706	5242880.0	Scherbela_etal_2022_reuse
343	3538	c72eeb5e47b3563cdebd8204fd3edf0d	C2H4_CC1.38A_40deg	C2H4	-78.52344207400391	Scherbela_etal_2022_reuse	Scherbela_etal_2022		-78.54558728	22.145205996096706	10485760.0	Scherbela_etal_2022_reuse
344	3539	c72eeb5e47b3563cdebd8204fd3edf0d	C2H4_CC1.38A_40deg	C2H4	-78.52856139773438	Scherbela_etal_2022_reuse	Scherbela_etal_2022		-78.54558728	17.025882265627956	20971520.0	Scherbela_etal_2022_reuse
345	3540	c72eeb5e47b3563cdebd8204fd3edf0d	C2H4_CC1.38A_40deg	C2H4	-78.53500823611328	Scherbela_etal_2022_reuse	Scherbela_etal_2022		-78.54558728	10.579043886721706	41943040.0	Scherbela_etal_2022_reuse
346	3541	c72eeb5e47b3563cdebd8204fd3edf0d	C2H4_CC1.38A_40deg	C2H4	-78.53802947634766	Scherbela_etal_2022_reuse	Scherbela_etal_2022		-78.54558728	7.557803652346706	83886080.0	Scherbela_etal_2022_reuse
347	3542	c72eeb5e47b3563cdebd8204fd3edf0d	C2H4_CC1.38A_40deg	C2H4	-78.5386245691211	Scherbela_etal_2022_reuse	Scherbela_etal_2022		-78.54558728	6.962710878909206	167772160.0	Scherbela_etal_2022_reuse
348	3543	c72eeb5e47b3563cdebd8204fd3edf0d	C2H4_CC1.38A_40deg	C2H4	-78.54224090212891	Scherbela_etal_2022_reuse	Scherbela_etal_2022		-78.54558728	3.3463778710967063	335544320.0	Scherbela_etal_2022_reuse
349	3544	c72eeb5e47b3563cdebd8204fd3edf0d	C2H4_CC1.38A_40deg	C2H4	-78.54267577761719	Scherbela_etal_2022_reuse	Scherbela_etal_2022		-78.54558728	2.9115023828154563	671088640.0	Scherbela_etal_2022_reuse
350	3545	7fd93195486569c04ee65f4f184f0080	C2H4_CC1.38A_50deg	C2H4	-78.47937302650391	Scherbela_etal_2022_reuse	Scherbela_etal_2022		-78.5298033	50.430273496090194	2621440.0	Scherbela_etal_2022_reuse
351	3546	7fd93195486569c04ee65f4f184f0080	C2H4_CC1.38A_50deg	C2H4	-78.49811844886719	Scherbela_etal_2022_reuse	Scherbela_etal_2022		-78.5298033	31.684851132808944	5242880.0	Scherbela_etal_2022_reuse
352	3547	7fd93195486569c04ee65f4f184f0080	C2H4_CC1.38A_50deg	C2H4	-78.51126389564453	Scherbela_etal_2022_reuse	Scherbela_etal_2022		-78.5298033	18.539404355465194	10485760.0	Scherbela_etal_2022_reuse
353	3548	7fd93195486569c04ee65f4f184f0080	C2H4_CC1.38A_50deg	C2H4	-78.51461319984375	Scherbela_etal_2022_reuse	Scherbela_etal_2022		-78.5298033	15.190100156246444	20971520.0	Scherbela_etal_2022_reuse
354	3549	7fd93195486569c04ee65f4f184f0080	C2H4_CC1.38A_50deg	C2H4	-78.51585679115234	Scherbela_etal_2022_reuse	Scherbela_etal_2022		-78.5298033	13.946508847652694	41943040.0	Scherbela_etal_2022_reuse
355	3550	7fd93195486569c04ee65f4f184f0080	C2H4_CC1.38A_50deg	C2H4	-78.52222733558594	Scherbela_etal_2022_reuse	Scherbela_etal_2022		-78.5298033	7.575964414058944	83886080.0	Scherbela_etal_2022_reuse
356	3551	7fd93195486569c04ee65f4f184f0080	C2H4_CC1.38A_50deg	C2H4	-78.5276365763086	Scherbela_etal_2022_reuse	Scherbela_etal_2022		-78.5298033	2.1667236914026944	167772160.0	Scherbela_etal_2022_reuse
357	3552	7fd93195486569c04ee65f4f184f0080	C2H4_CC1.38A_50deg	C2H4	-78.52510361732422	Scherbela_etal_2022_reuse	Scherbela_etal_2022		-78.5298033	4.699682675777694	335544320.0	Scherbela_etal_2022_reuse
358	3553	7fd93195486569c04ee65f4f184f0080	C2H4_CC1.38A_50deg	C2H4	-78.52774338783203	Scherbela_etal_2022_reuse	Scherbela_etal_2022		-78.5298033	2.0599121679651944	671088640.0	Scherbela_etal_2022_reuse
359	3554	e6601d2a42568498980443310fa4bb7f	C2H4_CC1.38A_60deg	C2H4	-78.46680122833985	Scherbela_etal_2022_reuse	Scherbela_etal_2022		-78.51138299	44.581761660154484	2621440.0	Scherbela_etal_2022_reuse
360	3555	e6601d2a42568498980443310fa4bb7f	C2H4_CC1.38A_60deg	C2H4	-78.48096901398438	Scherbela_etal_2022_reuse	Scherbela_etal_2022		-78.51138299	30.413976015623234	5242880.0	Scherbela_etal_2022_reuse
361	3556	e6601d2a42568498980443310fa4bb7f	C2H4_CC1.38A_60deg	C2H4	-78.49258095246094	Scherbela_etal_2022_reuse	Scherbela_etal_2022		-78.51138299	18.802037539060734	10485760.0	Scherbela_etal_2022_reuse
362	3557	e6601d2a42568498980443310fa4bb7f	C2H4_CC1.38A_60deg	C2H4	-78.49956947785157	Scherbela_etal_2022_reuse	Scherbela_etal_2022		-78.51138299	11.813512148435734	20971520.0	Scherbela_etal_2022_reuse
363	3558	e6601d2a42568498980443310fa4bb7f	C2H4_CC1.38A_60deg	C2H4	-78.50342232208985	Scherbela_etal_2022_reuse	Scherbela_etal_2022		-78.51138299	7.960667910154484	41943040.0	Scherbela_etal_2022_reuse
364	3559	e6601d2a42568498980443310fa4bb7f	C2H4_CC1.38A_60deg	C2H4	-78.50603920441407	Scherbela_etal_2022_reuse	Scherbela_etal_2022		-78.51138299	5.343785585935734	83886080.0	Scherbela_etal_2022_reuse
365	3560	e6601d2a42568498980443310fa4bb7f	C2H4_CC1.38A_60deg	C2H4	-78.50911385041016	Scherbela_etal_2022_reuse	Scherbela_etal_2022		-78.51138299	2.269139589841984	167772160.0	Scherbela_etal_2022_reuse
366	3561	e6601d2a42568498980443310fa4bb7f	C2H4_CC1.38A_60deg	C2H4	-78.51042610626953	Scherbela_etal_2022_reuse	Scherbela_etal_2022		-78.51138299	0.9568837304669842	335544320.0	Scherbela_etal_2022_reuse
367	3562	e6601d2a42568498980443310fa4bb7f	C2H4_CC1.38A_60deg	C2H4	-78.5105634353711	Scherbela_etal_2022_reuse	Scherbela_etal_2022		-78.51138299	0.8195546289044842	671088640.0	Scherbela_etal_2022_reuse
368	3563	a03e416bda2d0f3c7ff8efb1e9a0e3be	C2H4_CC1.38A_70deg	C2H4	-78.44157394779297	Scherbela_etal_2022_reuse	Scherbela_etal_2022		-78.49153893	49.96498220702961	2621440.0	Scherbela_etal_2022_reuse
369	3564	a03e416bda2d0f3c7ff8efb1e9a0e3be	C2H4_CC1.38A_70deg	C2H4	-78.46037277591797	Scherbela_etal_2022_reuse	Scherbela_etal_2022		-78.49153893	31.166154082029607	5242880.0	Scherbela_etal_2022_reuse
370	3565	a03e416bda2d0f3c7ff8efb1e9a0e3be	C2H4_CC1.38A_70deg	C2H4	-78.47444900882813	Scherbela_etal_2022_reuse	Scherbela_etal_2022		-78.49153893	17.089921171873357	10485760.0	Scherbela_etal_2022_reuse
371	3566	a03e416bda2d0f3c7ff8efb1e9a0e3be	C2H4_CC1.38A_70deg	C2H4	-78.47994980228516	Scherbela_etal_2022_reuse	Scherbela_etal_2022		-78.49153893	11.589127714842107	20971520.0	Scherbela_etal_2022_reuse
372	3567	a03e416bda2d0f3c7ff8efb1e9a0e3be	C2H4_CC1.38A_70deg	C2H4	-78.48619827640626	Scherbela_etal_2022_reuse	Scherbela_etal_2022		-78.49153893	5.340653593748357	41943040.0	Scherbela_etal_2022_reuse
373	3568	a03e416bda2d0f3c7ff8efb1e9a0e3be	C2H4_CC1.38A_70deg	C2H4	-78.48411545169922	Scherbela_etal_2022_reuse	Scherbela_etal_2022		-78.49153893	7.423478300779607	83886080.0	Scherbela_etal_2022_reuse
374	3569	a03e416bda2d0f3c7ff8efb1e9a0e3be	C2H4_CC1.38A_70deg	C2H4	-78.48822769535157	Scherbela_etal_2022_reuse	Scherbela_etal_2022		-78.49153893	3.311234648435857	167772160.0	Scherbela_etal_2022_reuse
375	3570	a03e416bda2d0f3c7ff8efb1e9a0e3be	C2H4_CC1.38A_70deg	C2H4	-78.48673233402344	Scherbela_etal_2022_reuse	Scherbela_etal_2022		-78.49153893	4.806595976560857	335544320.0	Scherbela_etal_2022_reuse
376	3571	a03e416bda2d0f3c7ff8efb1e9a0e3be	C2H4_CC1.38A_70deg	C2H4	-78.4904325903711	Scherbela_etal_2022_reuse	Scherbela_etal_2022		-78.49153893	1.1063396289046068	671088640.0	Scherbela_etal_2022_reuse
377	3572	9c81488f923fe7d3fe64cabbaf119583	C2H4_CC1.38A_80deg	C2H4	-78.42395638951173	Scherbela_etal_2022_reuse	Scherbela_etal_2022		-78.47349207	49.53568048827606	2621440.0	Scherbela_etal_2022_reuse
378	3573	9c81488f923fe7d3fe64cabbaf119583	C2H4_CC1.38A_80deg	C2H4	-78.4460205984961	Scherbela_etal_2022_reuse	Scherbela_etal_2022		-78.47349207	27.471471503901057	5242880.0	Scherbela_etal_2022_reuse
379	3574	9c81488f923fe7d3fe64cabbaf119583	C2H4_CC1.38A_80deg	C2H4	-78.4552979422461	Scherbela_etal_2022_reuse	Scherbela_etal_2022		-78.47349207	18.194127753901057	10485760.0	Scherbela_etal_2022_reuse
380	3575	9c81488f923fe7d3fe64cabbaf119583	C2H4_CC1.38A_80deg	C2H4	-78.45879220494142	Scherbela_etal_2022_reuse	Scherbela_etal_2022		-78.47349207	14.699865058588557	20971520.0	Scherbela_etal_2022_reuse
381	3576	9c81488f923fe7d3fe64cabbaf119583	C2H4_CC1.38A_80deg	C2H4	-78.4611573172461	Scherbela_etal_2022_reuse	Scherbela_etal_2022		-78.47349207	12.334752753901057	41943040.0	Scherbela_etal_2022_reuse
382	3577	9c81488f923fe7d3fe64cabbaf119583	C2H4_CC1.38A_80deg	C2H4	-78.4685044241797	Scherbela_etal_2022_reuse	Scherbela_etal_2022		-78.47349207	4.987645820307307	83886080.0	Scherbela_etal_2022_reuse
383	3578	9c81488f923fe7d3fe64cabbaf119583	C2H4_CC1.38A_80deg	C2H4	-78.46936654576173	Scherbela_etal_2022_reuse	Scherbela_etal_2022		-78.47349207	4.125524238276057	167772160.0	Scherbela_etal_2022_reuse
384	3579	9c81488f923fe7d3fe64cabbaf119583	C2H4_CC1.38A_80deg	C2H4	-78.47164773472657	Scherbela_etal_2022_reuse	Scherbela_etal_2022		-78.47349207	1.844335273432307	335544320.0	Scherbela_etal_2022_reuse
385	3580	9c81488f923fe7d3fe64cabbaf119583	C2H4_CC1.38A_80deg	C2H4	-78.47157144078126	Scherbela_etal_2022_reuse	Scherbela_etal_2022		-78.47349207	1.920629218744807	671088640.0	Scherbela_etal_2022_reuse
386	3581	bdb183f76ba8b72586a333cccd2e3bf3	C2H4_CC1.38A_90deg	C2H4	-78.4193449966211	Scherbela_etal_2022_reuse	Scherbela_etal_2022		-78.46520304	45.85804337889954	2621440.0	Scherbela_etal_2022_reuse
387	3582	bdb183f76ba8b72586a333cccd2e3bf3	C2H4_CC1.38A_90deg	C2H4	-78.43171224515626	Scherbela_etal_2022_reuse	Scherbela_etal_2022		-78.46520304	33.49079484374329	5242880.0	Scherbela_etal_2022_reuse
388	3583	bdb183f76ba8b72586a333cccd2e3bf3	C2H4_CC1.38A_90deg	C2H4	-78.4481535903711	Scherbela_etal_2022_reuse	Scherbela_etal_2022		-78.46520304	17.049449628899538	10485760.0	Scherbela_etal_2022_reuse
389	3584	bdb183f76ba8b72586a333cccd2e3bf3	C2H4_CC1.38A_90deg	C2H4	-78.45432577054689	Scherbela_etal_2022_reuse	Scherbela_etal_2022		-78.46520304	10.877269453118288	20971520.0	Scherbela_etal_2022_reuse
390	3585	bdb183f76ba8b72586a333cccd2e3bf3	C2H4_CC1.38A_90deg	C2H4	-78.45910940091798	Scherbela_etal_2022_reuse	Scherbela_etal_2022		-78.46520304	6.093639082024538	41943040.0	Scherbela_etal_2022_reuse
391	3586	bdb183f76ba8b72586a333cccd2e3bf3	C2H4_CC1.38A_90deg	C2H4	-78.45988759916017	Scherbela_etal_2022_reuse	Scherbela_etal_2022		-78.46520304	5.315440839837038	83886080.0	Scherbela_etal_2022_reuse
392	3587	bdb183f76ba8b72586a333cccd2e3bf3	C2H4_CC1.38A_90deg	C2H4	-78.4639235488672	Scherbela_etal_2022_reuse	Scherbela_etal_2022		-78.46520304	1.2794911328057879	167772160.0	Scherbela_etal_2022_reuse
393	3588	bdb183f76ba8b72586a333cccd2e3bf3	C2H4_CC1.38A_90deg	C2H4	-78.46409902494142	Scherbela_etal_2022_reuse	Scherbela_etal_2022		-78.46520304	1.1040150585870379	335544320.0	Scherbela_etal_2022_reuse
394	3589	bdb183f76ba8b72586a333cccd2e3bf3	C2H4_CC1.38A_90deg	C2H4	-78.4644347183008	Scherbela_etal_2022_reuse	Scherbela_etal_2022		-78.46520304	0.7683216992120379	671088640.0	Scherbela_etal_2022_reuse
395	4098	033a8aba9509551966e79e329c1b1529	HChain10_2.00_2.00	HChain10	-5.622574296114502	Scherbela_etal_2022_reuse	Scherbela_etal_2022		-5.63863356	16.05926388549772	3014656.0	Scherbela_etal_2022_reuse
396	4099	033a8aba9509551966e79e329c1b1529	HChain10_2.00_2.00	HChain10	-5.6332001353479	Scherbela_etal_2022_reuse	Scherbela_etal_2022		-5.63863356	5.4334246520992835	6029312.0	Scherbela_etal_2022_reuse
397	4100	033a8aba9509551966e79e329c1b1529	HChain10_2.00_2.00	HChain10	-5.635657277224121	Scherbela_etal_2022_reuse	Scherbela_etal_2022		-5.63863356	2.9762827758785804	12058624.0	Scherbela_etal_2022_reuse
398	4101	033a8aba9509551966e79e329c1b1529	HChain10_2.00_2.00	HChain10	-5.637243474731445	Scherbela_etal_2022_reuse	Scherbela_etal_2022		-5.63863356	1.3900852685546639	24117248.0	Scherbela_etal_2022_reuse
399	4102	033a8aba9509551966e79e329c1b1529	HChain10_2.00_2.00	HChain10	-5.638121430880127	Scherbela_etal_2022_reuse	Scherbela_etal_2022		-5.63863356	0.5121291198726396	48234496.0	Scherbela_etal_2022_reuse
400	4103	033a8aba9509551966e79e329c1b1529	HChain10_2.00_2.00	HChain10	-5.637629235992431	Scherbela_etal_2022_reuse	Scherbela_etal_2022		-5.63863356	1.0043240075683357	96468992.0	Scherbela_etal_2022_reuse
401	4104	033a8aba9509551966e79e329c1b1529	HChain10_2.00_2.00	HChain10	-5.638118470916748	Scherbela_etal_2022_reuse	Scherbela_etal_2022		-5.63863356	0.5150890832519295	192937984.0	Scherbela_etal_2022_reuse
402	4105	033a8aba9509551966e79e329c1b1529	HChain10_2.00_2.00	HChain10	-5.639121470458984	Scherbela_etal_2022_reuse	Scherbela_etal_2022		-5.63863356	-0.48791045898433083	385875968.0	Scherbela_etal_2022_reuse
403	4106	033a8aba9509551966e79e329c1b1529	HChain10_2.00_2.00	HChain10	-5.637972936651611	Scherbela_etal_2022_reuse	Scherbela_etal_2022		-5.63863356	0.6606233483887891	771751936.0	Scherbela_etal_2022_reuse
404	4107	1b9f0490e3e1bdc8de5ae5d06771da5f	HChain10_1.90_2.50	HChain10	-5.69676492940918	Scherbela_etal_2022_reuse	Scherbela_etal_2022		-5.70134591	4.580980590819905	3014656.0	Scherbela_etal_2022_reuse
405	4108	1b9f0490e3e1bdc8de5ae5d06771da5f	HChain10_1.90_2.50	HChain10	-5.6984567476464845	Scherbela_etal_2022_reuse	Scherbela_etal_2022		-5.70134591	2.8891623535152178	6029312.0	Scherbela_etal_2022_reuse
406	4109	1b9f0490e3e1bdc8de5ae5d06771da5f	HChain10_1.90_2.50	HChain10	-5.699887259121094	Scherbela_etal_2022_reuse	Scherbela_etal_2022		-5.70134591	1.4586508789058428	12058624.0	Scherbela_etal_2022_reuse
407	4110	1b9f0490e3e1bdc8de5ae5d06771da5f	HChain10_1.90_2.50	HChain10	-5.700113288869629	Scherbela_etal_2022_reuse	Scherbela_etal_2022		-5.70134591	1.2326211303710366	24117248.0	Scherbela_etal_2022_reuse
408	4111	1b9f0490e3e1bdc8de5ae5d06771da5f	HChain10_1.90_2.50	HChain10	-5.700083856807861	Scherbela_etal_2022_reuse	Scherbela_etal_2022		-5.70134591	1.262053192138346	48234496.0	Scherbela_etal_2022_reuse
409	4112	1b9f0490e3e1bdc8de5ae5d06771da5f	HChain10_1.90_2.50	HChain10	-5.700712196340332	Scherbela_etal_2022_reuse	Scherbela_etal_2022		-5.70134591	0.6337136596679116	96468992.0	Scherbela_etal_2022_reuse
410	4113	1b9f0490e3e1bdc8de5ae5d06771da5f	HChain10_1.90_2.50	HChain10	-5.700896732320556	Scherbela_etal_2022_reuse	Scherbela_etal_2022		-5.70134591	0.4491776794433022	192937984.0	Scherbela_etal_2022_reuse
411	4114	1b9f0490e3e1bdc8de5ae5d06771da5f	HChain10_1.90_2.50	HChain10	-5.700622604755859	Scherbela_etal_2022_reuse	Scherbela_etal_2022		-5.70134591	0.7233052441408816	385875968.0	Scherbela_etal_2022_reuse
412	4115	1b9f0490e3e1bdc8de5ae5d06771da5f	HChain10_1.90_2.50	HChain10	-5.700425171727295	Scherbela_etal_2022_reuse	Scherbela_etal_2022		-5.70134591	0.9207382727050017	771751936.0	Scherbela_etal_2022_reuse
413	4116	5c945e1c52284aae487b92bc6ecf63eb	HChain10_2.20_2.60	HChain10	-5.570826575012207	Scherbela_etal_2022_reuse	Scherbela_etal_2022		-5.58677579	15.949214987792892	3014656.0	Scherbela_etal_2022_reuse
414	4117	5c945e1c52284aae487b92bc6ecf63eb	HChain10_2.20_2.60	HChain10	-5.580199763031006	Scherbela_etal_2022_reuse	Scherbela_etal_2022		-5.58677579	6.576026968994064	6029312.0	Scherbela_etal_2022_reuse
415	4118	5c945e1c52284aae487b92bc6ecf63eb	HChain10_2.20_2.60	HChain10	-5.58359532043457	Scherbela_etal_2022_reuse	Scherbela_etal_2022		-5.58677579	3.180469565429611	12058624.0	Scherbela_etal_2022_reuse
416	4119	5c945e1c52284aae487b92bc6ecf63eb	HChain10_2.20_2.60	HChain10	-5.586297394291992	Scherbela_etal_2022_reuse	Scherbela_etal_2022		-5.58677579	0.4783957080078949	24117248.0	Scherbela_etal_2022_reuse
417	4120	5c945e1c52284aae487b92bc6ecf63eb	HChain10_2.20_2.60	HChain10	-5.586805068101807	Scherbela_etal_2022_reuse	Scherbela_etal_2022		-5.58677579	-0.02927810180697321	48234496.0	Scherbela_etal_2022_reuse
418	4121	5c945e1c52284aae487b92bc6ecf63eb	HChain10_2.20_2.60	HChain10	-5.586964489476318	Scherbela_etal_2022_reuse	Scherbela_etal_2022		-5.58677579	-0.188699476318277	96468992.0	Scherbela_etal_2022_reuse
419	4122	5c945e1c52284aae487b92bc6ecf63eb	HChain10_2.20_2.60	HChain10	-5.587048412816162	Scherbela_etal_2022_reuse	Scherbela_etal_2022		-5.58677579	-0.272622816162027	192937984.0	Scherbela_etal_2022_reuse
420	4123	5c945e1c52284aae487b92bc6ecf63eb	HChain10_2.20_2.60	HChain10	-5.586589336395264	Scherbela_etal_2022_reuse	Scherbela_etal_2022		-5.58677579	0.1864536047362364	385875968.0	Scherbela_etal_2022_reuse
421	4124	5c945e1c52284aae487b92bc6ecf63eb	HChain10_2.20_2.60	HChain10	-5.5865223846191405	Scherbela_etal_2022_reuse	Scherbela_etal_2022		-5.58677579	0.2534053808593839	771751936.0	Scherbela_etal_2022_reuse
422	4125	9ba9afac2df9c11a138ef4615be01c68	HChain10_2.40	HChain10	-5.513540283692628	Scherbela_etal_2022_reuse	Scherbela_etal_2022		-5.51663715	3.096866307371826	3014656.0	Scherbela_etal_2022_reuse
423	4126	9ba9afac2df9c11a138ef4615be01c68	HChain10_2.40	HChain10	-5.514935986054688	Scherbela_etal_2022_reuse	Scherbela_etal_2022		-5.51663715	1.7011639453121674	6029312.0	Scherbela_etal_2022_reuse
424	4127	9ba9afac2df9c11a138ef4615be01c68	HChain10_2.40	HChain10	-5.515269295228272	Scherbela_etal_2022_reuse	Scherbela_etal_2022		-5.51663715	1.367854771728183	12058624.0	Scherbela_etal_2022_reuse
425	4128	9ba9afac2df9c11a138ef4615be01c68	HChain10_2.40	HChain10	-5.514850714121094	Scherbela_etal_2022_reuse	Scherbela_etal_2022		-5.51663715	1.7864358789063672	24117248.0	Scherbela_etal_2022_reuse
426	4129	9ba9afac2df9c11a138ef4615be01c68	HChain10_2.40	HChain10	-5.5135620838916015	Scherbela_etal_2022_reuse	Scherbela_etal_2022		-5.51663715	3.075066108398694	48234496.0	Scherbela_etal_2022_reuse
427	4130	9ba9afac2df9c11a138ef4615be01c68	HChain10_2.40	HChain10	-5.516470053110352	Scherbela_etal_2022_reuse	Scherbela_etal_2022		-5.51663715	0.16709688964855474	96468992.0	Scherbela_etal_2022_reuse
428	4131	9ba9afac2df9c11a138ef4615be01c68	HChain10_2.40	HChain10	-5.515233874968262	Scherbela_etal_2022_reuse	Scherbela_etal_2022		-5.51663715	1.4032750317385378	192937984.0	Scherbela_etal_2022_reuse
429	4132	9ba9afac2df9c11a138ef4615be01c68	HChain10_2.40	HChain10	-5.516138859926758	Scherbela_etal_2022_reuse	Scherbela_etal_2022		-5.51663715	0.4982900732422024	385875968.0	Scherbela_etal_2022_reuse
430	4133	9ba9afac2df9c11a138ef4615be01c68	HChain10_2.40	HChain10	-5.515979429226075	Scherbela_etal_2022_reuse	Scherbela_etal_2022		-5.51663715	0.657720773925341	771751936.0	Scherbela_etal_2022_reuse
431	4134	89c7c6b668ef1ae3b81cb4a68283a361	HChain10_1.70_2.70	HChain10	-5.774425538411865	Scherbela_etal_2022_reuse	Scherbela_etal_2022		-5.78213217	7.706631588134449	3014656.0	Scherbela_etal_2022_reuse
432	4135	89c7c6b668ef1ae3b81cb4a68283a361	HChain10_1.70_2.70	HChain10	-5.7787385305078125	Scherbela_etal_2022_reuse	Scherbela_etal_2022		-5.78213217	3.3936394921871837	6029312.0	Scherbela_etal_2022_reuse
433	4136	89c7c6b668ef1ae3b81cb4a68283a361	HChain10_1.70_2.70	HChain10	-5.780183442580566	Scherbela_etal_2022_reuse	Scherbela_etal_2022		-5.78213217	1.948727419433638	12058624.0	Scherbela_etal_2022_reuse
434	4137	89c7c6b668ef1ae3b81cb4a68283a361	HChain10_1.70_2.70	HChain10	-5.780073698267822	Scherbela_etal_2022_reuse	Scherbela_etal_2022		-5.78213217	2.058471732177658	24117248.0	Scherbela_etal_2022_reuse
435	4138	89c7c6b668ef1ae3b81cb4a68283a361	HChain10_1.70_2.70	HChain10	-5.781064637648925	Scherbela_etal_2022_reuse	Scherbela_etal_2022		-5.78213217	1.067532351074263	48234496.0	Scherbela_etal_2022_reuse
436	4139	89c7c6b668ef1ae3b81cb4a68283a361	HChain10_1.70_2.70	HChain10	-5.780871446833496	Scherbela_etal_2022_reuse	Scherbela_etal_2022		-5.78213217	1.2607231665038299	96468992.0	Scherbela_etal_2022_reuse
437	4140	89c7c6b668ef1ae3b81cb4a68283a361	HChain10_1.70_2.70	HChain10	-5.781298287856445	Scherbela_etal_2022_reuse	Scherbela_etal_2022		-5.78213217	0.8338821435547317	192937984.0	Scherbela_etal_2022_reuse
438	4141	89c7c6b668ef1ae3b81cb4a68283a361	HChain10_1.70_2.70	HChain10	-5.781221005502929	Scherbela_etal_2022_reuse	Scherbela_etal_2022		-5.78213217	0.9111644970705157	385875968.0	Scherbela_etal_2022_reuse
439	4142	89c7c6b668ef1ae3b81cb4a68283a361	HChain10_1.70_2.70	HChain10	-5.781422215003662	Scherbela_etal_2022_reuse	Scherbela_etal_2022		-5.78213217	0.7099549963376361	771751936.0	Scherbela_etal_2022_reuse
440	4143	e85691a0d56f3751dad99239009f01bf	HChain10_2.30_2.50	HChain10	-5.540322236771241	Scherbela_etal_2022_reuse	Scherbela_etal_2022		-5.54835743	8.035193228759674	3014656.0	Scherbela_etal_2022_reuse
441	4144	e85691a0d56f3751dad99239009f01bf	HChain10_2.30_2.50	HChain10	-5.544443656651612	Scherbela_etal_2022_reuse	Scherbela_etal_2022		-5.54835743	3.913773348387828	6029312.0	Scherbela_etal_2022_reuse
442	4145	e85691a0d56f3751dad99239009f01bf	HChain10_2.30_2.50	HChain10	-5.546623654849854	Scherbela_etal_2022_reuse	Scherbela_etal_2022		-5.54835743	1.7337751501464993	12058624.0	Scherbela_etal_2022_reuse
443	4146	e85691a0d56f3751dad99239009f01bf	HChain10_2.30_2.50	HChain10	-5.5458798676965335	Scherbela_etal_2022_reuse	Scherbela_etal_2022		-5.54835743	2.4775623034667404	24117248.0	Scherbela_etal_2022_reuse
444	4147	e85691a0d56f3751dad99239009f01bf	HChain10_2.30_2.50	HChain10	-5.546824388260498	Scherbela_etal_2022_reuse	Scherbela_etal_2022		-5.54835743	1.5330417395018614	48234496.0	Scherbela_etal_2022_reuse
445	4148	e85691a0d56f3751dad99239009f01bf	HChain10_2.30_2.50	HChain10	-5.547283199453125	Scherbela_etal_2022_reuse	Scherbela_etal_2022		-5.54835743	1.0742305468749436	96468992.0	Scherbela_etal_2022_reuse
446	4149	e85691a0d56f3751dad99239009f01bf	HChain10_2.30_2.50	HChain10	-5.546959414764404	Scherbela_etal_2022_reuse	Scherbela_etal_2022		-5.54835743	1.3980152355959063	192937984.0	Scherbela_etal_2022_reuse
447	4150	e85691a0d56f3751dad99239009f01bf	HChain10_2.30_2.50	HChain10	-5.547923979011231	Scherbela_etal_2022_reuse	Scherbela_etal_2022		-5.54835743	0.433450988769124	385875968.0	Scherbela_etal_2022_reuse
448	4151	e85691a0d56f3751dad99239009f01bf	HChain10_2.30_2.50	HChain10	-5.547826878270264	Scherbela_etal_2022_reuse	Scherbela_etal_2022		-5.54835743	0.5305517297360396	771751936.0	Scherbela_etal_2022_reuse
449	4152	90661fd86ef4dda6f3911e84b3cfca59	HChain10_2.00_2.40	HChain10	-5.6559370648156735	Scherbela_etal_2022_reuse	Scherbela_etal_2022		-5.659088	3.150935184326187	3014656.0	Scherbela_etal_2022_reuse
450	4153	90661fd86ef4dda6f3911e84b3cfca59	HChain10_2.00_2.40	HChain10	-5.649768751304931	Scherbela_etal_2022_reuse	Scherbela_etal_2022		-5.659088	9.319248695068616	6029312.0	Scherbela_etal_2022_reuse
451	4154	90661fd86ef4dda6f3911e84b3cfca59	HChain10_2.00_2.40	HChain10	-5.654230993431396	Scherbela_etal_2022_reuse	Scherbela_etal_2022		-5.659088	4.857006568603772	12058624.0	Scherbela_etal_2022_reuse
452	4155	90661fd86ef4dda6f3911e84b3cfca59	HChain10_2.00_2.40	HChain10	-5.65749642361206	Scherbela_etal_2022_reuse	Scherbela_etal_2022		-5.659088	1.5915763879394973	24117248.0	Scherbela_etal_2022_reuse
453	4156	90661fd86ef4dda6f3911e84b3cfca59	HChain10_2.00_2.40	HChain10	-5.657840127719727	Scherbela_etal_2022_reuse	Scherbela_etal_2022		-5.659088	1.247872280272233	48234496.0	Scherbela_etal_2022_reuse
454	4157	90661fd86ef4dda6f3911e84b3cfca59	HChain10_2.00_2.40	HChain10	-5.657867402921142	Scherbela_etal_2022_reuse	Scherbela_etal_2022		-5.659088	1.220597078857466	96468992.0	Scherbela_etal_2022_reuse
455	4158	90661fd86ef4dda6f3911e84b3cfca59	HChain10_2.00_2.40	HChain10	-5.658299301064453	Scherbela_etal_2022_reuse	Scherbela_etal_2022		-5.659088	0.7886989355467833	192937984.0	Scherbela_etal_2022_reuse
456	4159	90661fd86ef4dda6f3911e84b3cfca59	HChain10_2.00_2.40	HChain10	-5.660291194915772	Scherbela_etal_2022_reuse	Scherbela_etal_2022		-5.659088	-1.2031949157726984	385875968.0	Scherbela_etal_2022_reuse
457	4160	90661fd86ef4dda6f3911e84b3cfca59	HChain10_2.00_2.40	HChain10	-5.659402214429932	Scherbela_etal_2022_reuse	Scherbela_etal_2022		-5.659088	-0.31421442993195825	771751936.0	Scherbela_etal_2022_reuse
458	4161	fb797544ab5cf2b8ddbc466c5adb44ce	HChain10_1.90_2.10	HChain10	-5.666912389753418	Scherbela_etal_2022_reuse	Scherbela_etal_2022		-5.67503139	8.119000246582075	3014656.0	Scherbela_etal_2022_reuse
459	4162	fb797544ab5cf2b8ddbc466c5adb44ce	HChain10_1.90_2.10	HChain10	-5.670366958642578	Scherbela_etal_2022_reuse	Scherbela_etal_2022		-5.67503139	4.664431357421783	6029312.0	Scherbela_etal_2022_reuse
460	4163	fb797544ab5cf2b8ddbc466c5adb44ce	HChain10_1.90_2.10	HChain10	-5.671973899865723	Scherbela_etal_2022_reuse	Scherbela_etal_2022		-5.67503139	3.057490134277252	12058624.0	Scherbela_etal_2022_reuse
461	4164	fb797544ab5cf2b8ddbc466c5adb44ce	HChain10_1.90_2.10	HChain10	-5.674113949295655	Scherbela_etal_2022_reuse	Scherbela_etal_2022		-5.67503139	0.9174407043452959	24117248.0	Scherbela_etal_2022_reuse
462	4165	fb797544ab5cf2b8ddbc466c5adb44ce	HChain10_1.90_2.10	HChain10	-5.67401763895874	Scherbela_etal_2022_reuse	Scherbela_etal_2022		-5.67503139	1.0137510412597805	48234496.0	Scherbela_etal_2022_reuse
463	4166	fb797544ab5cf2b8ddbc466c5adb44ce	HChain10_1.90_2.10	HChain10	-5.674171169754639	Scherbela_etal_2022_reuse	Scherbela_etal_2022		-5.67503139	0.8602202453609209	96468992.0	Scherbela_etal_2022_reuse
464	4167	fb797544ab5cf2b8ddbc466c5adb44ce	HChain10_1.90_2.10	HChain10	-5.673758716381836	Scherbela_etal_2022_reuse	Scherbela_etal_2022		-5.67503139	1.2726736181640774	192937984.0	Scherbela_etal_2022_reuse
465	4168	fb797544ab5cf2b8ddbc466c5adb44ce	HChain10_1.90_2.10	HChain10	-5.674757219196778	Scherbela_etal_2022_reuse	Scherbela_etal_2022		-5.67503139	0.27417080322234	385875968.0	Scherbela_etal_2022_reuse
466	4169	fb797544ab5cf2b8ddbc466c5adb44ce	HChain10_1.90_2.10	HChain10	-5.67421322100708	Scherbela_etal_2022_reuse	Scherbela_etal_2022		-5.67503139	0.8181689929198654	771751936.0	Scherbela_etal_2022_reuse
467	4170	c10ca1b01691621dc5d66589fc939991	HChain10_1.50_1.70	HChain10	-5.641726545803222	Scherbela_etal_2022_reuse	Scherbela_etal_2022		-5.66264009	20.9135441967776	3014656.0	Scherbela_etal_2022_reuse
468	4171	c10ca1b01691621dc5d66589fc939991	HChain10_1.50_1.70	HChain10	-5.659891605377197	Scherbela_etal_2022_reuse	Scherbela_etal_2022		-5.66264009	2.7484846228027493	6029312.0	Scherbela_etal_2022_reuse
469	4172	c10ca1b01691621dc5d66589fc939991	HChain10_1.50_1.70	HChain10	-5.660037046516114	Scherbela_etal_2022_reuse	Scherbela_etal_2022		-5.66264009	2.6030434838864025	12058624.0	Scherbela_etal_2022_reuse
470	4173	c10ca1b01691621dc5d66589fc939991	HChain10_1.50_1.70	HChain10	-5.661129307550049	Scherbela_etal_2022_reuse	Scherbela_etal_2022		-5.66264009	1.5107824499507316	24117248.0	Scherbela_etal_2022_reuse
471	4174	c10ca1b01691621dc5d66589fc939991	HChain10_1.50_1.70	HChain10	-5.66146329017334	Scherbela_etal_2022_reuse	Scherbela_etal_2022		-5.66264009	1.1767998266600799	48234496.0	Scherbela_etal_2022_reuse
472	4175	c10ca1b01691621dc5d66589fc939991	HChain10_1.50_1.70	HChain10	-5.661358666223145	Scherbela_etal_2022_reuse	Scherbela_etal_2022		-5.66264009	1.2814237768550285	96468992.0	Scherbela_etal_2022_reuse
473	4176	c10ca1b01691621dc5d66589fc939991	HChain10_1.50_1.70	HChain10	-5.662236343692627	Scherbela_etal_2022_reuse	Scherbela_etal_2022		-5.66264009	0.403746307372721	192937984.0	Scherbela_etal_2022_reuse
474	4177	c10ca1b01691621dc5d66589fc939991	HChain10_1.50_1.70	HChain10	-5.66281718762085	Scherbela_etal_2022_reuse	Scherbela_etal_2022		-5.66264009	-0.17709762084994196	385875968.0	Scherbela_etal_2022_reuse
475	4178	c10ca1b01691621dc5d66589fc939991	HChain10_1.50_1.70	HChain10	-5.662452935529785	Scherbela_etal_2022_reuse	Scherbela_etal_2022		-5.66264009	0.1871544702147787	771751936.0	Scherbela_etal_2022_reuse
476	4179	ae03280a713d7d5af265aec07e4205ef	HChain10_1.00_1.80	HChain10	-5.355165913065186	Scherbela_etal_2022_reuse	Scherbela_etal_2022		-5.36674917	11.583256934814656	3014656.0	Scherbela_etal_2022_reuse
477	4180	ae03280a713d7d5af265aec07e4205ef	HChain10_1.00_1.80	HChain10	-5.360751583536377	Scherbela_etal_2022_reuse	Scherbela_etal_2022		-5.36674917	5.99758646362325	6029312.0	Scherbela_etal_2022_reuse
478	4181	ae03280a713d7d5af265aec07e4205ef	HChain10_1.00_1.80	HChain10	-5.362413361032715	Scherbela_etal_2022_reuse	Scherbela_etal_2022		-5.36674917	4.3358089672853595	12058624.0	Scherbela_etal_2022_reuse
479	4182	ae03280a713d7d5af265aec07e4205ef	HChain10_1.00_1.80	HChain10	-5.364507137214356	Scherbela_etal_2022_reuse	Scherbela_etal_2022		-5.36674917	2.2420327856442768	24117248.0	Scherbela_etal_2022_reuse
480	4183	ae03280a713d7d5af265aec07e4205ef	HChain10_1.00_1.80	HChain10	-5.365553535360108	Scherbela_etal_2022_reuse	Scherbela_etal_2022		-5.36674917	1.1956346398926954	48234496.0	Scherbela_etal_2022_reuse
481	4184	ae03280a713d7d5af265aec07e4205ef	HChain10_1.00_1.80	HChain10	-5.365556655799561	Scherbela_etal_2022_reuse	Scherbela_etal_2022		-5.36674917	1.1925142004391986	96468992.0	Scherbela_etal_2022_reuse
482	4185	ae03280a713d7d5af265aec07e4205ef	HChain10_1.00_1.80	HChain10	-5.3675206865100105	Scherbela_etal_2022_reuse	Scherbela_etal_2022		-5.36674917	-0.7715165100101729	192937984.0	Scherbela_etal_2022_reuse
483	4186	ae03280a713d7d5af265aec07e4205ef	HChain10_1.00_1.80	HChain10	-5.366067803980713	Scherbela_etal_2022_reuse	Scherbela_etal_2022		-5.36674917	0.681366019287033	385875968.0	Scherbela_etal_2022_reuse
484	4187	ae03280a713d7d5af265aec07e4205ef	HChain10_1.00_1.80	HChain10	-5.366321622355957	Scherbela_etal_2022_reuse	Scherbela_etal_2022		-5.36674917	0.42754764404318024	771751936.0	Scherbela_etal_2022_reuse
485	4188	5f88e6fb9e8089b42994f2fdf58faef1	HChain10_1.30_1.90	HChain10	-5.6878400153137205	Scherbela_etal_2022_reuse	Scherbela_etal_2022		-5.69207501	4.234994686279414	3014656.0	Scherbela_etal_2022_reuse
486	4189	5f88e6fb9e8089b42994f2fdf58faef1	HChain10_1.30_1.90	HChain10	-5.689021617791748	Scherbela_etal_2022_reuse	Scherbela_etal_2022		-5.69207501	3.0533922082520704	6029312.0	Scherbela_etal_2022_reuse
487	4190	5f88e6fb9e8089b42994f2fdf58faef1	HChain10_1.30_1.90	HChain10	-5.690108329675293	Scherbela_etal_2022_reuse	Scherbela_etal_2022		-5.69207501	1.9666803247071485	12058624.0	Scherbela_etal_2022_reuse
488	4191	5f88e6fb9e8089b42994f2fdf58faef1	HChain10_1.30_1.90	HChain10	-5.691225954056397	Scherbela_etal_2022_reuse	Scherbela_etal_2022		-5.69207501	0.849055943603183	24117248.0	Scherbela_etal_2022_reuse
489	4192	5f88e6fb9e8089b42994f2fdf58faef1	HChain10_1.30_1.90	HChain10	-5.690022774183349	Scherbela_etal_2022_reuse	Scherbela_etal_2022		-5.69207501	2.052235816650594	48234496.0	Scherbela_etal_2022_reuse
490	4193	5f88e6fb9e8089b42994f2fdf58faef1	HChain10_1.30_1.90	HChain10	-5.6914586505896	Scherbela_etal_2022_reuse	Scherbela_etal_2022		-5.69207501	0.616359410400058	96468992.0	Scherbela_etal_2022_reuse
491	4194	5f88e6fb9e8089b42994f2fdf58faef1	HChain10_1.30_1.90	HChain10	-5.691765733719483	Scherbela_etal_2022_reuse	Scherbela_etal_2022		-5.69207501	0.30927628051724554	192937984.0	Scherbela_etal_2022_reuse
492	4195	5f88e6fb9e8089b42994f2fdf58faef1	HChain10_1.30_1.90	HChain10	-5.692537784576416	Scherbela_etal_2022_reuse	Scherbela_etal_2022		-5.69207501	-0.46277457641608066	385875968.0	Scherbela_etal_2022_reuse
493	4196	5f88e6fb9e8089b42994f2fdf58faef1	HChain10_1.30_1.90	HChain10	-5.692594879154052	Scherbela_etal_2022_reuse	Scherbela_etal_2022		-5.69207501	-0.5198691540524436	771751936.0	Scherbela_etal_2022_reuse
494	4197	a24a68573ac4510ae53641ee95939e3d	HChain10_2.20	HChain10	-5.572070105985108	Scherbela_etal_2022_reuse	Scherbela_etal_2022		-5.58454268	12.472574014892324	3014656.0	Scherbela_etal_2022_reuse
495	4198	a24a68573ac4510ae53641ee95939e3d	HChain10_2.20	HChain10	-5.579366191342774	Scherbela_etal_2022_reuse	Scherbela_etal_2022		-5.58454268	5.176488657226308	6029312.0	Scherbela_etal_2022_reuse
496	4199	a24a68573ac4510ae53641ee95939e3d	HChain10_2.20	HChain10	-5.581421836331788	Scherbela_etal_2022_reuse	Scherbela_etal_2022		-5.58454268	3.120843668212636	12058624.0	Scherbela_etal_2022_reuse
497	4200	a24a68573ac4510ae53641ee95939e3d	HChain10_2.20	HChain10	-5.581146717071533	Scherbela_etal_2022_reuse	Scherbela_etal_2022		-5.58454268	3.395962928467	24117248.0	Scherbela_etal_2022_reuse
498	4201	a24a68573ac4510ae53641ee95939e3d	HChain10_2.20	HChain10	-5.582941039517823	Scherbela_etal_2022_reuse	Scherbela_etal_2022		-5.58454268	1.60164048217748	48234496.0	Scherbela_etal_2022_reuse
499	4202	a24a68573ac4510ae53641ee95939e3d	HChain10_2.20	HChain10	-5.58280611038208	Scherbela_etal_2022_reuse	Scherbela_etal_2022		-5.58454268	1.736569617920125	96468992.0	Scherbela_etal_2022_reuse
500	4203	a24a68573ac4510ae53641ee95939e3d	HChain10_2.20	HChain10	-5.583784042644044	Scherbela_etal_2022_reuse	Scherbela_etal_2022		-5.58454268	0.7586373559558268	192937984.0	Scherbela_etal_2022_reuse
501	4204	a24a68573ac4510ae53641ee95939e3d	HChain10_2.20	HChain10	-5.58486418489624	Scherbela_etal_2022_reuse	Scherbela_etal_2022		-5.58454268	-0.3215048962399436	385875968.0	Scherbela_etal_2022_reuse
502	4205	a24a68573ac4510ae53641ee95939e3d	HChain10_2.20	HChain10	-5.584759831942139	Scherbela_etal_2022_reuse	Scherbela_etal_2022		-5.58454268	-0.21715194213900446	771751936.0	Scherbela_etal_2022_reuse
503	4206	4c0906be1e045f11f76d935fab44a749	HChain10_1.50_2.50	HChain10	-5.807326770662842	Scherbela_etal_2022_reuse	Scherbela_etal_2022		-5.81412487	6.798099337157915	3014656.0	Scherbela_etal_2022_reuse
504	4207	4c0906be1e045f11f76d935fab44a749	HChain10_1.50_2.50	HChain10	-5.810080505251465	Scherbela_etal_2022_reuse	Scherbela_etal_2022		-5.81412487	4.044364748534868	6029312.0	Scherbela_etal_2022_reuse
505	4208	4c0906be1e045f11f76d935fab44a749	HChain10_1.50_2.50	HChain10	-5.81104514682251	Scherbela_etal_2022_reuse	Scherbela_etal_2022		-5.81412487	3.079723177489946	12058624.0	Scherbela_etal_2022_reuse
506	4209	4c0906be1e045f11f76d935fab44a749	HChain10_1.50_2.50	HChain10	-5.813374570845947	Scherbela_etal_2022_reuse	Scherbela_etal_2022		-5.81412487	0.7502991540526693	24117248.0	Scherbela_etal_2022_reuse
507	4210	4c0906be1e045f11f76d935fab44a749	HChain10_1.50_2.50	HChain10	-5.812068916201172	Scherbela_etal_2022_reuse	Scherbela_etal_2022		-5.81412487	2.0559537988278365	48234496.0	Scherbela_etal_2022_reuse
508	4211	4c0906be1e045f11f76d935fab44a749	HChain10_1.50_2.50	HChain10	-5.813615850447998	Scherbela_etal_2022_reuse	Scherbela_etal_2022		-5.81412487	0.5090195520018881	96468992.0	Scherbela_etal_2022_reuse
509	4212	4c0906be1e045f11f76d935fab44a749	HChain10_1.50_2.50	HChain10	-5.813975259783935	Scherbela_etal_2022_reuse	Scherbela_etal_2022		-5.81412487	0.1496102160647439	192937984.0	Scherbela_etal_2022_reuse
510	4213	4c0906be1e045f11f76d935fab44a749	HChain10_1.50_2.50	HChain10	-5.812199100004882	Scherbela_etal_2022_reuse	Scherbela_etal_2022		-5.81412487	1.925769995117399	385875968.0	Scherbela_etal_2022_reuse
511	4214	4c0906be1e045f11f76d935fab44a749	HChain10_1.50_2.50	HChain10	-5.813340006600342	Scherbela_etal_2022_reuse	Scherbela_etal_2022		-5.81412487	0.7848633996578869	771751936.0	Scherbela_etal_2022_reuse
512	4215	4b5e438886b0f9d3b07bfdd3c2693578	HChain10_2.10_2.70	HChain10	-5.624143340081787	Scherbela_etal_2022_reuse	Scherbela_etal_2022		-5.62893099	4.7876499182128995	3014656.0	Scherbela_etal_2022_reuse
513	4216	4b5e438886b0f9d3b07bfdd3c2693578	HChain10_2.10_2.70	HChain10	-5.625354029626465	Scherbela_etal_2022_reuse	Scherbela_etal_2022		-5.62893099	3.576960373535165	6029312.0	Scherbela_etal_2022_reuse
514	4217	4b5e438886b0f9d3b07bfdd3c2693578	HChain10_2.10_2.70	HChain10	-5.626966216058349	Scherbela_etal_2022_reuse	Scherbela_etal_2022		-5.62893099	1.9647739416503995	12058624.0	Scherbela_etal_2022_reuse
515	4218	4b5e438886b0f9d3b07bfdd3c2693578	HChain10_2.10_2.70	HChain10	-5.628592075432128	Scherbela_etal_2022_reuse	Scherbela_etal_2022		-5.62893099	0.3389145678713845	24117248.0	Scherbela_etal_2022_reuse
516	4219	4b5e438886b0f9d3b07bfdd3c2693578	HChain10_2.10_2.70	HChain10	-5.627795435876465	Scherbela_etal_2022_reuse	Scherbela_etal_2022		-5.62893099	1.1355541235351652	48234496.0	Scherbela_etal_2022_reuse
517	4220	4b5e438886b0f9d3b07bfdd3c2693578	HChain10_2.10_2.70	HChain10	-5.628086151207275	Scherbela_etal_2022_reuse	Scherbela_etal_2022		-5.62893099	0.8448387927249001	96468992.0	Scherbela_etal_2022_reuse
518	4221	4b5e438886b0f9d3b07bfdd3c2693578	HChain10_2.10_2.70	HChain10	-5.626997590610351	Scherbela_etal_2022_reuse	Scherbela_etal_2022		-5.62893099	1.933399389648649	192937984.0	Scherbela_etal_2022_reuse
519	4222	4b5e438886b0f9d3b07bfdd3c2693578	HChain10_2.10_2.70	HChain10	-5.628781718712158	Scherbela_etal_2022_reuse	Scherbela_etal_2022		-5.62893099	0.14927128784147925	385875968.0	Scherbela_etal_2022_reuse
520	4223	4b5e438886b0f9d3b07bfdd3c2693578	HChain10_2.10_2.70	HChain10	-5.628855643717041	Scherbela_etal_2022_reuse	Scherbela_etal_2022		-5.62893099	0.07534628295857715	771751936.0	Scherbela_etal_2022_reuse
521	4224	b7ccc5c7c2cc483eab54fb9c6512a808	HChain10_2.00_2.80	HChain10	-5.6664719581604	Scherbela_etal_2022_reuse	Scherbela_etal_2022		-5.67281024	6.338281839599169	3014656.0	Scherbela_etal_2022_reuse
522	4225	b7ccc5c7c2cc483eab54fb9c6512a808	HChain10_2.00_2.80	HChain10	-5.6691575050354	Scherbela_etal_2022_reuse	Scherbela_etal_2022		-5.67281024	3.652734964599169	6029312.0	Scherbela_etal_2022_reuse
523	4226	b7ccc5c7c2cc483eab54fb9c6512a808	HChain10_2.00_2.80	HChain10	-5.670164108276367	Scherbela_etal_2022_reuse	Scherbela_etal_2022		-5.67281024	2.6461317236323723	12058624.0	Scherbela_etal_2022_reuse
524	4227	b7ccc5c7c2cc483eab54fb9c6512a808	HChain10_2.00_2.80	HChain10	-5.671837973791504	Scherbela_etal_2022_reuse	Scherbela_etal_2022		-5.67281024	0.9722662084952205	24117248.0	Scherbela_etal_2022_reuse
525	4228	b7ccc5c7c2cc483eab54fb9c6512a808	HChain10_2.00_2.80	HChain10	-5.671271800994873	Scherbela_etal_2022_reuse	Scherbela_etal_2022		-5.67281024	1.5384390051265129	48234496.0	Scherbela_etal_2022_reuse
526	4229	b7ccc5c7c2cc483eab54fb9c6512a808	HChain10_2.00_2.80	HChain10	-5.672138381201171	Scherbela_etal_2022_reuse	Scherbela_etal_2022		-5.67281024	0.6718587988281399	96468992.0	Scherbela_etal_2022_reuse
527	4230	b7ccc5c7c2cc483eab54fb9c6512a808	HChain10_2.00_2.80	HChain10	-5.67210428670166	Scherbela_etal_2022_reuse	Scherbela_etal_2022		-5.67281024	0.7059532983397787	192937984.0	Scherbela_etal_2022_reuse
528	4231	b7ccc5c7c2cc483eab54fb9c6512a808	HChain10_2.00_2.80	HChain10	-5.671952016685791	Scherbela_etal_2022_reuse	Scherbela_etal_2022		-5.67281024	0.858223314208928	385875968.0	Scherbela_etal_2022_reuse
529	4232	b7ccc5c7c2cc483eab54fb9c6512a808	HChain10_2.00_2.80	HChain10	-5.675566493540039	Scherbela_etal_2022_reuse	Scherbela_etal_2022		-5.67281024	-2.7562535400393884	771751936.0	Scherbela_etal_2022_reuse
530	4233	6524a62199385560ad296f67e160e5ae	HChain10_1.90_2.90	HChain10	-5.713533650034179	Scherbela_etal_2022_reuse	Scherbela_etal_2022		-5.7166915	3.1578499658202475	3014656.0	Scherbela_etal_2022_reuse
531	4234	6524a62199385560ad296f67e160e5ae	HChain10_1.90_2.90	HChain10	-5.714586506479492	Scherbela_etal_2022_reuse	Scherbela_etal_2022		-5.7166915	2.1049935205077475	6029312.0	Scherbela_etal_2022_reuse
532	4235	6524a62199385560ad296f67e160e5ae	HChain10_1.90_2.90	HChain10	-5.7155034643347165	Scherbela_etal_2022_reuse	Scherbela_etal_2022		-5.7166915	1.188035665283138	12058624.0	Scherbela_etal_2022_reuse
533	4236	6524a62199385560ad296f67e160e5ae	HChain10_1.90_2.90	HChain10	-5.715112487319336	Scherbela_etal_2022_reuse	Scherbela_etal_2022		-5.7166915	1.5790126806631832	24117248.0	Scherbela_etal_2022_reuse
534	4237	6524a62199385560ad296f67e160e5ae	HChain10_1.90_2.90	HChain10	-5.716000805490722	Scherbela_etal_2022_reuse	Scherbela_etal_2022		-5.7166915	0.6906945092772787	48234496.0	Scherbela_etal_2022_reuse
535	4238	6524a62199385560ad296f67e160e5ae	HChain10_1.90_2.90	HChain10	-5.715590278151855	Scherbela_etal_2022_reuse	Scherbela_etal_2022		-5.7166915	1.1012218481445402	96468992.0	Scherbela_etal_2022_reuse
536	4239	6524a62199385560ad296f67e160e5ae	HChain10_1.90_2.90	HChain10	-5.7154055537548825	Scherbela_etal_2022_reuse	Scherbela_etal_2022		-5.7166915	1.285946245117131	192937984.0	Scherbela_etal_2022_reuse
537	4240	6524a62199385560ad296f67e160e5ae	HChain10_1.90_2.90	HChain10	-5.716319839969482	Scherbela_etal_2022_reuse	Scherbela_etal_2022		-5.7166915	0.37166003051769536	385875968.0	Scherbela_etal_2022_reuse
538	4241	6524a62199385560ad296f67e160e5ae	HChain10_1.90_2.90	HChain10	-5.71628810052124	Scherbela_etal_2022_reuse	Scherbela_etal_2022		-5.7166915	0.40339947875978055	771751936.0	Scherbela_etal_2022_reuse
539	4242	0ff1e5e1dc6abf6c4ca7e2221e8bf0c4	HChain10_1.70_2.30	HChain10	-5.749605189438476	Scherbela_etal_2022_reuse	Scherbela_etal_2022		-5.75347556	3.8703705615237283	3014656.0	Scherbela_etal_2022_reuse
540	4243	0ff1e5e1dc6abf6c4ca7e2221e8bf0c4	HChain10_1.70_2.30	HChain10	-5.7513990508276365	Scherbela_etal_2022_reuse	Scherbela_etal_2022		-5.75347556	2.076509172363572	6029312.0	Scherbela_etal_2022_reuse
541	4244	0ff1e5e1dc6abf6c4ca7e2221e8bf0c4	HChain10_1.70_2.30	HChain10	-5.7523145781713865	Scherbela_etal_2022_reuse	Scherbela_etal_2022		-5.75347556	1.160981828613572	12058624.0	Scherbela_etal_2022_reuse
542	4245	0ff1e5e1dc6abf6c4ca7e2221e8bf0c4	HChain10_1.70_2.30	HChain10	-5.751490621676026	Scherbela_etal_2022_reuse	Scherbela_etal_2022		-5.75347556	1.9849383239742835	24117248.0	Scherbela_etal_2022_reuse
543	4246	0ff1e5e1dc6abf6c4ca7e2221e8bf0c4	HChain10_1.70_2.30	HChain10	-5.752875338669433	Scherbela_etal_2022_reuse	Scherbela_etal_2022		-5.75347556	0.600221330566697	48234496.0	Scherbela_etal_2022_reuse
544	4247	0ff1e5e1dc6abf6c4ca7e2221e8bf0c4	HChain10_1.70_2.30	HChain10	-5.7538609791894535	Scherbela_etal_2022_reuse	Scherbela_etal_2022		-5.75347556	-0.3854191894534509	96468992.0	Scherbela_etal_2022_reuse
545	4248	0ff1e5e1dc6abf6c4ca7e2221e8bf0c4	HChain10_1.70_2.30	HChain10	-5.753376833450928	Scherbela_etal_2022_reuse	Scherbela_etal_2022		-5.75347556	0.098726549071948	192937984.0	Scherbela_etal_2022_reuse
546	4249	0ff1e5e1dc6abf6c4ca7e2221e8bf0c4	HChain10_1.70_2.30	HChain10	-5.752870509178467	Scherbela_etal_2022_reuse	Scherbela_etal_2022		-5.75347556	0.6050508215329486	385875968.0	Scherbela_etal_2022_reuse
547	4250	0ff1e5e1dc6abf6c4ca7e2221e8bf0c4	HChain10_1.70_2.30	HChain10	-5.752949121501465	Scherbela_etal_2022_reuse	Scherbela_etal_2022		-5.75347556	0.5264384985350645	771751936.0	Scherbela_etal_2022_reuse
548	4251	665c70da6f02fba9d6466b83a53b0fc0	HChain10_2.10_2.30	HChain10	-5.600460144206543	Scherbela_etal_2022_reuse	Scherbela_etal_2022		-5.61902467	18.564525793457243	3014656.0	Scherbela_etal_2022_reuse
549	4252	665c70da6f02fba9d6466b83a53b0fc0	HChain10_2.10_2.30	HChain10	-5.60982570283081	Scherbela_etal_2022_reuse	Scherbela_etal_2022		-5.61902467	9.198967169189665	6029312.0	Scherbela_etal_2022_reuse
550	4253	665c70da6f02fba9d6466b83a53b0fc0	HChain10_2.10_2.30	HChain10	-5.6138874017443845	Scherbela_etal_2022_reuse	Scherbela_etal_2022		-5.61902467	5.137268255615446	12058624.0	Scherbela_etal_2022_reuse
551	4254	665c70da6f02fba9d6466b83a53b0fc0	HChain10_2.10_2.30	HChain10	-5.615184757089843	Scherbela_etal_2022_reuse	Scherbela_etal_2022		-5.61902467	3.8399129101565066	24117248.0	Scherbela_etal_2022_reuse
552	4255	665c70da6f02fba9d6466b83a53b0fc0	HChain10_2.10_2.30	HChain10	-5.615749927684326	Scherbela_etal_2022_reuse	Scherbela_etal_2022		-5.61902467	3.2747423156740396	48234496.0	Scherbela_etal_2022_reuse
553	4256	665c70da6f02fba9d6466b83a53b0fc0	HChain10_2.10_2.30	HChain10	-5.617584201669922	Scherbela_etal_2022_reuse	Scherbela_etal_2022		-5.61902467	1.4404683300783816	96468992.0	Scherbela_etal_2022_reuse
554	4257	665c70da6f02fba9d6466b83a53b0fc0	HChain10_2.10_2.30	HChain10	-5.617909039077149	Scherbela_etal_2022_reuse	Scherbela_etal_2022		-5.61902467	1.115630922851274	192937984.0	Scherbela_etal_2022_reuse
555	4258	665c70da6f02fba9d6466b83a53b0fc0	HChain10_2.10_2.30	HChain10	-5.618350590285645	Scherbela_etal_2022_reuse	Scherbela_etal_2022		-5.61902467	0.6740797143551802	385875968.0	Scherbela_etal_2022_reuse
556	4259	665c70da6f02fba9d6466b83a53b0fc0	HChain10_2.10_2.30	HChain10	-5.617959010263672	Scherbela_etal_2022_reuse	Scherbela_etal_2022		-5.61902467	1.0656597363283282	771751936.0	Scherbela_etal_2022_reuse
557	4260	8f49c285e4556f185834e12d9c831540	HChain10_1.40_1.40	HChain10	-5.4824412860913085	Scherbela_etal_2022_reuse	Scherbela_etal_2022		-5.48827454	5.833253908691383	3014656.0	Scherbela_etal_2022_reuse
558	4261	8f49c285e4556f185834e12d9c831540	HChain10_1.40_1.40	HChain10	-5.484471181873779	Scherbela_etal_2022_reuse	Scherbela_etal_2022		-5.48827454	3.8033581262206795	6029312.0	Scherbela_etal_2022_reuse
559	4262	8f49c285e4556f185834e12d9c831540	HChain10_1.40_1.40	HChain10	-5.486109117512207	Scherbela_etal_2022_reuse	Scherbela_etal_2022		-5.48827454	2.165422487792945	12058624.0	Scherbela_etal_2022_reuse
560	4263	8f49c285e4556f185834e12d9c831540	HChain10_1.40_1.40	HChain10	-5.487521592869873	Scherbela_etal_2022_reuse	Scherbela_etal_2022		-5.48827454	0.7529471301266355	24117248.0	Scherbela_etal_2022_reuse
561	4264	8f49c285e4556f185834e12d9c831540	HChain10_1.40_1.40	HChain10	-5.487316469196777	Scherbela_etal_2022_reuse	Scherbela_etal_2022		-5.48827454	0.9580708032226326	48234496.0	Scherbela_etal_2022_reuse
562	4265	8f49c285e4556f185834e12d9c831540	HChain10_1.40_1.40	HChain10	-5.488067571416016	Scherbela_etal_2022_reuse	Scherbela_etal_2022		-5.48827454	0.20696858398405737	96468992.0	Scherbela_etal_2022_reuse
563	4266	8f49c285e4556f185834e12d9c831540	HChain10_1.40_1.40	HChain10	-5.487735292706299	Scherbela_etal_2022_reuse	Scherbela_etal_2022		-5.48827454	0.5392472937009174	192937984.0	Scherbela_etal_2022_reuse
564	4267	8f49c285e4556f185834e12d9c831540	HChain10_1.40_1.40	HChain10	-5.487365483526611	Scherbela_etal_2022_reuse	Scherbela_etal_2022		-5.48827454	0.9090564733886808	385875968.0	Scherbela_etal_2022_reuse
565	4268	8f49c285e4556f185834e12d9c831540	HChain10_1.40_1.40	HChain10	-5.488083434345703	Scherbela_etal_2022_reuse	Scherbela_etal_2022		-5.48827454	0.19110565429691917	771751936.0	Scherbela_etal_2022_reuse
566	4269	56e719941696479b51fe23c2cba90fb1	HChain10_1.70_1.90	HChain10	-5.695020405629883	Scherbela_etal_2022_reuse	Scherbela_etal_2022		-5.69944116	4.42075437011713	3014656.0	Scherbela_etal_2022_reuse
567	4270	56e719941696479b51fe23c2cba90fb1	HChain10_1.70_1.90	HChain10	-5.6967236679589845	Scherbela_etal_2022_reuse	Scherbela_etal_2022		-5.69944116	2.717492041015568	6029312.0	Scherbela_etal_2022_reuse
568	4271	56e719941696479b51fe23c2cba90fb1	HChain10_1.70_1.90	HChain10	-5.697913376668701	Scherbela_etal_2022_reuse	Scherbela_etal_2022		-5.69944116	1.527783331298771	12058624.0	Scherbela_etal_2022_reuse
569	4272	56e719941696479b51fe23c2cba90fb1	HChain10_1.70_1.90	HChain10	-5.694224259938965	Scherbela_etal_2022_reuse	Scherbela_etal_2022		-5.69944116	5.216900061035368	24117248.0	Scherbela_etal_2022_reuse
570	4273	56e719941696479b51fe23c2cba90fb1	HChain10_1.70_1.90	HChain10	-5.698857037404785	Scherbela_etal_2022_reuse	Scherbela_etal_2022		-5.69944116	0.5841225952147866	48234496.0	Scherbela_etal_2022_reuse
571	4274	56e719941696479b51fe23c2cba90fb1	HChain10_1.70_1.90	HChain10	-5.696642301168213	Scherbela_etal_2022_reuse	Scherbela_etal_2022		-5.69944116	2.798858831787321	96468992.0	Scherbela_etal_2022_reuse
572	4275	56e719941696479b51fe23c2cba90fb1	HChain10_1.70_1.90	HChain10	-5.699421447343751	Scherbela_etal_2022_reuse	Scherbela_etal_2022		-5.69944116	0.019712656249559757	192937984.0	Scherbela_etal_2022_reuse
573	4276	56e719941696479b51fe23c2cba90fb1	HChain10_1.70_1.90	HChain10	-5.699392837114258	Scherbela_etal_2022_reuse	Scherbela_etal_2022		-5.69944116	0.04832288574174726	385875968.0	Scherbela_etal_2022_reuse
574	4277	56e719941696479b51fe23c2cba90fb1	HChain10_1.70_1.90	HChain10	-5.698663972156982	Scherbela_etal_2022_reuse	Scherbela_etal_2022		-5.69944116	0.7771878430178347	771751936.0	Scherbela_etal_2022_reuse
575	4278	c69742765ea83f8e2fd2d4f7eb00cff9	HChain10_1.30_2.30	HChain10	-5.777307510375977	Scherbela_etal_2022_reuse	Scherbela_etal_2022		-5.77943767	2.13015962402352	3014656.0	Scherbela_etal_2022_reuse
576	4279	c69742765ea83f8e2fd2d4f7eb00cff9	HChain10_1.30_2.30	HChain10	-5.777999877929688	Scherbela_etal_2022_reuse	Scherbela_etal_2022		-5.77943767	1.4377920703116942	6029312.0	Scherbela_etal_2022_reuse
577	4280	c69742765ea83f8e2fd2d4f7eb00cff9	HChain10_1.30_2.30	HChain10	-5.77858304977417	Scherbela_etal_2022_reuse	Scherbela_etal_2022		-5.77943767	0.8546202258301605	12058624.0	Scherbela_etal_2022_reuse
578	4281	c69742765ea83f8e2fd2d4f7eb00cff9	HChain10_1.30_2.30	HChain10	-5.777044890864258	Scherbela_etal_2022_reuse	Scherbela_etal_2022		-5.77943767	2.3927791357420958	24117248.0	Scherbela_etal_2022_reuse
579	4282	c69742765ea83f8e2fd2d4f7eb00cff9	HChain10_1.30_2.30	HChain10	-5.779229164123535	Scherbela_etal_2022_reuse	Scherbela_etal_2022		-5.77943767	0.20850587646492613	48234496.0	Scherbela_etal_2022_reuse
580	4283	c69742765ea83f8e2fd2d4f7eb00cff9	HChain10_1.30_2.30	HChain10	-5.7783442721203615	Scherbela_etal_2022_reuse	Scherbela_etal_2022		-5.77943767	1.0933978796385802	96468992.0	Scherbela_etal_2022_reuse
581	4284	c69742765ea83f8e2fd2d4f7eb00cff9	HChain10_1.30_2.30	HChain10	-5.779600066621094	Scherbela_etal_2022_reuse	Scherbela_etal_2022		-5.77943767	-0.1623966210937411	192937984.0	Scherbela_etal_2022_reuse
582	4285	c69742765ea83f8e2fd2d4f7eb00cff9	HChain10_1.30_2.30	HChain10	-5.77936794682251	Scherbela_etal_2022_reuse	Scherbela_etal_2022		-5.77943767	0.06972317749021073	385875968.0	Scherbela_etal_2022_reuse
583	4286	c69742765ea83f8e2fd2d4f7eb00cff9	HChain10_1.30_2.30	HChain10	-5.779196285445557	Scherbela_etal_2022_reuse	Scherbela_etal_2022		-5.77943767	0.24138455444333573	771751936.0	Scherbela_etal_2022_reuse
584	4287	2fc7cc6b1df8c1df35b922e571c57ca6	HChain10_1.50_2.10	HChain10	-5.760269617695313	Scherbela_etal_2022_reuse	Scherbela_etal_2022		-5.7635169	3.2472823046871824	3014656.0	Scherbela_etal_2022_reuse
585	4288	2fc7cc6b1df8c1df35b922e571c57ca6	HChain10_1.50_2.10	HChain10	-5.761468863148194	Scherbela_etal_2022_reuse	Scherbela_etal_2022		-5.7635169	2.048036851806323	6029312.0	Scherbela_etal_2022_reuse
586	4289	2fc7cc6b1df8c1df35b922e571c57ca6	HChain10_1.50_2.10	HChain10	-5.762411570209961	Scherbela_etal_2022_reuse	Scherbela_etal_2022		-5.7635169	1.1053297900387449	12058624.0	Scherbela_etal_2022_reuse
587	4290	2fc7cc6b1df8c1df35b922e571c57ca6	HChain10_1.50_2.10	HChain10	-5.76192045975708	Scherbela_etal_2022_reuse	Scherbela_etal_2022		-5.7635169	1.5964402429196056	24117248.0	Scherbela_etal_2022_reuse
588	4291	2fc7cc6b1df8c1df35b922e571c57ca6	HChain10_1.50_2.10	HChain10	-5.76284978355835	Scherbela_etal_2022_reuse	Scherbela_etal_2022		-5.7635169	0.667116441650073	48234496.0	Scherbela_etal_2022_reuse
589	4292	2fc7cc6b1df8c1df35b922e571c57ca6	HChain10_1.50_2.10	HChain10	-5.762643344888916	Scherbela_etal_2022_reuse	Scherbela_etal_2022		-5.7635169	0.8735551110836681	96468992.0	Scherbela_etal_2022_reuse
590	4293	2fc7cc6b1df8c1df35b922e571c57ca6	HChain10_1.50_2.10	HChain10	-5.762689621810303	Scherbela_etal_2022_reuse	Scherbela_etal_2022		-5.7635169	0.8272781896971892	192937984.0	Scherbela_etal_2022_reuse
591	4294	2fc7cc6b1df8c1df35b922e571c57ca6	HChain10_1.50_2.10	HChain10	-5.76309061050415	Scherbela_etal_2022_reuse	Scherbela_etal_2022		-5.7635169	0.4262894958495522	385875968.0	Scherbela_etal_2022_reuse
592	4295	2fc7cc6b1df8c1df35b922e571c57ca6	HChain10_1.50_2.10	HChain10	-5.763524532318115	Scherbela_etal_2022_reuse	Scherbela_etal_2022		-5.7635169	-0.007632318115291525	771751936.0	Scherbela_etal_2022_reuse
593	4296	86771499bc9ff4d00aff8cb3001d4d47	HChain10_1.30_1.50	HChain10	-5.5033599831396485	Scherbela_etal_2022_reuse	Scherbela_etal_2022		-5.51062356	7.263576860351506	3014656.0	Scherbela_etal_2022_reuse
594	4297	86771499bc9ff4d00aff8cb3001d4d47	HChain10_1.30_1.50	HChain10	-5.506208608322754	Scherbela_etal_2022_reuse	Scherbela_etal_2022		-5.51062356	4.414951677246037	6029312.0	Scherbela_etal_2022_reuse
595	4298	86771499bc9ff4d00aff8cb3001d4d47	HChain10_1.30_1.50	HChain10	-5.507323453598633	Scherbela_etal_2022_reuse	Scherbela_etal_2022		-5.51062356	3.300106401367131	12058624.0	Scherbela_etal_2022_reuse
596	4299	86771499bc9ff4d00aff8cb3001d4d47	HChain10_1.30_1.50	HChain10	-5.508270536651612	Scherbela_etal_2022_reuse	Scherbela_etal_2022		-5.51062356	2.3530233483883833	24117248.0	Scherbela_etal_2022_reuse
597	4300	86771499bc9ff4d00aff8cb3001d4d47	HChain10_1.30_1.50	HChain10	-5.508465478592529	Scherbela_etal_2022_reuse	Scherbela_etal_2022		-5.51062356	2.1580814074706467	48234496.0	Scherbela_etal_2022_reuse
598	4301	86771499bc9ff4d00aff8cb3001d4d47	HChain10_1.30_1.50	HChain10	-5.509337221374512	Scherbela_etal_2022_reuse	Scherbela_etal_2022		-5.51062356	1.2863386254879927	96468992.0	Scherbela_etal_2022_reuse
599	4302	86771499bc9ff4d00aff8cb3001d4d47	HChain10_1.30_1.50	HChain10	-5.510070225012207	Scherbela_etal_2022_reuse	Scherbela_etal_2022		-5.51062356	0.553334987793086	192937984.0	Scherbela_etal_2022_reuse
600	4303	86771499bc9ff4d00aff8cb3001d4d47	HChain10_1.30_1.50	HChain10	-5.510989166062012	Scherbela_etal_2022_reuse	Scherbela_etal_2022		-5.51062356	-0.36560606201163637	385875968.0	Scherbela_etal_2022_reuse
601	4304	86771499bc9ff4d00aff8cb3001d4d47	HChain10_1.30_1.50	HChain10	-5.510282016556396	Scherbela_etal_2022_reuse	Scherbela_etal_2022		-5.51062356	0.341543443603598	771751936.0	Scherbela_etal_2022_reuse
0	1910	c0b27949941497134d7610d509959862	C2H4_CC1.38A_20deg	C2H4	-76.85527844704114	Gao_etal_2023_pretrained_on_smaller	Gao_etal_2023		-78.56733771	1712.05926295886	262144.0	Gao_etal_2023_pretrained_on_smaller
1	1911	00572fed1563d8dffead78f6206d159f	C2H4_CC1.30A_0deg	C2H4	-76.95229253165233	Gao_etal_2023_pretrained_on_smaller	Gao_etal_2023		-78.57652058	1624.2280483476607	262144.0	Gao_etal_2023_pretrained_on_smaller
2	1912	76bdef6a1423fb3014cb908ef6a0908f	C2H4_CC1.30A_60deg	C2H4	-77.30730412334968	Gao_etal_2023_pretrained_on_smaller	Gao_etal_2023		-78.50615587	1198.8517466503197	262144.0	Gao_etal_2023_pretrained_on_smaller
3	1913	18097ae85beec490d7622cf897c84ee9	C2H4_CC1.30A_80deg	C2H4	-76.87141864632184	Gao_etal_2023_pretrained_on_smaller	Gao_etal_2023		-78.46134578	1589.9271336781594	262144.0	Gao_etal_2023_pretrained_on_smaller
4	1914	47e257a2330f298dfd055c77f550bd65	C2H4_CC1.38A_30deg	C2H4	-76.86281278087543	Gao_etal_2023_pretrained_on_smaller	Gao_etal_2023		-78.55819183	1695.3790491245684	262144.0	Gao_etal_2023_pretrained_on_smaller
5	1915	a08e544a9d4c501fdd0fd072cc74887e	C2H4_CC1.30A_50deg	C2H4	-77.24828847425107	Gao_etal_2023_pretrained_on_smaller	Gao_etal_2023		-78.52688306	1278.5945857489337	262144.0	Gao_etal_2023_pretrained_on_smaller
6	1916	c72eeb5e47b3563cdebd8204fd3edf0d	C2H4_CC1.38A_40deg	C2H4	-76.91105034137384	Gao_etal_2023_pretrained_on_smaller	Gao_etal_2023		-78.54558728	1634.5369386261696	262144.0	Gao_etal_2023_pretrained_on_smaller
7	1917	9c81488f923fe7d3fe64cabbaf119583	C2H4_CC1.38A_80deg	C2H4	-77.02608489394188	Gao_etal_2023_pretrained_on_smaller	Gao_etal_2023		-78.47349207	1447.407176058121	262144.0	Gao_etal_2023_pretrained_on_smaller
8	1918	d90bf56c430e7b00af9f7159cc088373	C2H4_CC1.30A_40deg	C2H4	-77.24768504943603	Gao_etal_2023_pretrained_on_smaller	Gao_etal_2023		-78.54442594	1296.7408905639672	262144.0	Gao_etal_2023_pretrained_on_smaller
9	1919	b74f6a57c30a3e480b3da1f843210ed7	C2H4_CC1.30A_20deg	C2H4	-77.27905788692908	Gao_etal_2023_pretrained_on_smaller	Gao_etal_2023		-78.56838997	1289.3320830709172	262144.0	Gao_etal_2023_pretrained_on_smaller
10	1920	ea2433e4ae16ce0d47efe7de81c3d4fe	C2H4_CC1.38A_0deg	C2H4	-76.97893036764401	Gao_etal_2023_pretrained_on_smaller	Gao_etal_2023		-78.57472737	1595.7970023559938	262144.0	Gao_etal_2023_pretrained_on_smaller
11	1921	4e675543969704f3d8db34129e98bc9c	C2H4_CC1.38A_10deg	C2H4	-76.89409606212224	Gao_etal_2023_pretrained_on_smaller	Gao_etal_2023		-78.57287444	1678.7783778777623	262144.0	Gao_etal_2023_pretrained_on_smaller
12	1922	84b0dea9a5b8580c5ad7556234c44aa4	C2H4_CC1.30A_30deg	C2H4	-77.30047095234578	Gao_etal_2023_pretrained_on_smaller	Gao_etal_2023		-78.55833756	1257.866607654222	262144.0	Gao_etal_2023_pretrained_on_smaller
13	1923	e6601d2a42568498980443310fa4bb7f	C2H4_CC1.38A_60deg	C2H4	-77.30913855525164	Gao_etal_2023_pretrained_on_smaller	Gao_etal_2023		-78.51138299	1202.2444347483656	262144.0	Gao_etal_2023_pretrained_on_smaller
14	1924	bdb183f76ba8b72586a333cccd2e3bf3	C2H4_CC1.38A_90deg	C2H4	-77.09882803192505	Gao_etal_2023_pretrained_on_smaller	Gao_etal_2023		-78.46520304	1366.3750080749537	262144.0	Gao_etal_2023_pretrained_on_smaller
15	1925	fa8c21dfffb579a9f5d81cbddbaf2aba	C2H4_CC1.30A_90deg	C2H4	-76.95697239820774	Gao_etal_2023_pretrained_on_smaller	Gao_etal_2023		-78.45043927	1493.4668717922648	262144.0	Gao_etal_2023_pretrained_on_smaller
16	1926	7fd93195486569c04ee65f4f184f0080	C2H4_CC1.38A_50deg	C2H4	-77.20123230849322	Gao_etal_2023_pretrained_on_smaller	Gao_etal_2023		-78.5298033	1328.5709915067798	262144.0	Gao_etal_2023_pretrained_on_smaller
17	1927	a03e416bda2d0f3c7ff8efb1e9a0e3be	C2H4_CC1.38A_70deg	C2H4	-77.25294849375884	Gao_etal_2023_pretrained_on_smaller	Gao_etal_2023		-78.49153893	1238.590436241168	262144.0	Gao_etal_2023_pretrained_on_smaller
18	1928	68a9222ecdedfa1c28c47bff5f561f55	C2H4_CC1.30A_10deg	C2H4	-77.19022430181504	Gao_etal_2023_pretrained_on_smaller	Gao_etal_2023		-78.57449143	1384.267128184959	262144.0	Gao_etal_2023_pretrained_on_smaller
19	1929	488f4bc14b1fdb0e935909eab7dfa107	C2H4_CC1.30A_70deg	C2H4	-77.15024018898988	Gao_etal_2023_pretrained_on_smaller	Gao_etal_2023		-78.48327605	1333.035861010117	262144.0	Gao_etal_2023_pretrained_on_smaller
20	1930	d90bf56c430e7b00af9f7159cc088373	C2H4_CC1.30A_40deg	C2H4	-78.02167481604295	Gao_etal_2023_pretrained_on_smaller	Gao_etal_2023		-78.54442594	522.7511239570504	1048576.0	Gao_etal_2023_pretrained_on_smaller
21	1931	a08e544a9d4c501fdd0fd072cc74887e	C2H4_CC1.30A_50deg	C2H4	-77.94430577946015	Gao_etal_2023_pretrained_on_smaller	Gao_etal_2023		-78.52688306	582.5772805398515	1048576.0	Gao_etal_2023_pretrained_on_smaller
22	1932	bdb183f76ba8b72586a333cccd2e3bf3	C2H4_CC1.38A_90deg	C2H4	-78.2396944580934	Gao_etal_2023_pretrained_on_smaller	Gao_etal_2023		-78.46520304	225.5085819066096	1048576.0	Gao_etal_2023_pretrained_on_smaller
23	1933	47e257a2330f298dfd055c77f550bd65	C2H4_CC1.38A_30deg	C2H4	-78.06764436112	Gao_etal_2023_pretrained_on_smaller	Gao_etal_2023		-78.55819183	490.54746887999556	1048576.0	Gao_etal_2023_pretrained_on_smaller
24	1934	fa8c21dfffb579a9f5d81cbddbaf2aba	C2H4_CC1.30A_90deg	C2H4	-78.13506208780484	Gao_etal_2023_pretrained_on_smaller	Gao_etal_2023		-78.45043927	315.37718219516364	1048576.0	Gao_etal_2023_pretrained_on_smaller
25	1935	9c81488f923fe7d3fe64cabbaf119583	C2H4_CC1.38A_80deg	C2H4	-77.96408781180016	Gao_etal_2023_pretrained_on_smaller	Gao_etal_2023		-78.47349207	509.4042581998508	1048576.0	Gao_etal_2023_pretrained_on_smaller
26	1936	00572fed1563d8dffead78f6206d159f	C2H4_CC1.30A_0deg	C2H4	-78.35020078688096	Gao_etal_2023_pretrained_on_smaller	Gao_etal_2023		-78.57652058	226.31979311903194	1048576.0	Gao_etal_2023_pretrained_on_smaller
27	1937	7fd93195486569c04ee65f4f184f0080	C2H4_CC1.38A_50deg	C2H4	-77.94183158698755	Gao_etal_2023_pretrained_on_smaller	Gao_etal_2023		-78.5298033	587.9717130124504	1048576.0	Gao_etal_2023_pretrained_on_smaller
28	1938	18097ae85beec490d7622cf897c84ee9	C2H4_CC1.30A_80deg	C2H4	-78.04679107398559	Gao_etal_2023_pretrained_on_smaller	Gao_etal_2023		-78.46134578	414.5547060144139	1048576.0	Gao_etal_2023_pretrained_on_smaller
29	1939	76bdef6a1423fb3014cb908ef6a0908f	C2H4_CC1.30A_60deg	C2H4	-77.91486365252581	Gao_etal_2023_pretrained_on_smaller	Gao_etal_2023		-78.50615587	591.2922174741908	1048576.0	Gao_etal_2023_pretrained_on_smaller
30	1940	84b0dea9a5b8580c5ad7556234c44aa4	C2H4_CC1.30A_30deg	C2H4	-78.07913607175533	Gao_etal_2023_pretrained_on_smaller	Gao_etal_2023		-78.55833756	479.20148824466935	1048576.0	Gao_etal_2023_pretrained_on_smaller
31	1941	a03e416bda2d0f3c7ff8efb1e9a0e3be	C2H4_CC1.38A_70deg	C2H4	-77.91805622340777	Gao_etal_2023_pretrained_on_smaller	Gao_etal_2023		-78.49153893	573.4827065922303	1048576.0	Gao_etal_2023_pretrained_on_smaller
32	1942	e6601d2a42568498980443310fa4bb7f	C2H4_CC1.38A_60deg	C2H4	-77.9138514581399	Gao_etal_2023_pretrained_on_smaller	Gao_etal_2023		-78.51138299	597.5315318600991	1048576.0	Gao_etal_2023_pretrained_on_smaller
33	1943	ea2433e4ae16ce0d47efe7de81c3d4fe	C2H4_CC1.38A_0deg	C2H4	-78.00136936138838	Gao_etal_2023_pretrained_on_smaller	Gao_etal_2023		-78.57472737	573.3580086116206	1048576.0	Gao_etal_2023_pretrained_on_smaller
34	1944	4e675543969704f3d8db34129e98bc9c	C2H4_CC1.38A_10deg	C2H4	-78.17592288232767	Gao_etal_2023_pretrained_on_smaller	Gao_etal_2023		-78.57287444	396.95155767233814	1048576.0	Gao_etal_2023_pretrained_on_smaller
35	1945	c0b27949941497134d7610d509959862	C2H4_CC1.38A_20deg	C2H4	-78.08973602782457	Gao_etal_2023_pretrained_on_smaller	Gao_etal_2023		-78.56733771	477.60168217543253	1048576.0	Gao_etal_2023_pretrained_on_smaller
36	1946	488f4bc14b1fdb0e935909eab7dfa107	C2H4_CC1.30A_70deg	C2H4	-77.93798124243816	Gao_etal_2023_pretrained_on_smaller	Gao_etal_2023		-78.48327605	545.2948075618451	1048576.0	Gao_etal_2023_pretrained_on_smaller
37	1947	c72eeb5e47b3563cdebd8204fd3edf0d	C2H4_CC1.38A_40deg	C2H4	-78.05770591848936	Gao_etal_2023_pretrained_on_smaller	Gao_etal_2023		-78.54558728	487.8813615106452	1048576.0	Gao_etal_2023_pretrained_on_smaller
38	1948	68a9222ecdedfa1c28c47bff5f561f55	C2H4_CC1.30A_10deg	C2H4	-78.25384702445605	Gao_etal_2023_pretrained_on_smaller	Gao_etal_2023		-78.57449143	320.6444055439448	1048576.0	Gao_etal_2023_pretrained_on_smaller
39	1949	b74f6a57c30a3e480b3da1f843210ed7	C2H4_CC1.30A_20deg	C2H4	-78.129088224356	Gao_etal_2023_pretrained_on_smaller	Gao_etal_2023		-78.56838997	439.30174564400204	1048576.0	Gao_etal_2023_pretrained_on_smaller
40	1950	4e675543969704f3d8db34129e98bc9c	C2H4_CC1.38A_10deg	C2H4	-78.55794698573075	Gao_etal_2023_pretrained_on_smaller	Gao_etal_2023		-78.57287444	14.927454269255236	4194304.0	Gao_etal_2023_pretrained_on_smaller
41	1951	76bdef6a1423fb3014cb908ef6a0908f	C2H4_CC1.30A_60deg	C2H4	-78.46501219127423	Gao_etal_2023_pretrained_on_smaller	Gao_etal_2023		-78.50615587	41.14367872577418	4194304.0	Gao_etal_2023_pretrained_on_smaller
42	1952	7fd93195486569c04ee65f4f184f0080	C2H4_CC1.38A_50deg	C2H4	-78.48808279045117	Gao_etal_2023_pretrained_on_smaller	Gao_etal_2023		-78.5298033	41.720509548824225	4194304.0	Gao_etal_2023_pretrained_on_smaller
43	1953	c72eeb5e47b3563cdebd8204fd3edf0d	C2H4_CC1.38A_40deg	C2H4	-78.50674163546317	Gao_etal_2023_pretrained_on_smaller	Gao_etal_2023		-78.54558728	38.84564453683481	4194304.0	Gao_etal_2023_pretrained_on_smaller
44	1954	e6601d2a42568498980443310fa4bb7f	C2H4_CC1.38A_60deg	C2H4	-78.47179018178811	Gao_etal_2023_pretrained_on_smaller	Gao_etal_2023		-78.51138299	39.592808211892816	4194304.0	Gao_etal_2023_pretrained_on_smaller
45	1955	b74f6a57c30a3e480b3da1f843210ed7	C2H4_CC1.30A_20deg	C2H4	-78.53996842920016	Gao_etal_2023_pretrained_on_smaller	Gao_etal_2023		-78.56838997	28.421540799840272	4194304.0	Gao_etal_2023_pretrained_on_smaller
46	1956	84b0dea9a5b8580c5ad7556234c44aa4	C2H4_CC1.30A_30deg	C2H4	-78.45156129858432	Gao_etal_2023_pretrained_on_smaller	Gao_etal_2023		-78.55833756	106.77626141567487	4194304.0	Gao_etal_2023_pretrained_on_smaller
47	1957	488f4bc14b1fdb0e935909eab7dfa107	C2H4_CC1.30A_70deg	C2H4	-78.3790369177476	Gao_etal_2023_pretrained_on_smaller	Gao_etal_2023		-78.48327605	104.23913225240256	4194304.0	Gao_etal_2023_pretrained_on_smaller
48	1958	a08e544a9d4c501fdd0fd072cc74887e	C2H4_CC1.30A_50deg	C2H4	-78.488860902152	Gao_etal_2023_pretrained_on_smaller	Gao_etal_2023		-78.52688306	38.02215784800467	4194304.0	Gao_etal_2023_pretrained_on_smaller
49	1959	47e257a2330f298dfd055c77f550bd65	C2H4_CC1.38A_30deg	C2H4	-78.39659798015387	Gao_etal_2023_pretrained_on_smaller	Gao_etal_2023		-78.55819183	161.59384984612757	4194304.0	Gao_etal_2023_pretrained_on_smaller
50	1960	c0b27949941497134d7610d509959862	C2H4_CC1.38A_20deg	C2H4	-78.54319629451403	Gao_etal_2023_pretrained_on_smaller	Gao_etal_2023		-78.56733771	24.14141548597115	4194304.0	Gao_etal_2023_pretrained_on_smaller
51	1961	18097ae85beec490d7622cf897c84ee9	C2H4_CC1.30A_80deg	C2H4	-78.27508305471677	Gao_etal_2023_pretrained_on_smaller	Gao_etal_2023		-78.46134578	186.2627252832283	4194304.0	Gao_etal_2023_pretrained_on_smaller
52	1962	68a9222ecdedfa1c28c47bff5f561f55	C2H4_CC1.30A_10deg	C2H4	-78.55165656801218	Gao_etal_2023_pretrained_on_smaller	Gao_etal_2023		-78.57449143	22.83486198781759	4194304.0	Gao_etal_2023_pretrained_on_smaller
53	1963	d90bf56c430e7b00af9f7159cc088373	C2H4_CC1.30A_40deg	C2H4	-78.4256204701387	Gao_etal_2023_pretrained_on_smaller	Gao_etal_2023		-78.54442594	118.80546986130014	4194304.0	Gao_etal_2023_pretrained_on_smaller
54	1964	9c81488f923fe7d3fe64cabbaf119583	C2H4_CC1.38A_80deg	C2H4	-78.31636185860023	Gao_etal_2023_pretrained_on_smaller	Gao_etal_2023		-78.47349207	157.13021139977457	4194304.0	Gao_etal_2023_pretrained_on_smaller
55	1965	00572fed1563d8dffead78f6206d159f	C2H4_CC1.30A_0deg	C2H4	-78.55364429427263	Gao_etal_2023_pretrained_on_smaller	Gao_etal_2023		-78.57652058	22.876285727363666	4194304.0	Gao_etal_2023_pretrained_on_smaller
56	1966	a03e416bda2d0f3c7ff8efb1e9a0e3be	C2H4_CC1.38A_70deg	C2H4	-78.43235009064277	Gao_etal_2023_pretrained_on_smaller	Gao_etal_2023		-78.49153893	59.18883935723329	4194304.0	Gao_etal_2023_pretrained_on_smaller
57	1967	bdb183f76ba8b72586a333cccd2e3bf3	C2H4_CC1.38A_90deg	C2H4	-78.35244527646364	Gao_etal_2023_pretrained_on_smaller	Gao_etal_2023		-78.46520304	112.75776353636502	4194304.0	Gao_etal_2023_pretrained_on_smaller
58	1968	ea2433e4ae16ce0d47efe7de81c3d4fe	C2H4_CC1.38A_0deg	C2H4	-78.18687764367996	Gao_etal_2023_pretrained_on_smaller	Gao_etal_2023		-78.57472737	387.84972632004155	4194304.0	Gao_etal_2023_pretrained_on_smaller
59	1969	fa8c21dfffb579a9f5d81cbddbaf2aba	C2H4_CC1.30A_90deg	C2H4	-78.33017857594368	Gao_etal_2023_pretrained_on_smaller	Gao_etal_2023		-78.45043927	120.26069405632711	4194304.0	Gao_etal_2023_pretrained_on_smaller
60	1970	47e257a2330f298dfd055c77f550bd65	C2H4_CC1.38A_30deg	C2H4	-78.54975807426068	Gao_etal_2023_pretrained_on_smaller	Gao_etal_2023		-78.55819183	8.433755739318372	16777216.0	Gao_etal_2023_pretrained_on_smaller
61	1971	b74f6a57c30a3e480b3da1f843210ed7	C2H4_CC1.30A_20deg	C2H4	-78.55831823624098	Gao_etal_2023_pretrained_on_smaller	Gao_etal_2023		-78.56838997	10.071733759019708	16777216.0	Gao_etal_2023_pretrained_on_smaller
62	1972	84b0dea9a5b8580c5ad7556234c44aa4	C2H4_CC1.30A_30deg	C2H4	-78.54785037613831	Gao_etal_2023_pretrained_on_smaller	Gao_etal_2023		-78.55833756	10.487183861684457	16777216.0	Gao_etal_2023_pretrained_on_smaller
63	1973	7fd93195486569c04ee65f4f184f0080	C2H4_CC1.38A_50deg	C2H4	-78.52216541064091	Gao_etal_2023_pretrained_on_smaller	Gao_etal_2023		-78.5298033	7.63788935908849	16777216.0	Gao_etal_2023_pretrained_on_smaller
64	1974	a03e416bda2d0f3c7ff8efb1e9a0e3be	C2H4_CC1.38A_70deg	C2H4	-78.48345797982735	Gao_etal_2023_pretrained_on_smaller	Gao_etal_2023		-78.49153893	8.080950172654866	16777216.0	Gao_etal_2023_pretrained_on_smaller
65	1975	c0b27949941497134d7610d509959862	C2H4_CC1.38A_20deg	C2H4	-78.5553098778694	Gao_etal_2023_pretrained_on_smaller	Gao_etal_2023		-78.56733771	12.027832130598881	16777216.0	Gao_etal_2023_pretrained_on_smaller
66	1976	d90bf56c430e7b00af9f7159cc088373	C2H4_CC1.30A_40deg	C2H4	-78.54035621258693	Gao_etal_2023_pretrained_on_smaller	Gao_etal_2023		-78.54442594	4.069727413067881	16777216.0	Gao_etal_2023_pretrained_on_smaller
67	1977	488f4bc14b1fdb0e935909eab7dfa107	C2H4_CC1.30A_70deg	C2H4	-78.4739529565932	Gao_etal_2023_pretrained_on_smaller	Gao_etal_2023		-78.48327605	9.323093406806038	16777216.0	Gao_etal_2023_pretrained_on_smaller
68	1978	fa8c21dfffb579a9f5d81cbddbaf2aba	C2H4_CC1.30A_90deg	C2H4	-78.36712094041017	Gao_etal_2023_pretrained_on_smaller	Gao_etal_2023		-78.45043927	83.31832958982943	16777216.0	Gao_etal_2023_pretrained_on_smaller
69	1979	4e675543969704f3d8db34129e98bc9c	C2H4_CC1.38A_10deg	C2H4	-78.55787425835928	Gao_etal_2023_pretrained_on_smaller	Gao_etal_2023		-78.57287444	15.000181640729693	16777216.0	Gao_etal_2023_pretrained_on_smaller
70	1980	9c81488f923fe7d3fe64cabbaf119583	C2H4_CC1.38A_80deg	C2H4	-78.4607063218187	Gao_etal_2023_pretrained_on_smaller	Gao_etal_2023		-78.47349207	12.78574818130096	16777216.0	Gao_etal_2023_pretrained_on_smaller
71	1981	e6601d2a42568498980443310fa4bb7f	C2H4_CC1.38A_60deg	C2H4	-78.49512377706094	Gao_etal_2023_pretrained_on_smaller	Gao_etal_2023		-78.51138299	16.25921293906174	16777216.0	Gao_etal_2023_pretrained_on_smaller
72	1982	c72eeb5e47b3563cdebd8204fd3edf0d	C2H4_CC1.38A_40deg	C2H4	-78.53584188658458	Gao_etal_2023_pretrained_on_smaller	Gao_etal_2023		-78.54558728	9.745393415428794	16777216.0	Gao_etal_2023_pretrained_on_smaller
73	1983	00572fed1563d8dffead78f6206d159f	C2H4_CC1.30A_0deg	C2H4	-78.5650302736041	Gao_etal_2023_pretrained_on_smaller	Gao_etal_2023		-78.57652058	11.490306395899097	16777216.0	Gao_etal_2023_pretrained_on_smaller
74	1984	ea2433e4ae16ce0d47efe7de81c3d4fe	C2H4_CC1.38A_0deg	C2H4	-78.5587366038408	Gao_etal_2023_pretrained_on_smaller	Gao_etal_2023		-78.57472737	15.990766159205805	16777216.0	Gao_etal_2023_pretrained_on_smaller
75	1985	18097ae85beec490d7622cf897c84ee9	C2H4_CC1.30A_80deg	C2H4	-78.4211017902845	Gao_etal_2023_pretrained_on_smaller	Gao_etal_2023		-78.46134578	40.243989715506245	16777216.0	Gao_etal_2023_pretrained_on_smaller
76	1986	a08e544a9d4c501fdd0fd072cc74887e	C2H4_CC1.30A_50deg	C2H4	-78.52011204881546	Gao_etal_2023_pretrained_on_smaller	Gao_etal_2023		-78.52688306	6.771011184540043	16777216.0	Gao_etal_2023_pretrained_on_smaller
77	1987	bdb183f76ba8b72586a333cccd2e3bf3	C2H4_CC1.38A_90deg	C2H4	-78.38717740984299	Gao_etal_2023_pretrained_on_smaller	Gao_etal_2023		-78.46520304	78.0256301570148	16777216.0	Gao_etal_2023_pretrained_on_smaller
78	1988	76bdef6a1423fb3014cb908ef6a0908f	C2H4_CC1.30A_60deg	C2H4	-78.50145779573	Gao_etal_2023_pretrained_on_smaller	Gao_etal_2023		-78.50615587	4.6980742699958	16777216.0	Gao_etal_2023_pretrained_on_smaller
79	1989	68a9222ecdedfa1c28c47bff5f561f55	C2H4_CC1.30A_10deg	C2H4	-78.56196268789279	Gao_etal_2023_pretrained_on_smaller	Gao_etal_2023		-78.57449143	12.528742107207336	16777216.0	Gao_etal_2023_pretrained_on_smaller
80	1990	a03e416bda2d0f3c7ff8efb1e9a0e3be	C2H4_CC1.38A_70deg	C2H4	-78.48325960231134	Gao_etal_2023_pretrained_on_smaller	Gao_etal_2023		-78.49153893	8.279327688669014	67108864.0	Gao_etal_2023_pretrained_on_smaller
81	1991	18097ae85beec490d7622cf897c84ee9	C2H4_CC1.30A_80deg	C2H4	-78.45447569768399	Gao_etal_2023_pretrained_on_smaller	Gao_etal_2023		-78.46134578	6.870082316012827	67108864.0	Gao_etal_2023_pretrained_on_smaller
82	1992	488f4bc14b1fdb0e935909eab7dfa107	C2H4_CC1.30A_70deg	C2H4	-78.4737917718597	Gao_etal_2023_pretrained_on_smaller	Gao_etal_2023		-78.48327605	9.484278140305946	67108864.0	Gao_etal_2023_pretrained_on_smaller
83	1993	bdb183f76ba8b72586a333cccd2e3bf3	C2H4_CC1.38A_90deg	C2H4	-78.43186142498102	Gao_etal_2023_pretrained_on_smaller	Gao_etal_2023		-78.46520304	33.34161501898336	67108864.0	Gao_etal_2023_pretrained_on_smaller
84	1994	76bdef6a1423fb3014cb908ef6a0908f	C2H4_CC1.30A_60deg	C2H4	-78.49829825923229	Gao_etal_2023_pretrained_on_smaller	Gao_etal_2023		-78.50615587	7.857610767715073	67108864.0	Gao_etal_2023_pretrained_on_smaller
85	1995	9c81488f923fe7d3fe64cabbaf119583	C2H4_CC1.38A_80deg	C2H4	-78.46688625759039	Gao_etal_2023_pretrained_on_smaller	Gao_etal_2023		-78.47349207	6.605812409617329	67108864.0	Gao_etal_2023_pretrained_on_smaller
86	1996	4e675543969704f3d8db34129e98bc9c	C2H4_CC1.38A_10deg	C2H4	-78.56985640201049	Gao_etal_2023_pretrained_on_smaller	Gao_etal_2023		-78.57287444	3.0180379895199394	67108864.0	Gao_etal_2023_pretrained_on_smaller
87	1997	c72eeb5e47b3563cdebd8204fd3edf0d	C2H4_CC1.38A_40deg	C2H4	-78.54325064084469	Gao_etal_2023_pretrained_on_smaller	Gao_etal_2023		-78.54558728	2.3366391553167887	67108864.0	Gao_etal_2023_pretrained_on_smaller
88	1998	ea2433e4ae16ce0d47efe7de81c3d4fe	C2H4_CC1.38A_0deg	C2H4	-78.56613244116306	Gao_etal_2023_pretrained_on_smaller	Gao_etal_2023		-78.57472737	8.594928836942017	67108864.0	Gao_etal_2023_pretrained_on_smaller
89	1999	c0b27949941497134d7610d509959862	C2H4_CC1.38A_20deg	C2H4	-78.56696086846866	Gao_etal_2023_pretrained_on_smaller	Gao_etal_2023		-78.56733771	0.3768415313487594	67108864.0	Gao_etal_2023_pretrained_on_smaller
90	2000	b74f6a57c30a3e480b3da1f843210ed7	C2H4_CC1.30A_20deg	C2H4	-78.55869614722637	Gao_etal_2023_pretrained_on_smaller	Gao_etal_2023		-78.56838997	9.693822773627403	67108864.0	Gao_etal_2023_pretrained_on_smaller
91	2001	a08e544a9d4c501fdd0fd072cc74887e	C2H4_CC1.30A_50deg	C2H4	-78.52154123913019	Gao_etal_2023_pretrained_on_smaller	Gao_etal_2023		-78.52688306	5.341820869816161	67108864.0	Gao_etal_2023_pretrained_on_smaller
92	2002	00572fed1563d8dffead78f6206d159f	C2H4_CC1.30A_0deg	C2H4	-78.56636704237033	Gao_etal_2023_pretrained_on_smaller	Gao_etal_2023		-78.57652058	10.153537629662424	67108864.0	Gao_etal_2023_pretrained_on_smaller
93	2003	e6601d2a42568498980443310fa4bb7f	C2H4_CC1.38A_60deg	C2H4	-78.50812812287074	Gao_etal_2023_pretrained_on_smaller	Gao_etal_2023		-78.51138299	3.254867129257377	67108864.0	Gao_etal_2023_pretrained_on_smaller
94	2004	d90bf56c430e7b00af9f7159cc088373	C2H4_CC1.30A_40deg	C2H4	-78.53235013584296	Gao_etal_2023_pretrained_on_smaller	Gao_etal_2023		-78.54442594	12.075804157035464	67108864.0	Gao_etal_2023_pretrained_on_smaller
95	2005	fa8c21dfffb579a9f5d81cbddbaf2aba	C2H4_CC1.30A_90deg	C2H4	-78.40823560930215	Gao_etal_2023_pretrained_on_smaller	Gao_etal_2023		-78.45043927	42.203660697850864	67108864.0	Gao_etal_2023_pretrained_on_smaller
96	2006	68a9222ecdedfa1c28c47bff5f561f55	C2H4_CC1.30A_10deg	C2H4	-78.57277118265628	Gao_etal_2023_pretrained_on_smaller	Gao_etal_2023		-78.57449143	1.7202473437123444	67108864.0	Gao_etal_2023_pretrained_on_smaller
97	2007	47e257a2330f298dfd055c77f550bd65	C2H4_CC1.38A_30deg	C2H4	-78.55201800026191	Gao_etal_2023_pretrained_on_smaller	Gao_etal_2023		-78.55819183	6.173829738088443	67108864.0	Gao_etal_2023_pretrained_on_smaller
98	2008	84b0dea9a5b8580c5ad7556234c44aa4	C2H4_CC1.30A_30deg	C2H4	-78.55399170808303	Gao_etal_2023_pretrained_on_smaller	Gao_etal_2023		-78.55833756	4.345851916966126	67108864.0	Gao_etal_2023_pretrained_on_smaller
99	2009	7fd93195486569c04ee65f4f184f0080	C2H4_CC1.38A_50deg	C2H4	-78.5236299002782	Gao_etal_2023_pretrained_on_smaller	Gao_etal_2023		-78.5298033	6.1733997218027525	67108864.0	Gao_etal_2023_pretrained_on_smaller
100	2340	6524a62199385560ad296f67e160e5ae	HChain10_1.90_2.90	HChain10	-5.71374103630077	Gao_etal_2023_pretrained_on_smaller	Gao_etal_2023		-5.7166915	2.9504636992294664	262144.0	Gao_etal_2023_pretrained_on_smaller
101	2341	c69742765ea83f8e2fd2d4f7eb00cff9	HChain10_1.30_2.30	HChain10	-5.776905337528052	Gao_etal_2023_pretrained_on_smaller	Gao_etal_2023		-5.77943767	2.5323324719481732	262144.0	Gao_etal_2023_pretrained_on_smaller
102	2342	5c945e1c52284aae487b92bc6ecf63eb	HChain10_2.20_2.60	HChain10	-5.583068394436922	Gao_etal_2023_pretrained_on_smaller	Gao_etal_2023		-5.58677579	3.7073955630777533	262144.0	Gao_etal_2023_pretrained_on_smaller
103	2343	4c0906be1e045f11f76d935fab44a749	HChain10_1.50_2.50	HChain10	-5.812068809515011	Gao_etal_2023_pretrained_on_smaller	Gao_etal_2023		-5.81412487	2.056060484989075	262144.0	Gao_etal_2023_pretrained_on_smaller
104	2344	b7ccc5c7c2cc483eab54fb9c6512a808	HChain10_2.00_2.80	HChain10	-5.669407125708973	Gao_etal_2023_pretrained_on_smaller	Gao_etal_2023		-5.67281024	3.4031142910269097	262144.0	Gao_etal_2023_pretrained_on_smaller
105	2345	1b9f0490e3e1bdc8de5ae5d06771da5f	HChain10_1.90_2.50	HChain10	-5.698977666792358	Gao_etal_2023_pretrained_on_smaller	Gao_etal_2023		-5.70134591	2.368243207641285	262144.0	Gao_etal_2023_pretrained_on_smaller
106	2346	0ff1e5e1dc6abf6c4ca7e2221e8bf0c4	HChain10_1.70_2.30	HChain10	-5.750777376915053	Gao_etal_2023_pretrained_on_smaller	Gao_etal_2023		-5.75347556	2.698183084946848	262144.0	Gao_etal_2023_pretrained_on_smaller
107	2347	86771499bc9ff4d00aff8cb3001d4d47	HChain10_1.30_1.50	HChain10	-5.49086768347322	Gao_etal_2023_pretrained_on_smaller	Gao_etal_2023		-5.51062356	19.755876526780014	262144.0	Gao_etal_2023_pretrained_on_smaller
108	2348	a24a68573ac4510ae53641ee95939e3d	HChain10_2.20_2.20	HChain10	-5.578530854158558	Gao_etal_2023_pretrained_on_smaller	Gao_etal_2023		-5.58454268	6.011825841442331	262144.0	Gao_etal_2023_pretrained_on_smaller
109	2349	4b5e438886b0f9d3b07bfdd3c2693578	HChain10_2.10_2.70	HChain10	-5.625893298195395	Gao_etal_2023_pretrained_on_smaller	Gao_etal_2023		-5.62893099	3.0376918046046697	262144.0	Gao_etal_2023_pretrained_on_smaller
110	2350	ae03280a713d7d5af265aec07e4205ef	HChain10_1.00_1.80	HChain10	-5.346234642675223	Gao_etal_2023_pretrained_on_smaller	Gao_etal_2023		-5.36674917	20.5145273247771	262144.0	Gao_etal_2023_pretrained_on_smaller
111	2351	665c70da6f02fba9d6466b83a53b0fc0	HChain10_2.10_2.30	HChain10	-5.615309631009071	Gao_etal_2023_pretrained_on_smaller	Gao_etal_2023		-5.61902467	3.715038990929287	262144.0	Gao_etal_2023_pretrained_on_smaller
112	2352	56e719941696479b51fe23c2cba90fb1	HChain10_1.70_1.90	HChain10	-5.6966321825373605	Gao_etal_2023_pretrained_on_smaller	Gao_etal_2023		-5.69944116	2.808977462639639	262144.0	Gao_etal_2023_pretrained_on_smaller
113	2353	9ba9afac2df9c11a138ef4615be01c68	HChain10_2.40_2.40	HChain10	-5.506564772628375	Gao_etal_2023_pretrained_on_smaller	Gao_etal_2023		-5.51663715	10.072377371625585	262144.0	Gao_etal_2023_pretrained_on_smaller
114	2354	2fc7cc6b1df8c1df35b922e571c57ca6	HChain10_1.50_2.10	HChain10	-5.761468689240246	Gao_etal_2023_pretrained_on_smaller	Gao_etal_2023		-5.7635169	2.048210759753921	262144.0	Gao_etal_2023_pretrained_on_smaller
115	2355	5f88e6fb9e8089b42994f2fdf58faef1	HChain10_1.30_1.90	HChain10	-5.687077688784485	Gao_etal_2023_pretrained_on_smaller	Gao_etal_2023		-5.69207501	4.997321215514994	262144.0	Gao_etal_2023_pretrained_on_smaller
116	2356	90661fd86ef4dda6f3911e84b3cfca59	HChain10_2.00_2.40	HChain10	-5.656609492514387	Gao_etal_2023_pretrained_on_smaller	Gao_etal_2023		-5.659088	2.4785074856126244	262144.0	Gao_etal_2023_pretrained_on_smaller
117	2357	89c7c6b668ef1ae3b81cb4a68283a361	HChain10_1.70_2.70	HChain10	-5.779203217454654	Gao_etal_2023_pretrained_on_smaller	Gao_etal_2023		-5.78213217	2.928952545345531	262144.0	Gao_etal_2023_pretrained_on_smaller
118	2358	fb797544ab5cf2b8ddbc466c5adb44ce	HChain10_1.90_2.10	HChain10	-5.671430933492581	Gao_etal_2023_pretrained_on_smaller	Gao_etal_2023		-5.67503139	3.6004565074190253	262144.0	Gao_etal_2023_pretrained_on_smaller
119	2359	e85691a0d56f3751dad99239009f01bf	HChain10_2.30_2.50	HChain10	-5.542611133869068	Gao_etal_2023_pretrained_on_smaller	Gao_etal_2023		-5.54835743	5.746296130932471	262144.0	Gao_etal_2023_pretrained_on_smaller
120	2360	c10ca1b01691621dc5d66589fc939991	HChain10_1.50_1.70	HChain10	-5.657588454279328	Gao_etal_2023_pretrained_on_smaller	Gao_etal_2023		-5.66264009	5.051635720671577	262144.0	Gao_etal_2023_pretrained_on_smaller
121	2361	033a8aba9509551966e79e329c1b1529	HChain10_2.00_2.00	HChain10	-5.6333748602121	Gao_etal_2023_pretrained_on_smaller	Gao_etal_2023		-5.63863356	5.258699787900056	262144.0	Gao_etal_2023_pretrained_on_smaller
122	2362	8f49c285e4556f185834e12d9c831540	HChain10_1.40_1.40	HChain10	-5.46773990562984	Gao_etal_2023_pretrained_on_smaller	Gao_etal_2023		-5.48827454	20.534634370159566	262144.0	Gao_etal_2023_pretrained_on_smaller
123	2363	c69742765ea83f8e2fd2d4f7eb00cff9	HChain10_1.30_2.30	HChain10	-5.778834395033479	Gao_etal_2023_pretrained_on_smaller	Gao_etal_2023		-5.77943767	0.603274966521461	1048576.0	Gao_etal_2023_pretrained_on_smaller
124	2364	ae03280a713d7d5af265aec07e4205ef	HChain10_1.00_1.80	HChain10	-5.365889091190021	Gao_etal_2023_pretrained_on_smaller	Gao_etal_2023		-5.36674917	0.8600788099792922	1048576.0	Gao_etal_2023_pretrained_on_smaller
125	2365	2fc7cc6b1df8c1df35b922e571c57ca6	HChain10_1.50_2.10	HChain10	-5.763216094642066	Gao_etal_2023_pretrained_on_smaller	Gao_etal_2023		-5.7635169	0.3008053579343084	1048576.0	Gao_etal_2023_pretrained_on_smaller
126	2366	c10ca1b01691621dc5d66589fc939991	HChain10_1.50_1.70	HChain10	-5.661517445055575	Gao_etal_2023_pretrained_on_smaller	Gao_etal_2023		-5.66264009	1.1226449444246	1048576.0	Gao_etal_2023_pretrained_on_smaller
127	2367	0ff1e5e1dc6abf6c4ca7e2221e8bf0c4	HChain10_1.70_2.30	HChain10	-5.753302827826312	Gao_etal_2023_pretrained_on_smaller	Gao_etal_2023		-5.75347556	0.17273217368796168	1048576.0	Gao_etal_2023_pretrained_on_smaller
128	2368	b7ccc5c7c2cc483eab54fb9c6512a808	HChain10_2.00_2.80	HChain10	-5.672646356475716	Gao_etal_2023_pretrained_on_smaller	Gao_etal_2023		-5.67281024	0.16388352428364783	1048576.0	Gao_etal_2023_pretrained_on_smaller
129	2369	6524a62199385560ad296f67e160e5ae	HChain10_1.90_2.90	HChain10	-5.716465738116224	Gao_etal_2023_pretrained_on_smaller	Gao_etal_2023		-5.7166915	0.22576188377598783	1048576.0	Gao_etal_2023_pretrained_on_smaller
130	2370	56e719941696479b51fe23c2cba90fb1	HChain10_1.70_1.90	HChain10	-5.698388413142999	Gao_etal_2023_pretrained_on_smaller	Gao_etal_2023		-5.69944116	1.0527468570007414	1048576.0	Gao_etal_2023_pretrained_on_smaller
131	2371	9ba9afac2df9c11a138ef4615be01c68	HChain10_2.40_2.40	HChain10	-5.5142919085819	Gao_etal_2023_pretrained_on_smaller	Gao_etal_2023		-5.51663715	2.345241418099775	1048576.0	Gao_etal_2023_pretrained_on_smaller
132	2372	a24a68573ac4510ae53641ee95939e3d	HChain10_2.20_2.20	HChain10	-5.583174730974277	Gao_etal_2023_pretrained_on_smaller	Gao_etal_2023		-5.58454268	1.3679490257230142	1048576.0	Gao_etal_2023_pretrained_on_smaller
133	2373	033a8aba9509551966e79e329c1b1529	HChain10_2.00_2.00	HChain10	-5.636701724036215	Gao_etal_2023_pretrained_on_smaller	Gao_etal_2023		-5.63863356	1.931835963784323	1048576.0	Gao_etal_2023_pretrained_on_smaller
134	2374	86771499bc9ff4d00aff8cb3001d4d47	HChain10_1.30_1.50	HChain10	-5.5090403218978645	Gao_etal_2023_pretrained_on_smaller	Gao_etal_2023		-5.51062356	1.5832381021354536	1048576.0	Gao_etal_2023_pretrained_on_smaller
135	2375	1b9f0490e3e1bdc8de5ae5d06771da5f	HChain10_1.90_2.50	HChain10	-5.701320047932154	Gao_etal_2023_pretrained_on_smaller	Gao_etal_2023		-5.70134591	0.025862067845494607	1048576.0	Gao_etal_2023_pretrained_on_smaller
136	2376	4b5e438886b0f9d3b07bfdd3c2693578	HChain10_2.10_2.70	HChain10	-5.628406906577884	Gao_etal_2023_pretrained_on_smaller	Gao_etal_2023		-5.62893099	0.5240834221158508	1048576.0	Gao_etal_2023_pretrained_on_smaller
137	2377	89c7c6b668ef1ae3b81cb4a68283a361	HChain10_1.70_2.70	HChain10	-5.781902162901325	Gao_etal_2023_pretrained_on_smaller	Gao_etal_2023		-5.78213217	0.23000709867471159	1048576.0	Gao_etal_2023_pretrained_on_smaller
138	2378	5f88e6fb9e8089b42994f2fdf58faef1	HChain10_1.30_1.90	HChain10	-5.691811956860378	Gao_etal_2023_pretrained_on_smaller	Gao_etal_2023		-5.69207501	0.2630531396219382	1048576.0	Gao_etal_2023_pretrained_on_smaller
139	2379	4c0906be1e045f11f76d935fab44a749	HChain10_1.50_2.50	HChain10	-5.813553813584464	Gao_etal_2023_pretrained_on_smaller	Gao_etal_2023		-5.81412487	0.5710564155352316	1048576.0	Gao_etal_2023_pretrained_on_smaller
140	2380	8f49c285e4556f185834e12d9c831540	HChain10_1.40_1.40	HChain10	-5.485306412707774	Gao_etal_2023_pretrained_on_smaller	Gao_etal_2023		-5.48827454	2.9681272922257307	1048576.0	Gao_etal_2023_pretrained_on_smaller
141	2381	5c945e1c52284aae487b92bc6ecf63eb	HChain10_2.20_2.60	HChain10	-5.58598251312112	Gao_etal_2023_pretrained_on_smaller	Gao_etal_2023		-5.58677579	0.7932768788796452	1048576.0	Gao_etal_2023_pretrained_on_smaller
142	2382	fb797544ab5cf2b8ddbc466c5adb44ce	HChain10_1.90_2.10	HChain10	-5.674491489967318	Gao_etal_2023_pretrained_on_smaller	Gao_etal_2023		-5.67503139	0.5399000326820058	1048576.0	Gao_etal_2023_pretrained_on_smaller
143	2383	90661fd86ef4dda6f3911e84b3cfca59	HChain10_2.00_2.40	HChain10	-5.658165815259491	Gao_etal_2023_pretrained_on_smaller	Gao_etal_2023		-5.659088	0.9221847405083139	1048576.0	Gao_etal_2023_pretrained_on_smaller
144	2384	665c70da6f02fba9d6466b83a53b0fc0	HChain10_2.10_2.30	HChain10	-5.618482441887163	Gao_etal_2023_pretrained_on_smaller	Gao_etal_2023		-5.61902467	0.5422281128373285	1048576.0	Gao_etal_2023_pretrained_on_smaller
145	2385	e85691a0d56f3751dad99239009f01bf	HChain10_2.30_2.50	HChain10	-5.547410134046316	Gao_etal_2023_pretrained_on_smaller	Gao_etal_2023		-5.54835743	0.9472959536838133	1048576.0	Gao_etal_2023_pretrained_on_smaller
146	2386	5c945e1c52284aae487b92bc6ecf63eb	HChain10_2.20_2.60	HChain10	-5.586429558593503	Gao_etal_2023_pretrained_on_smaller	Gao_etal_2023		-5.58677579	0.3462314064970329	4194304.0	Gao_etal_2023_pretrained_on_smaller
147	2387	9ba9afac2df9c11a138ef4615be01c68	HChain10_2.40_2.40	HChain10	-5.515823315849804	Gao_etal_2023_pretrained_on_smaller	Gao_etal_2023		-5.51663715	0.81383415019598	4194304.0	Gao_etal_2023_pretrained_on_smaller
148	2388	4b5e438886b0f9d3b07bfdd3c2693578	HChain10_2.10_2.70	HChain10	-5.62917105299896	Gao_etal_2023_pretrained_on_smaller	Gao_etal_2023		-5.62893099	-0.24006299896051075	4194304.0	Gao_etal_2023_pretrained_on_smaller
149	2389	2fc7cc6b1df8c1df35b922e571c57ca6	HChain10_1.50_2.10	HChain10	-5.763589170650609	Gao_etal_2023_pretrained_on_smaller	Gao_etal_2023		-5.7635169	-0.07227065060888549	4194304.0	Gao_etal_2023_pretrained_on_smaller
150	2390	1b9f0490e3e1bdc8de5ae5d06771da5f	HChain10_1.90_2.50	HChain10	-5.701571949330613	Gao_etal_2023_pretrained_on_smaller	Gao_etal_2023		-5.70134591	-0.22603933061304815	4194304.0	Gao_etal_2023_pretrained_on_smaller
151	2391	86771499bc9ff4d00aff8cb3001d4d47	HChain10_1.30_1.50	HChain10	-5.510122891818666	Gao_etal_2023_pretrained_on_smaller	Gao_etal_2023		-5.51062356	0.5006681813339853	4194304.0	Gao_etal_2023_pretrained_on_smaller
152	2392	0ff1e5e1dc6abf6c4ca7e2221e8bf0c4	HChain10_1.70_2.30	HChain10	-5.753674232014275	Gao_etal_2023_pretrained_on_smaller	Gao_etal_2023		-5.75347556	-0.19867201427459236	4194304.0	Gao_etal_2023_pretrained_on_smaller
153	2393	e85691a0d56f3751dad99239009f01bf	HChain10_2.30_2.50	HChain10	-5.548348754331135	Gao_etal_2023_pretrained_on_smaller	Gao_etal_2023		-5.54835743	0.008675668865087971	4194304.0	Gao_etal_2023_pretrained_on_smaller
154	2394	4c0906be1e045f11f76d935fab44a749	HChain10_1.50_2.50	HChain10	-5.814379885557788	Gao_etal_2023_pretrained_on_smaller	Gao_etal_2023		-5.81412487	-0.25501555778806306	4194304.0	Gao_etal_2023_pretrained_on_smaller
155	2395	665c70da6f02fba9d6466b83a53b0fc0	HChain10_2.10_2.30	HChain10	-5.619213777569795	Gao_etal_2023_pretrained_on_smaller	Gao_etal_2023		-5.61902467	-0.18910756979462207	4194304.0	Gao_etal_2023_pretrained_on_smaller
156	2396	a24a68573ac4510ae53641ee95939e3d	HChain10_2.20_2.20	HChain10	-5.58403950492503	Gao_etal_2023_pretrained_on_smaller	Gao_etal_2023		-5.58454268	0.503175074969775	4194304.0	Gao_etal_2023_pretrained_on_smaller
157	2397	8f49c285e4556f185834e12d9c831540	HChain10_1.40_1.40	HChain10	-5.487639621951471	Gao_etal_2023_pretrained_on_smaller	Gao_etal_2023		-5.48827454	0.6349180485285544	4194304.0	Gao_etal_2023_pretrained_on_smaller
158	2398	5f88e6fb9e8089b42994f2fdf58faef1	HChain10_1.30_1.90	HChain10	-5.692312243775893	Gao_etal_2023_pretrained_on_smaller	Gao_etal_2023		-5.69207501	-0.23723377589313088	4194304.0	Gao_etal_2023_pretrained_on_smaller
159	2399	89c7c6b668ef1ae3b81cb4a68283a361	HChain10_1.70_2.70	HChain10	-5.782326384322775	Gao_etal_2023_pretrained_on_smaller	Gao_etal_2023		-5.78213217	-0.1942143227751103	4194304.0	Gao_etal_2023_pretrained_on_smaller
160	2400	ae03280a713d7d5af265aec07e4205ef	HChain10_1.00_1.80	HChain10	-5.365992792583153	Gao_etal_2023_pretrained_on_smaller	Gao_etal_2023		-5.36674917	0.7563774168470871	4194304.0	Gao_etal_2023_pretrained_on_smaller
161	2401	c10ca1b01691621dc5d66589fc939991	HChain10_1.50_1.70	HChain10	-5.662723599687316	Gao_etal_2023_pretrained_on_smaller	Gao_etal_2023		-5.66264009	-0.08350968731640762	4194304.0	Gao_etal_2023_pretrained_on_smaller
162	2402	fb797544ab5cf2b8ddbc466c5adb44ce	HChain10_1.90_2.10	HChain10	-5.674723829290331	Gao_etal_2023_pretrained_on_smaller	Gao_etal_2023		-5.67503139	0.3075607096691968	4194304.0	Gao_etal_2023_pretrained_on_smaller
163	2403	6524a62199385560ad296f67e160e5ae	HChain10_1.90_2.90	HChain10	-5.71699197571603	Gao_etal_2023_pretrained_on_smaller	Gao_etal_2023		-5.7166915	-0.30047571603031287	4194304.0	Gao_etal_2023_pretrained_on_smaller
164	2404	90661fd86ef4dda6f3911e84b3cfca59	HChain10_2.00_2.40	HChain10	-5.659081137437581	Gao_etal_2023_pretrained_on_smaller	Gao_etal_2023		-5.659088	0.006862562418774587	4194304.0	Gao_etal_2023_pretrained_on_smaller
165	2405	56e719941696479b51fe23c2cba90fb1	HChain10_1.70_1.90	HChain10	-5.69969757571686	Gao_etal_2023_pretrained_on_smaller	Gao_etal_2023		-5.69944116	-0.2564157168603032	4194304.0	Gao_etal_2023_pretrained_on_smaller
166	2406	033a8aba9509551966e79e329c1b1529	HChain10_2.00_2.00	HChain10	-5.638332363388344	Gao_etal_2023_pretrained_on_smaller	Gao_etal_2023		-5.63863356	0.30119661165528555	4194304.0	Gao_etal_2023_pretrained_on_smaller
167	2407	c69742765ea83f8e2fd2d4f7eb00cff9	HChain10_1.30_2.30	HChain10	-5.779610153491149	Gao_etal_2023_pretrained_on_smaller	Gao_etal_2023		-5.77943767	-0.1724834911485118	4194304.0	Gao_etal_2023_pretrained_on_smaller
168	2408	b7ccc5c7c2cc483eab54fb9c6512a808	HChain10_2.00_2.80	HChain10	-5.673305324449492	Gao_etal_2023_pretrained_on_smaller	Gao_etal_2023		-5.67281024	-0.4950844494926443	4194304.0	Gao_etal_2023_pretrained_on_smaller
169	2409	b7ccc5c7c2cc483eab54fb9c6512a808	HChain10_2.00_2.80	HChain10	-5.673248850287364	Gao_etal_2023_pretrained_on_smaller	Gao_etal_2023		-5.67281024	-0.4386102873645825	16777216.0	Gao_etal_2023_pretrained_on_smaller
170	2410	86771499bc9ff4d00aff8cb3001d4d47	HChain10_1.30_1.50	HChain10	-5.510683911524299	Gao_etal_2023_pretrained_on_smaller	Gao_etal_2023		-5.51062356	-0.06035152429895163	16777216.0	Gao_etal_2023_pretrained_on_smaller
171	2411	5c945e1c52284aae487b92bc6ecf63eb	HChain10_2.20_2.60	HChain10	-5.587311433486108	Gao_etal_2023_pretrained_on_smaller	Gao_etal_2023		-5.58677579	-0.5356434861081283	16777216.0	Gao_etal_2023_pretrained_on_smaller
172	2412	8f49c285e4556f185834e12d9c831540	HChain10_1.40_1.40	HChain10	-5.48811352027034	Gao_etal_2023_pretrained_on_smaller	Gao_etal_2023		-5.48827454	0.16101972965998357	16777216.0	Gao_etal_2023_pretrained_on_smaller
173	2413	2fc7cc6b1df8c1df35b922e571c57ca6	HChain10_1.50_2.10	HChain10	-5.763906250017657	Gao_etal_2023_pretrained_on_smaller	Gao_etal_2023		-5.7635169	-0.38935001765683097	16777216.0	Gao_etal_2023_pretrained_on_smaller
174	2414	5f88e6fb9e8089b42994f2fdf58faef1	HChain10_1.30_1.90	HChain10	-5.69219398958931	Gao_etal_2023_pretrained_on_smaller	Gao_etal_2023		-5.69207501	-0.11897958930973118	16777216.0	Gao_etal_2023_pretrained_on_smaller
175	2415	c10ca1b01691621dc5d66589fc939991	HChain10_1.50_1.70	HChain10	-5.662998389079514	Gao_etal_2023_pretrained_on_smaller	Gao_etal_2023		-5.66264009	-0.3582990795143459	16777216.0	Gao_etal_2023_pretrained_on_smaller
176	2416	e85691a0d56f3751dad99239009f01bf	HChain10_2.30_2.50	HChain10	-5.548659827217856	Gao_etal_2023_pretrained_on_smaller	Gao_etal_2023		-5.54835743	-0.3023972178555212	16777216.0	Gao_etal_2023_pretrained_on_smaller
177	2417	665c70da6f02fba9d6466b83a53b0fc0	HChain10_2.10_2.30	HChain10	-5.6193928110179945	Gao_etal_2023_pretrained_on_smaller	Gao_etal_2023		-5.61902467	-0.3681410179945388	16777216.0	Gao_etal_2023_pretrained_on_smaller
178	2418	fb797544ab5cf2b8ddbc466c5adb44ce	HChain10_1.90_2.10	HChain10	-5.675170893078873	Gao_etal_2023_pretrained_on_smaller	Gao_etal_2023		-5.67503139	-0.13950307887267144	16777216.0	Gao_etal_2023_pretrained_on_smaller
179	2419	033a8aba9509551966e79e329c1b1529	HChain10_2.00_2.00	HChain10	-5.6388822597129495	Gao_etal_2023_pretrained_on_smaller	Gao_etal_2023		-5.63863356	-0.24869971294982918	16777216.0	Gao_etal_2023_pretrained_on_smaller
180	2420	90661fd86ef4dda6f3911e84b3cfca59	HChain10_2.00_2.40	HChain10	-5.659375930809257	Gao_etal_2023_pretrained_on_smaller	Gao_etal_2023		-5.659088	-0.28793080925737513	16777216.0	Gao_etal_2023_pretrained_on_smaller
181	2421	56e719941696479b51fe23c2cba90fb1	HChain10_1.70_1.90	HChain10	-5.6996987296728445	Gao_etal_2023_pretrained_on_smaller	Gao_etal_2023		-5.69944116	-0.25756967284440435	16777216.0	Gao_etal_2023_pretrained_on_smaller
182	2422	a24a68573ac4510ae53641ee95939e3d	HChain10_2.20_2.20	HChain10	-5.584649267907089	Gao_etal_2023_pretrained_on_smaller	Gao_etal_2023		-5.58454268	-0.10658790708895083	16777216.0	Gao_etal_2023_pretrained_on_smaller
183	2423	89c7c6b668ef1ae3b81cb4a68283a361	HChain10_1.70_2.70	HChain10	-5.782360552820664	Gao_etal_2023_pretrained_on_smaller	Gao_etal_2023		-5.78213217	-0.22838282066395266	16777216.0	Gao_etal_2023_pretrained_on_smaller
184	2424	c69742765ea83f8e2fd2d4f7eb00cff9	HChain10_1.30_2.30	HChain10	-5.779732191015873	Gao_etal_2023_pretrained_on_smaller	Gao_etal_2023		-5.77943767	-0.2945210158733502	16777216.0	Gao_etal_2023_pretrained_on_smaller
185	2425	6524a62199385560ad296f67e160e5ae	HChain10_1.90_2.90	HChain10	-5.717060773601235	Gao_etal_2023_pretrained_on_smaller	Gao_etal_2023		-5.7166915	-0.36927360123506503	16777216.0	Gao_etal_2023_pretrained_on_smaller
186	2426	1b9f0490e3e1bdc8de5ae5d06771da5f	HChain10_1.90_2.50	HChain10	-5.701693385345842	Gao_etal_2023_pretrained_on_smaller	Gao_etal_2023		-5.70134591	-0.34747534584234074	16777216.0	Gao_etal_2023_pretrained_on_smaller
187	2427	0ff1e5e1dc6abf6c4ca7e2221e8bf0c4	HChain10_1.70_2.30	HChain10	-5.75374489539481	Gao_etal_2023_pretrained_on_smaller	Gao_etal_2023		-5.75347556	-0.2693353948099997	16777216.0	Gao_etal_2023_pretrained_on_smaller
188	2428	9ba9afac2df9c11a138ef4615be01c68	HChain10_2.40_2.40	HChain10	-5.51669359380395	Gao_etal_2023_pretrained_on_smaller	Gao_etal_2023		-5.51663715	-0.056443803949868254	16777216.0	Gao_etal_2023_pretrained_on_smaller
189	2429	4b5e438886b0f9d3b07bfdd3c2693578	HChain10_2.10_2.70	HChain10	-5.629242623634524	Gao_etal_2023_pretrained_on_smaller	Gao_etal_2023		-5.62893099	-0.31163363452435533	16777216.0	Gao_etal_2023_pretrained_on_smaller
190	2430	4c0906be1e045f11f76d935fab44a749	HChain10_1.50_2.50	HChain10	-5.814493865420207	Gao_etal_2023_pretrained_on_smaller	Gao_etal_2023		-5.81412487	-0.3689954202075185	16777216.0	Gao_etal_2023_pretrained_on_smaller
191	2431	ae03280a713d7d5af265aec07e4205ef	HChain10_1.00_1.80	HChain10	-5.367122810952773	Gao_etal_2023_pretrained_on_smaller	Gao_etal_2023		-5.36674917	-0.3736409527723694	16777216.0	Gao_etal_2023_pretrained_on_smaller
192	2432	86771499bc9ff4d00aff8cb3001d4d47	HChain10_1.30_1.50	HChain10	-5.510860832572116	Gao_etal_2023_pretrained_on_smaller	Gao_etal_2023		-5.51062356	-0.23727257211625385	67108864.0	Gao_etal_2023_pretrained_on_smaller
193	2433	9ba9afac2df9c11a138ef4615be01c68	HChain10_2.40_2.40	HChain10	-5.517178960734253	Gao_etal_2023_pretrained_on_smaller	Gao_etal_2023		-5.51663715	-0.5418107342531897	67108864.0	Gao_etal_2023_pretrained_on_smaller
194	2434	665c70da6f02fba9d6466b83a53b0fc0	HChain10_2.10_2.30	HChain10	-5.61937637903125	Gao_etal_2023_pretrained_on_smaller	Gao_etal_2023		-5.61902467	-0.3517090312499249	67108864.0	Gao_etal_2023_pretrained_on_smaller
195	2435	1b9f0490e3e1bdc8de5ae5d06771da5f	HChain10_1.90_2.50	HChain10	-5.701669221657024	Gao_etal_2023_pretrained_on_smaller	Gao_etal_2023		-5.70134591	-0.32331165702448317	67108864.0	Gao_etal_2023_pretrained_on_smaller
196	2436	56e719941696479b51fe23c2cba90fb1	HChain10_1.70_1.90	HChain10	-5.6998980855947465	Gao_etal_2023_pretrained_on_smaller	Gao_etal_2023		-5.69944116	-0.4569255947464157	67108864.0	Gao_etal_2023_pretrained_on_smaller
197	2437	4b5e438886b0f9d3b07bfdd3c2693578	HChain10_2.10_2.70	HChain10	-5.629323526972474	Gao_etal_2023_pretrained_on_smaller	Gao_etal_2023		-5.62893099	-0.39253697247421115	67108864.0	Gao_etal_2023_pretrained_on_smaller
198	2438	4c0906be1e045f11f76d935fab44a749	HChain10_1.50_2.50	HChain10	-5.814659753633088	Gao_etal_2023_pretrained_on_smaller	Gao_etal_2023		-5.81412487	-0.5348836330885121	67108864.0	Gao_etal_2023_pretrained_on_smaller
199	2439	b7ccc5c7c2cc483eab54fb9c6512a808	HChain10_2.00_2.80	HChain10	-5.673299680196246	Gao_etal_2023_pretrained_on_smaller	Gao_etal_2023		-5.67281024	-0.4894401962465267	67108864.0	Gao_etal_2023_pretrained_on_smaller
200	2440	5f88e6fb9e8089b42994f2fdf58faef1	HChain10_1.30_1.90	HChain10	-5.692293349454729	Gao_etal_2023_pretrained_on_smaller	Gao_etal_2023		-5.69207501	-0.21833945472948812	67108864.0	Gao_etal_2023_pretrained_on_smaller
201	2441	033a8aba9509551966e79e329c1b1529	HChain10_2.00_2.00	HChain10	-5.638777661117556	Gao_etal_2023_pretrained_on_smaller	Gao_etal_2023		-5.63863356	-0.1441011175566942	67108864.0	Gao_etal_2023_pretrained_on_smaller
202	2442	c10ca1b01691621dc5d66589fc939991	HChain10_1.50_1.70	HChain10	-5.663082372797658	Gao_etal_2023_pretrained_on_smaller	Gao_etal_2023		-5.66264009	-0.4422827976577892	67108864.0	Gao_etal_2023_pretrained_on_smaller
203	2443	a24a68573ac4510ae53641ee95939e3d	HChain10_2.20_2.20	HChain10	-5.584741699631986	Gao_etal_2023_pretrained_on_smaller	Gao_etal_2023		-5.58454268	-0.19901963198609707	67108864.0	Gao_etal_2023_pretrained_on_smaller
204	2444	0ff1e5e1dc6abf6c4ca7e2221e8bf0c4	HChain10_1.70_2.30	HChain10	-5.753924823244925	Gao_etal_2023_pretrained_on_smaller	Gao_etal_2023		-5.75347556	-0.44926324492511327	67108864.0	Gao_etal_2023_pretrained_on_smaller
205	2445	8f49c285e4556f185834e12d9c831540	HChain10_1.40_1.40	HChain10	-5.48860514894434	Gao_etal_2023_pretrained_on_smaller	Gao_etal_2023		-5.48827454	-0.33060894434022714	67108864.0	Gao_etal_2023_pretrained_on_smaller
206	2446	5c945e1c52284aae487b92bc6ecf63eb	HChain10_2.20_2.60	HChain10	-5.587411338811393	Gao_etal_2023_pretrained_on_smaller	Gao_etal_2023		-5.58677579	-0.6355488113927166	67108864.0	Gao_etal_2023_pretrained_on_smaller
207	2447	2fc7cc6b1df8c1df35b922e571c57ca6	HChain10_1.50_2.10	HChain10	-5.763864910650982	Gao_etal_2023_pretrained_on_smaller	Gao_etal_2023		-5.7635169	-0.34801065098211126	67108864.0	Gao_etal_2023_pretrained_on_smaller
208	2448	c69742765ea83f8e2fd2d4f7eb00cff9	HChain10_1.30_2.30	HChain10	-5.779872006544321	Gao_etal_2023_pretrained_on_smaller	Gao_etal_2023		-5.77943767	-0.43433654432067925	67108864.0	Gao_etal_2023_pretrained_on_smaller
209	2449	e85691a0d56f3751dad99239009f01bf	HChain10_2.30_2.50	HChain10	-5.549033907501537	Gao_etal_2023_pretrained_on_smaller	Gao_etal_2023		-5.54835743	-0.6764775015364322	67108864.0	Gao_etal_2023_pretrained_on_smaller
210	2450	fb797544ab5cf2b8ddbc466c5adb44ce	HChain10_1.90_2.10	HChain10	-5.67540151799232	Gao_etal_2023_pretrained_on_smaller	Gao_etal_2023		-5.67503139	-0.37012799232005733	67108864.0	Gao_etal_2023_pretrained_on_smaller
211	2451	89c7c6b668ef1ae3b81cb4a68283a361	HChain10_1.70_2.70	HChain10	-5.782595275570052	Gao_etal_2023_pretrained_on_smaller	Gao_etal_2023		-5.78213217	-0.4631055700521358	67108864.0	Gao_etal_2023_pretrained_on_smaller
212	2452	90661fd86ef4dda6f3911e84b3cfca59	HChain10_2.00_2.40	HChain10	-5.659630987091341	Gao_etal_2023_pretrained_on_smaller	Gao_etal_2023		-5.659088	-0.5429870913413737	67108864.0	Gao_etal_2023_pretrained_on_smaller
213	2453	6524a62199385560ad296f67e160e5ae	HChain10_1.90_2.90	HChain10	-5.717087878089628	Gao_etal_2023_pretrained_on_smaller	Gao_etal_2023		-5.7166915	-0.3963780896283353	67108864.0	Gao_etal_2023_pretrained_on_smaller
214	2454	ae03280a713d7d5af265aec07e4205ef	HChain10_1.00_1.80	HChain10	-5.367185047974649	Gao_etal_2023_pretrained_on_smaller	Gao_etal_2023		-5.36674917	-0.43587797464894606	67108864.0	Gao_etal_2023_pretrained_on_smaller
903	5998	510c19f6e48f0c0d80b9824d8182a98e	Cyclobutadiene_0	Cyclobutadiene	-150.59040377687896	Gao_etal_2023_pretrained_on_smaller	Gao_etal_2023		-154.66138528557445	4070.981508695496	262144.0	Gao_etal_2023_pretrained_on_smaller
904	5999	d3f19e2a53c48d0787e7557d9753127b	Cyclobutadiene_1	Cyclobutadiene	-149.83665956459947	Gao_etal_2023_pretrained_on_smaller	Gao_etal_2023		-154.67648010776753	4839.82054316806	262144.0	Gao_etal_2023_pretrained_on_smaller
905	6000	510c19f6e48f0c0d80b9824d8182a98e	Cyclobutadiene_0	Cyclobutadiene	-153.04372498993985	Gao_etal_2023_pretrained_on_smaller	Gao_etal_2023		-154.66138528557445	1617.6602956346073	1048576.0	Gao_etal_2023_pretrained_on_smaller
906	6001	d3f19e2a53c48d0787e7557d9753127b	Cyclobutadiene_1	Cyclobutadiene	-152.69416404354595	Gao_etal_2023_pretrained_on_smaller	Gao_etal_2023		-154.67648010776753	1982.3160642215782	1048576.0	Gao_etal_2023_pretrained_on_smaller
907	6002	510c19f6e48f0c0d80b9824d8182a98e	Cyclobutadiene_0	Cyclobutadiene	-154.20969066760497	Gao_etal_2023_pretrained_on_smaller	Gao_etal_2023		-154.66138528557445	451.69461796947985	4194304.0	Gao_etal_2023_pretrained_on_smaller
908	6003	d3f19e2a53c48d0787e7557d9753127b	Cyclobutadiene_1	Cyclobutadiene	-154.19194555912495	Gao_etal_2023_pretrained_on_smaller	Gao_etal_2023		-154.67648010776753	484.5345486425856	4194304.0	Gao_etal_2023_pretrained_on_smaller
909	6004	d3f19e2a53c48d0787e7557d9753127b	Cyclobutadiene_1	Cyclobutadiene	-154.61413833750612	Gao_etal_2023_pretrained_on_smaller	Gao_etal_2023		-154.67648010776753	62.341770261411966	16777216.0	Gao_etal_2023_pretrained_on_smaller
910	6005	510c19f6e48f0c0d80b9824d8182a98e	Cyclobutadiene_0	Cyclobutadiene	-154.53019319560107	Gao_etal_2023_pretrained_on_smaller	Gao_etal_2023		-154.66138528557445	131.19208997338205	16777216.0	Gao_etal_2023_pretrained_on_smaller
911	6006	510c19f6e48f0c0d80b9824d8182a98e	Cyclobutadiene_0	Cyclobutadiene	-154.62443725610706	Gao_etal_2023_pretrained_on_smaller	Gao_etal_2023		-154.66138528557445	36.94802946739628	67108864.0	Gao_etal_2023_pretrained_on_smaller
912	6007	d3f19e2a53c48d0787e7557d9753127b	Cyclobutadiene_1	Cyclobutadiene	-154.65845524133044	Gao_etal_2023_pretrained_on_smaller	Gao_etal_2023		-154.67648010776753	18.024866437087894	67108864.0	Gao_etal_2023_pretrained_on_smaller
763	5846	d90bf56c430e7b00af9f7159cc088373	C2H4_CC1.30A_40deg	C2H4	-77.1670629119873	2023-02-24_gao_reuseshared_20xC2H4_from20xCH4_v2_64k	dpe	64kshared_20geoms_CH4	-78.54442594	1377.3630280126952	131072.0	our_work_20xC2H4_from20xCH4_v2_64k
764	5847	d90bf56c430e7b00af9f7159cc088373	C2H4_CC1.30A_40deg	C2H4	-78.21515453338623	2023-02-24_gao_reuseshared_20xC2H4_from20xCH4_v2_64k	dpe	64kshared_20geoms_CH4	-78.54442594	329.2714066137705	512000.0	our_work_20xC2H4_from20xCH4_v2_64k
765	5848	d90bf56c430e7b00af9f7159cc088373	C2H4_CC1.30A_40deg	C2H4	-78.51727352142333	2023-02-24_gao_reuseshared_20xC2H4_from20xCH4_v2_64k	dpe	64kshared_20geoms_CH4	-78.54442594	27.152418576662285	2048000.0	our_work_20xC2H4_from20xCH4_v2_64k
766	5849	d90bf56c430e7b00af9f7159cc088373	C2H4_CC1.30A_40deg	C2H4	-78.54209445953369	2023-02-24_gao_reuseshared_20xC2H4_from20xCH4_v2_64k	dpe	64kshared_20geoms_CH4	-78.54442594	2.331480466310154	8192000.0	our_work_20xC2H4_from20xCH4_v2_64k
767	5850	d90bf56c430e7b00af9f7159cc088373	C2H4_CC1.30A_40deg	C2H4	-78.54753372192383	2023-02-24_gao_reuseshared_20xC2H4_from20xCH4_v2_64k	dpe	64kshared_20geoms_CH4	-78.54442594	-3.1077819238305437	16384000.0	our_work_20xC2H4_from20xCH4_v2_64k
768	5851	d90bf56c430e7b00af9f7159cc088373	C2H4_CC1.30A_40deg	C2H4	-78.55086307525634	2023-02-24_gao_reuseshared_20xC2H4_from20xCH4_v2_64k	dpe	64kshared_20geoms_CH4	-78.54442594	-6.43713525634837	32768000.0	our_work_20xC2H4_from20xCH4_v2_64k
769	5852	d90bf56c430e7b00af9f7159cc088373	C2H4_CC1.30A_40deg	C2H4	-78.55104957580566	2023-02-24_gao_reuseshared_20xC2H4_from20xCH4_v2_64k	dpe	64kshared_20geoms_CH4	-78.54442594	-6.62363580566705	65536000.0	our_work_20xC2H4_from20xCH4_v2_64k
770	5853	ea2433e4ae16ce0d47efe7de81c3d4fe	C2H4_CC1.38A_0deg	C2H4	-77.12983348846436	2023-02-24_gao_reuseshared_20xC2H4_from20xCH4_v2_64k	dpe	64kshared_20geoms_CH4	-78.57472737	1444.8938815356485	131072.0	our_work_20xC2H4_from20xCH4_v2_64k
771	5854	ea2433e4ae16ce0d47efe7de81c3d4fe	C2H4_CC1.38A_0deg	C2H4	-78.22721225738525	2023-02-24_gao_reuseshared_20xC2H4_from20xCH4_v2_64k	dpe	64kshared_20geoms_CH4	-78.57472737	347.515112614758	512000.0	our_work_20xC2H4_from20xCH4_v2_64k
772	5855	ea2433e4ae16ce0d47efe7de81c3d4fe	C2H4_CC1.38A_0deg	C2H4	-78.5457564163208	2023-02-24_gao_reuseshared_20xC2H4_from20xCH4_v2_64k	dpe	64kshared_20geoms_CH4	-78.57472737	28.97095367920599	2048000.0	our_work_20xC2H4_from20xCH4_v2_64k
773	5856	ea2433e4ae16ce0d47efe7de81c3d4fe	C2H4_CC1.38A_0deg	C2H4	-78.57245128631592	2023-02-24_gao_reuseshared_20xC2H4_from20xCH4_v2_64k	dpe	64kshared_20geoms_CH4	-78.57472737	2.2760836840802767	8192000.0	our_work_20xC2H4_from20xCH4_v2_64k
774	5857	ea2433e4ae16ce0d47efe7de81c3d4fe	C2H4_CC1.38A_0deg	C2H4	-78.57709636688233	2023-02-24_gao_reuseshared_20xC2H4_from20xCH4_v2_64k	dpe	64kshared_20geoms_CH4	-78.57472737	-2.3689968823248364	16384000.0	our_work_20xC2H4_from20xCH4_v2_64k
775	5858	ea2433e4ae16ce0d47efe7de81c3d4fe	C2H4_CC1.38A_0deg	C2H4	-78.57996131896972	2023-02-24_gao_reuseshared_20xC2H4_from20xCH4_v2_64k	dpe	64kshared_20geoms_CH4	-78.57472737	-5.233948969717517	32768000.0	our_work_20xC2H4_from20xCH4_v2_64k
776	5859	ea2433e4ae16ce0d47efe7de81c3d4fe	C2H4_CC1.38A_0deg	C2H4	-78.58184692382812	2023-02-24_gao_reuseshared_20xC2H4_from20xCH4_v2_64k	dpe	64kshared_20geoms_CH4	-78.57472737	-7.1195538281187964	65536000.0	our_work_20xC2H4_from20xCH4_v2_64k
777	5860	7fd93195486569c04ee65f4f184f0080	C2H4_CC1.38A_50deg	C2H4	-77.2109820175171	2023-02-24_gao_reuseshared_20xC2H4_from20xCH4_v2_64k	dpe	64kshared_20geoms_CH4	-78.5298033	1318.8212824829009	131072.0	our_work_20xC2H4_from20xCH4_v2_64k
778	5861	7fd93195486569c04ee65f4f184f0080	C2H4_CC1.38A_50deg	C2H4	-78.20719173431397	2023-02-24_gao_reuseshared_20xC2H4_from20xCH4_v2_64k	dpe	64kshared_20geoms_CH4	-78.5298033	322.61156568603155	512000.0	our_work_20xC2H4_from20xCH4_v2_64k
779	5862	7fd93195486569c04ee65f4f184f0080	C2H4_CC1.38A_50deg	C2H4	-78.49564987182617	2023-02-24_gao_reuseshared_20xC2H4_from20xCH4_v2_64k	dpe	64kshared_20geoms_CH4	-78.5298033	34.153428173823386	2048000.0	our_work_20xC2H4_from20xCH4_v2_64k
780	5863	7fd93195486569c04ee65f4f184f0080	C2H4_CC1.38A_50deg	C2H4	-78.52848861694336	2023-02-24_gao_reuseshared_20xC2H4_from20xCH4_v2_64k	dpe	64kshared_20geoms_CH4	-78.5298033	1.3146830566341805	8192000.0	our_work_20xC2H4_from20xCH4_v2_64k
781	5864	7fd93195486569c04ee65f4f184f0080	C2H4_CC1.38A_50deg	C2H4	-78.53292026519776	2023-02-24_gao_reuseshared_20xC2H4_from20xCH4_v2_64k	dpe	64kshared_20geoms_CH4	-78.5298033	-3.116965197762056	16384000.0	our_work_20xC2H4_from20xCH4_v2_64k
782	5865	7fd93195486569c04ee65f4f184f0080	C2H4_CC1.38A_50deg	C2H4	-78.53441272735596	2023-02-24_gao_reuseshared_20xC2H4_from20xCH4_v2_64k	dpe	64kshared_20geoms_CH4	-78.5298033	-4.609427355958928	32768000.0	our_work_20xC2H4_from20xCH4_v2_64k
783	5866	7fd93195486569c04ee65f4f184f0080	C2H4_CC1.38A_50deg	C2H4	-78.53661518096924	2023-02-24_gao_reuseshared_20xC2H4_from20xCH4_v2_64k	dpe	64kshared_20geoms_CH4	-78.5298033	-6.8118809692379045	65536000.0	our_work_20xC2H4_from20xCH4_v2_64k
784	5867	9c81488f923fe7d3fe64cabbaf119583	C2H4_CC1.38A_80deg	C2H4	-76.7039659500122	2023-02-24_gao_reuseshared_20xC2H4_from20xCH4_v2_64k	dpe	64kshared_20geoms_CH4	-78.47349207	1769.5261199878018	131072.0	our_work_20xC2H4_from20xCH4_v2_64k
785	5868	9c81488f923fe7d3fe64cabbaf119583	C2H4_CC1.38A_80deg	C2H4	-78.04236930847168	2023-02-24_gao_reuseshared_20xC2H4_from20xCH4_v2_64k	dpe	64kshared_20geoms_CH4	-78.47349207	431.1227615283286	512000.0	our_work_20xC2H4_from20xCH4_v2_64k
786	5869	9c81488f923fe7d3fe64cabbaf119583	C2H4_CC1.38A_80deg	C2H4	-78.42252597808837	2023-02-24_gao_reuseshared_20xC2H4_from20xCH4_v2_64k	dpe	64kshared_20geoms_CH4	-78.47349207	50.966091911632816	2048000.0	our_work_20xC2H4_from20xCH4_v2_64k
787	5870	9c81488f923fe7d3fe64cabbaf119583	C2H4_CC1.38A_80deg	C2H4	-78.4643885421753	2023-02-24_gao_reuseshared_20xC2H4_from20xCH4_v2_64k	dpe	64kshared_20geoms_CH4	-78.47349207	9.103527824706248	8192000.0	our_work_20xC2H4_from20xCH4_v2_64k
788	5871	9c81488f923fe7d3fe64cabbaf119583	C2H4_CC1.38A_80deg	C2H4	-78.47477191925049	2023-02-24_gao_reuseshared_20xC2H4_from20xCH4_v2_64k	dpe	64kshared_20geoms_CH4	-78.47349207	-1.2798492504799697	16384000.0	our_work_20xC2H4_from20xCH4_v2_64k
789	5872	9c81488f923fe7d3fe64cabbaf119583	C2H4_CC1.38A_80deg	C2H4	-78.47694473266601	2023-02-24_gao_reuseshared_20xC2H4_from20xCH4_v2_64k	dpe	64kshared_20geoms_CH4	-78.47349207	-3.452662666006745	32768000.0	our_work_20xC2H4_from20xCH4_v2_64k
790	5873	9c81488f923fe7d3fe64cabbaf119583	C2H4_CC1.38A_80deg	C2H4	-78.48023078918457	2023-02-24_gao_reuseshared_20xC2H4_from20xCH4_v2_64k	dpe	64kshared_20geoms_CH4	-78.47349207	-6.738719184568254	65536000.0	our_work_20xC2H4_from20xCH4_v2_64k
791	5874	4e675543969704f3d8db34129e98bc9c	C2H4_CC1.38A_10deg	C2H4	-77.20259925842285	2023-02-24_gao_reuseshared_20xC2H4_from20xCH4_v2_64k	dpe	64kshared_20geoms_CH4	-78.57287444	1370.2751815771562	131072.0	our_work_20xC2H4_from20xCH4_v2_64k
792	5875	4e675543969704f3d8db34129e98bc9c	C2H4_CC1.38A_10deg	C2H4	-78.25133228302002	2023-02-24_gao_reuseshared_20xC2H4_from20xCH4_v2_64k	dpe	64kshared_20geoms_CH4	-78.57287444	321.5421569799872	512000.0	our_work_20xC2H4_from20xCH4_v2_64k
793	5876	4e675543969704f3d8db34129e98bc9c	C2H4_CC1.38A_10deg	C2H4	-78.54477321624756	2023-02-24_gao_reuseshared_20xC2H4_from20xCH4_v2_64k	dpe	64kshared_20geoms_CH4	-78.57287444	28.101223752443616	2048000.0	our_work_20xC2H4_from20xCH4_v2_64k
794	5877	4e675543969704f3d8db34129e98bc9c	C2H4_CC1.38A_10deg	C2H4	-78.57088157653808	2023-02-24_gao_reuseshared_20xC2H4_from20xCH4_v2_64k	dpe	64kshared_20geoms_CH4	-78.57287444	1.9928634619219565	8192000.0	our_work_20xC2H4_from20xCH4_v2_64k
795	5878	4e675543969704f3d8db34129e98bc9c	C2H4_CC1.38A_10deg	C2H4	-78.57494674682617	2023-02-24_gao_reuseshared_20xC2H4_from20xCH4_v2_64k	dpe	64kshared_20geoms_CH4	-78.57287444	-2.0723068261645494	16384000.0	our_work_20xC2H4_from20xCH4_v2_64k
796	5879	4e675543969704f3d8db34129e98bc9c	C2H4_CC1.38A_10deg	C2H4	-78.57860694885254	2023-02-24_gao_reuseshared_20xC2H4_from20xCH4_v2_64k	dpe	64kshared_20geoms_CH4	-78.57287444	-5.732508852531737	32768000.0	our_work_20xC2H4_from20xCH4_v2_64k
797	5880	4e675543969704f3d8db34129e98bc9c	C2H4_CC1.38A_10deg	C2H4	-78.57879379272461	2023-02-24_gao_reuseshared_20xC2H4_from20xCH4_v2_64k	dpe	64kshared_20geoms_CH4	-78.57287444	-5.919352724603755	65536000.0	our_work_20xC2H4_from20xCH4_v2_64k
798	5881	76bdef6a1423fb3014cb908ef6a0908f	C2H4_CC1.30A_60deg	C2H4	-77.1471854019165	2023-02-24_gao_reuseshared_20xC2H4_from20xCH4_v2_64k	dpe	64kshared_20geoms_CH4	-78.50615587	1358.9704680834984	131072.0	our_work_20xC2H4_from20xCH4_v2_64k
799	5882	76bdef6a1423fb3014cb908ef6a0908f	C2H4_CC1.30A_60deg	C2H4	-78.15981136322021	2023-02-24_gao_reuseshared_20xC2H4_from20xCH4_v2_64k	dpe	64kshared_20geoms_CH4	-78.50615587	346.34450677978634	512000.0	our_work_20xC2H4_from20xCH4_v2_64k
800	5883	76bdef6a1423fb3014cb908ef6a0908f	C2H4_CC1.30A_60deg	C2H4	-78.47392936706542	2023-02-24_gao_reuseshared_20xC2H4_from20xCH4_v2_64k	dpe	64kshared_20geoms_CH4	-78.50615587	32.226502934577184	2048000.0	our_work_20xC2H4_from20xCH4_v2_64k
801	5884	76bdef6a1423fb3014cb908ef6a0908f	C2H4_CC1.30A_60deg	C2H4	-78.50373466491699	2023-02-24_gao_reuseshared_20xC2H4_from20xCH4_v2_64k	dpe	64kshared_20geoms_CH4	-78.50615587	2.421205083010136	8192000.0	our_work_20xC2H4_from20xCH4_v2_64k
802	5885	76bdef6a1423fb3014cb908ef6a0908f	C2H4_CC1.30A_60deg	C2H4	-78.5087495803833	2023-02-24_gao_reuseshared_20xC2H4_from20xCH4_v2_64k	dpe	64kshared_20geoms_CH4	-78.50615587	-2.5937103832944786	16384000.0	our_work_20xC2H4_from20xCH4_v2_64k
803	5886	76bdef6a1423fb3014cb908ef6a0908f	C2H4_CC1.30A_60deg	C2H4	-78.51241924285888	2023-02-24_gao_reuseshared_20xC2H4_from20xCH4_v2_64k	dpe	64kshared_20geoms_CH4	-78.50615587	-6.263372858882121	32768000.0	our_work_20xC2H4_from20xCH4_v2_64k
804	5887	76bdef6a1423fb3014cb908ef6a0908f	C2H4_CC1.30A_60deg	C2H4	-78.51137573242187	2023-02-24_gao_reuseshared_20xC2H4_from20xCH4_v2_64k	dpe	64kshared_20geoms_CH4	-78.50615587	-5.21986242186756	65536000.0	our_work_20xC2H4_from20xCH4_v2_64k
805	5888	b74f6a57c30a3e480b3da1f843210ed7	C2H4_CC1.30A_20deg	C2H4	-77.20623573303223	2023-02-24_gao_reuseshared_20xC2H4_from20xCH4_v2_64k	dpe	64kshared_20geoms_CH4	-78.56838997	1362.1542369677684	131072.0	our_work_20xC2H4_from20xCH4_v2_64k
806	5889	b74f6a57c30a3e480b3da1f843210ed7	C2H4_CC1.30A_20deg	C2H4	-78.25018013000488	2023-02-24_gao_reuseshared_20xC2H4_from20xCH4_v2_64k	dpe	64kshared_20geoms_CH4	-78.56838997	318.2098399951201	512000.0	our_work_20xC2H4_from20xCH4_v2_64k
807	5890	b74f6a57c30a3e480b3da1f843210ed7	C2H4_CC1.30A_20deg	C2H4	-78.53937248229981	2023-02-24_gao_reuseshared_20xC2H4_from20xCH4_v2_64k	dpe	64kshared_20geoms_CH4	-78.56838997	29.017487700187417	2048000.0	our_work_20xC2H4_from20xCH4_v2_64k
808	5891	b74f6a57c30a3e480b3da1f843210ed7	C2H4_CC1.30A_20deg	C2H4	-78.56670249938965	2023-02-24_gao_reuseshared_20xC2H4_from20xCH4_v2_64k	dpe	64kshared_20geoms_CH4	-78.56838997	1.6874706103493509	8192000.0	our_work_20xC2H4_from20xCH4_v2_64k
809	5892	b74f6a57c30a3e480b3da1f843210ed7	C2H4_CC1.30A_20deg	C2H4	-78.57060062408448	2023-02-24_gao_reuseshared_20xC2H4_from20xCH4_v2_64k	dpe	64kshared_20geoms_CH4	-78.56838997	-2.210654084478847	16384000.0	our_work_20xC2H4_from20xCH4_v2_64k
810	5893	b74f6a57c30a3e480b3da1f843210ed7	C2H4_CC1.30A_20deg	C2H4	-78.57264232635498	2023-02-24_gao_reuseshared_20xC2H4_from20xCH4_v2_64k	dpe	64kshared_20geoms_CH4	-78.56838997	-4.252356354982112	32768000.0	our_work_20xC2H4_from20xCH4_v2_64k
811	5894	b74f6a57c30a3e480b3da1f843210ed7	C2H4_CC1.30A_20deg	C2H4	-78.57701976776123	2023-02-24_gao_reuseshared_20xC2H4_from20xCH4_v2_64k	dpe	64kshared_20geoms_CH4	-78.56838997	-8.629797761230407	65536000.0	our_work_20xC2H4_from20xCH4_v2_64k
812	5895	fa8c21dfffb579a9f5d81cbddbaf2aba	C2H4_CC1.30A_90deg	C2H4	-76.88230918884277	2023-02-24_gao_reuseshared_20xC2H4_from20xCH4_v2_64k	dpe	64kshared_20geoms_CH4	-78.45043927	1568.1300811572355	131072.0	our_work_20xC2H4_from20xCH4_v2_64k
813	5896	fa8c21dfffb579a9f5d81cbddbaf2aba	C2H4_CC1.30A_90deg	C2H4	-77.96873561859131	2023-02-24_gao_reuseshared_20xC2H4_from20xCH4_v2_64k	dpe	64kshared_20geoms_CH4	-78.45043927	481.70365140869364	512000.0	our_work_20xC2H4_from20xCH4_v2_64k
814	5897	fa8c21dfffb579a9f5d81cbddbaf2aba	C2H4_CC1.30A_90deg	C2H4	-78.37413173675537	2023-02-24_gao_reuseshared_20xC2H4_from20xCH4_v2_64k	dpe	64kshared_20geoms_CH4	-78.45043927	76.30753324463058	2048000.0	our_work_20xC2H4_from20xCH4_v2_64k
815	5898	fa8c21dfffb579a9f5d81cbddbaf2aba	C2H4_CC1.30A_90deg	C2H4	-78.44290935516358	2023-02-24_gao_reuseshared_20xC2H4_from20xCH4_v2_64k	dpe	64kshared_20geoms_CH4	-78.45043927	7.529914836425178	8192000.0	our_work_20xC2H4_from20xCH4_v2_64k
816	5899	fa8c21dfffb579a9f5d81cbddbaf2aba	C2H4_CC1.30A_90deg	C2H4	-78.45050128936768	2023-02-24_gao_reuseshared_20xC2H4_from20xCH4_v2_64k	dpe	64kshared_20geoms_CH4	-78.45043927	-0.06201936767524785	16384000.0	our_work_20xC2H4_from20xCH4_v2_64k
817	5900	fa8c21dfffb579a9f5d81cbddbaf2aba	C2H4_CC1.30A_90deg	C2H4	-78.45346179962158	2023-02-24_gao_reuseshared_20xC2H4_from20xCH4_v2_64k	dpe	64kshared_20geoms_CH4	-78.45043927	-3.0225296215746766	32768000.0	our_work_20xC2H4_from20xCH4_v2_64k
818	5901	fa8c21dfffb579a9f5d81cbddbaf2aba	C2H4_CC1.30A_90deg	C2H4	-78.45645721435547	2023-02-24_gao_reuseshared_20xC2H4_from20xCH4_v2_64k	dpe	64kshared_20geoms_CH4	-78.45043927	-6.017944355463101	65536000.0	our_work_20xC2H4_from20xCH4_v2_64k
819	5902	a08e544a9d4c501fdd0fd072cc74887e	C2H4_CC1.30A_50deg	C2H4	-77.12360118865966	2023-02-24_gao_reuseshared_20xC2H4_from20xCH4_v2_64k	dpe	64kshared_20geoms_CH4	-78.52688306	1403.28187134034	131072.0	our_work_20xC2H4_from20xCH4_v2_64k
820	5903	a08e544a9d4c501fdd0fd072cc74887e	C2H4_CC1.30A_50deg	C2H4	-78.16233264923096	2023-02-24_gao_reuseshared_20xC2H4_from20xCH4_v2_64k	dpe	64kshared_20geoms_CH4	-78.52688306	364.5504107690414	512000.0	our_work_20xC2H4_from20xCH4_v2_64k
821	5904	a08e544a9d4c501fdd0fd072cc74887e	C2H4_CC1.30A_50deg	C2H4	-78.4996619796753	2023-02-24_gao_reuseshared_20xC2H4_from20xCH4_v2_64k	dpe	64kshared_20geoms_CH4	-78.52688306	27.221080324707714	2048000.0	our_work_20xC2H4_from20xCH4_v2_64k
822	5905	a08e544a9d4c501fdd0fd072cc74887e	C2H4_CC1.30A_50deg	C2H4	-78.52546390533448	2023-02-24_gao_reuseshared_20xC2H4_from20xCH4_v2_64k	dpe	64kshared_20geoms_CH4	-78.52688306	1.4191546655268894	8192000.0	our_work_20xC2H4_from20xCH4_v2_64k
823	5906	a08e544a9d4c501fdd0fd072cc74887e	C2H4_CC1.30A_50deg	C2H4	-78.52962287902832	2023-02-24_gao_reuseshared_20xC2H4_from20xCH4_v2_64k	dpe	64kshared_20geoms_CH4	-78.52688306	-2.739819028320767	16384000.0	our_work_20xC2H4_from20xCH4_v2_64k
824	5907	a08e544a9d4c501fdd0fd072cc74887e	C2H4_CC1.30A_50deg	C2H4	-78.53241062164307	2023-02-24_gao_reuseshared_20xC2H4_from20xCH4_v2_64k	dpe	64kshared_20geoms_CH4	-78.52688306	-5.52756164306345	32768000.0	our_work_20xC2H4_from20xCH4_v2_64k
825	5908	a08e544a9d4c501fdd0fd072cc74887e	C2H4_CC1.30A_50deg	C2H4	-78.53393680572509	2023-02-24_gao_reuseshared_20xC2H4_from20xCH4_v2_64k	dpe	64kshared_20geoms_CH4	-78.52688306	-7.053745725087879	65536000.0	our_work_20xC2H4_from20xCH4_v2_64k
826	5909	68a9222ecdedfa1c28c47bff5f561f55	C2H4_CC1.30A_10deg	C2H4	-77.01053577423096	2023-02-24_gao_reuseshared_20xC2H4_from20xCH4_v2_64k	dpe	64kshared_20geoms_CH4	-78.57449143	1563.9556557690355	131072.0	our_work_20xC2H4_from20xCH4_v2_64k
827	5910	68a9222ecdedfa1c28c47bff5f561f55	C2H4_CC1.30A_10deg	C2H4	-78.18078472137451	2023-02-24_gao_reuseshared_20xC2H4_from20xCH4_v2_64k	dpe	64kshared_20geoms_CH4	-78.57449143	393.70670862548707	512000.0	our_work_20xC2H4_from20xCH4_v2_64k
828	5911	68a9222ecdedfa1c28c47bff5f561f55	C2H4_CC1.30A_10deg	C2H4	-78.54073451995849	2023-02-24_gao_reuseshared_20xC2H4_from20xCH4_v2_64k	dpe	64kshared_20geoms_CH4	-78.57449143	33.75691004150383	2048000.0	our_work_20xC2H4_from20xCH4_v2_64k
829	5912	68a9222ecdedfa1c28c47bff5f561f55	C2H4_CC1.30A_10deg	C2H4	-78.57250350952148	2023-02-24_gao_reuseshared_20xC2H4_from20xCH4_v2_64k	dpe	64kshared_20geoms_CH4	-78.57449143	1.9879204785127058	8192000.0	our_work_20xC2H4_from20xCH4_v2_64k
830	5913	68a9222ecdedfa1c28c47bff5f561f55	C2H4_CC1.30A_10deg	C2H4	-78.57759624481201	2023-02-24_gao_reuseshared_20xC2H4_from20xCH4_v2_64k	dpe	64kshared_20geoms_CH4	-78.57449143	-3.1048148120191854	16384000.0	our_work_20xC2H4_from20xCH4_v2_64k
831	5914	68a9222ecdedfa1c28c47bff5f561f55	C2H4_CC1.30A_10deg	C2H4	-78.57874843597412	2023-02-24_gao_reuseshared_20xC2H4_from20xCH4_v2_64k	dpe	64kshared_20geoms_CH4	-78.57449143	-4.25700597412515	32768000.0	our_work_20xC2H4_from20xCH4_v2_64k
832	5915	68a9222ecdedfa1c28c47bff5f561f55	C2H4_CC1.30A_10deg	C2H4	-78.5807827758789	2023-02-24_gao_reuseshared_20xC2H4_from20xCH4_v2_64k	dpe	64kshared_20geoms_CH4	-78.57449143	-6.2913458789068955	65536000.0	our_work_20xC2H4_from20xCH4_v2_64k
833	5916	00572fed1563d8dffead78f6206d159f	C2H4_CC1.30A_0deg	C2H4	-77.13678909301758	2023-02-24_gao_reuseshared_20xC2H4_from20xCH4_v2_64k	dpe	64kshared_20geoms_CH4	-78.57652058	1439.73148698241	131072.0	our_work_20xC2H4_from20xCH4_v2_64k
834	5917	00572fed1563d8dffead78f6206d159f	C2H4_CC1.30A_0deg	C2H4	-78.21431922912598	2023-02-24_gao_reuseshared_20xC2H4_from20xCH4_v2_64k	dpe	64kshared_20geoms_CH4	-78.57652058	362.2013508740167	512000.0	our_work_20xC2H4_from20xCH4_v2_64k
835	5918	00572fed1563d8dffead78f6206d159f	C2H4_CC1.30A_0deg	C2H4	-78.54684047698974	2023-02-24_gao_reuseshared_20xC2H4_from20xCH4_v2_64k	dpe	64kshared_20geoms_CH4	-78.57652058	29.680103010250036	2048000.0	our_work_20xC2H4_from20xCH4_v2_64k
836	5919	00572fed1563d8dffead78f6206d159f	C2H4_CC1.30A_0deg	C2H4	-78.5729515838623	2023-02-24_gao_reuseshared_20xC2H4_from20xCH4_v2_64k	dpe	64kshared_20geoms_CH4	-78.57652058	3.5689961376874635	8192000.0	our_work_20xC2H4_from20xCH4_v2_64k
837	5920	00572fed1563d8dffead78f6206d159f	C2H4_CC1.30A_0deg	C2H4	-78.57850879669189	2023-02-24_gao_reuseshared_20xC2H4_from20xCH4_v2_64k	dpe	64kshared_20geoms_CH4	-78.57652058	-1.9882166918989697	16384000.0	our_work_20xC2H4_from20xCH4_v2_64k
838	5921	00572fed1563d8dffead78f6206d159f	C2H4_CC1.30A_0deg	C2H4	-78.5812538909912	2023-02-24_gao_reuseshared_20xC2H4_from20xCH4_v2_64k	dpe	64kshared_20geoms_CH4	-78.57652058	-4.733310991213102	32768000.0	our_work_20xC2H4_from20xCH4_v2_64k
839	5922	00572fed1563d8dffead78f6206d159f	C2H4_CC1.30A_0deg	C2H4	-78.58164539337159	2023-02-24_gao_reuseshared_20xC2H4_from20xCH4_v2_64k	dpe	64kshared_20geoms_CH4	-78.57652058	-5.124813371594428	65536000.0	our_work_20xC2H4_from20xCH4_v2_64k
840	5923	47e257a2330f298dfd055c77f550bd65	C2H4_CC1.38A_30deg	C2H4	-77.11572090148925	2023-02-24_gao_reuseshared_20xC2H4_from20xCH4_v2_64k	dpe	64kshared_20geoms_CH4	-78.55819183	1442.470928510744	131072.0	our_work_20xC2H4_from20xCH4_v2_64k
841	5924	47e257a2330f298dfd055c77f550bd65	C2H4_CC1.38A_30deg	C2H4	-78.18389617919922	2023-02-24_gao_reuseshared_20xC2H4_from20xCH4_v2_64k	dpe	64kshared_20geoms_CH4	-78.55819183	374.2956508007751	512000.0	our_work_20xC2H4_from20xCH4_v2_64k
842	5925	47e257a2330f298dfd055c77f550bd65	C2H4_CC1.38A_30deg	C2H4	-78.5284490966797	2023-02-24_gao_reuseshared_20xC2H4_from20xCH4_v2_64k	dpe	64kshared_20geoms_CH4	-78.55819183	29.742733320304637	2048000.0	our_work_20xC2H4_from20xCH4_v2_64k
843	5926	47e257a2330f298dfd055c77f550bd65	C2H4_CC1.38A_30deg	C2H4	-78.55728633880615	2023-02-24_gao_reuseshared_20xC2H4_from20xCH4_v2_64k	dpe	64kshared_20geoms_CH4	-78.55819183	0.9054911938477517	8192000.0	our_work_20xC2H4_from20xCH4_v2_64k
844	5927	47e257a2330f298dfd055c77f550bd65	C2H4_CC1.38A_30deg	C2H4	-78.56195678710938	2023-02-24_gao_reuseshared_20xC2H4_from20xCH4_v2_64k	dpe	64kshared_20geoms_CH4	-78.55819183	-3.764957109382294	16384000.0	our_work_20xC2H4_from20xCH4_v2_64k
845	5928	47e257a2330f298dfd055c77f550bd65	C2H4_CC1.38A_30deg	C2H4	-78.56352191925049	2023-02-24_gao_reuseshared_20xC2H4_from20xCH4_v2_64k	dpe	64kshared_20geoms_CH4	-78.55819183	-5.330089250492165	32768000.0	our_work_20xC2H4_from20xCH4_v2_64k
846	5929	47e257a2330f298dfd055c77f550bd65	C2H4_CC1.38A_30deg	C2H4	-78.56447120666503	2023-02-24_gao_reuseshared_20xC2H4_from20xCH4_v2_64k	dpe	64kshared_20geoms_CH4	-78.55819183	-6.27937666503442	65536000.0	our_work_20xC2H4_from20xCH4_v2_64k
847	5930	18097ae85beec490d7622cf897c84ee9	C2H4_CC1.30A_80deg	C2H4	-76.60416454315185	2023-02-24_gao_reuseshared_20xC2H4_from20xCH4_v2_64k	dpe	64kshared_20geoms_CH4	-78.46134578	1857.1812368481487	131072.0	our_work_20xC2H4_from20xCH4_v2_64k
848	5931	18097ae85beec490d7622cf897c84ee9	C2H4_CC1.30A_80deg	C2H4	-77.99291194915772	2023-02-24_gao_reuseshared_20xC2H4_from20xCH4_v2_64k	dpe	64kshared_20geoms_CH4	-78.46134578	468.4338308422866	512000.0	our_work_20xC2H4_from20xCH4_v2_64k
849	5932	18097ae85beec490d7622cf897c84ee9	C2H4_CC1.30A_80deg	C2H4	-78.41404449462891	2023-02-24_gao_reuseshared_20xC2H4_from20xCH4_v2_64k	dpe	64kshared_20geoms_CH4	-78.46134578	47.30128537109124	2048000.0	our_work_20xC2H4_from20xCH4_v2_64k
850	5933	18097ae85beec490d7622cf897c84ee9	C2H4_CC1.30A_80deg	C2H4	-78.45593463897706	2023-02-24_gao_reuseshared_20xC2H4_from20xCH4_v2_64k	dpe	64kshared_20geoms_CH4	-78.46134578	5.411141022946708	8192000.0	our_work_20xC2H4_from20xCH4_v2_64k
851	5934	18097ae85beec490d7622cf897c84ee9	C2H4_CC1.30A_80deg	C2H4	-78.46185192108155	2023-02-24_gao_reuseshared_20xC2H4_from20xCH4_v2_64k	dpe	64kshared_20geoms_CH4	-78.46134578	-0.5061410815443423	16384000.0	our_work_20xC2H4_from20xCH4_v2_64k
852	5935	18097ae85beec490d7622cf897c84ee9	C2H4_CC1.30A_80deg	C2H4	-78.46558853149413	2023-02-24_gao_reuseshared_20xC2H4_from20xCH4_v2_64k	dpe	64kshared_20geoms_CH4	-78.46134578	-4.242751494132335	32768000.0	our_work_20xC2H4_from20xCH4_v2_64k
853	5936	18097ae85beec490d7622cf897c84ee9	C2H4_CC1.30A_80deg	C2H4	-78.46839603424073	2023-02-24_gao_reuseshared_20xC2H4_from20xCH4_v2_64k	dpe	64kshared_20geoms_CH4	-78.46134578	-7.05025424072403	65536000.0	our_work_20xC2H4_from20xCH4_v2_64k
854	5937	488f4bc14b1fdb0e935909eab7dfa107	C2H4_CC1.30A_70deg	C2H4	-76.7156244277954	2023-02-24_gao_reuseshared_20xC2H4_from20xCH4_v2_64k	dpe	64kshared_20geoms_CH4	-78.48327605	1767.6516222045962	131072.0	our_work_20xC2H4_from20xCH4_v2_64k
855	5938	488f4bc14b1fdb0e935909eab7dfa107	C2H4_CC1.30A_70deg	C2H4	-78.03264087677002	2023-02-24_gao_reuseshared_20xC2H4_from20xCH4_v2_64k	dpe	64kshared_20geoms_CH4	-78.48327605	450.63517322998337	512000.0	our_work_20xC2H4_from20xCH4_v2_64k
856	5939	488f4bc14b1fdb0e935909eab7dfa107	C2H4_CC1.30A_70deg	C2H4	-78.43983383178711	2023-02-24_gao_reuseshared_20xC2H4_from20xCH4_v2_64k	dpe	64kshared_20geoms_CH4	-78.48327605	43.442218212888406	2048000.0	our_work_20xC2H4_from20xCH4_v2_64k
857	5940	488f4bc14b1fdb0e935909eab7dfa107	C2H4_CC1.30A_70deg	C2H4	-78.4764200592041	2023-02-24_gao_reuseshared_20xC2H4_from20xCH4_v2_64k	dpe	64kshared_20geoms_CH4	-78.48327605	6.855990795898492	8192000.0	our_work_20xC2H4_from20xCH4_v2_64k
858	5941	488f4bc14b1fdb0e935909eab7dfa107	C2H4_CC1.30A_70deg	C2H4	-78.48412921905518	2023-02-24_gao_reuseshared_20xC2H4_from20xCH4_v2_64k	dpe	64kshared_20geoms_CH4	-78.48327605	-0.8531690551762949	16384000.0	our_work_20xC2H4_from20xCH4_v2_64k
859	5942	488f4bc14b1fdb0e935909eab7dfa107	C2H4_CC1.30A_70deg	C2H4	-78.48881576538086	2023-02-24_gao_reuseshared_20xC2H4_from20xCH4_v2_64k	dpe	64kshared_20geoms_CH4	-78.48327605	-5.539715380862731	32768000.0	our_work_20xC2H4_from20xCH4_v2_64k
860	5943	488f4bc14b1fdb0e935909eab7dfa107	C2H4_CC1.30A_70deg	C2H4	-78.49036518096923	2023-02-24_gao_reuseshared_20xC2H4_from20xCH4_v2_64k	dpe	64kshared_20geoms_CH4	-78.48327605	-7.0891309692342475	65536000.0	our_work_20xC2H4_from20xCH4_v2_64k
861	5944	84b0dea9a5b8580c5ad7556234c44aa4	C2H4_CC1.30A_30deg	C2H4	-77.19543041229248	2023-02-24_gao_reuseshared_20xC2H4_from20xCH4_v2_64k	dpe	64kshared_20geoms_CH4	-78.55833756	1362.9071477075172	131072.0	our_work_20xC2H4_from20xCH4_v2_64k
862	5945	84b0dea9a5b8580c5ad7556234c44aa4	C2H4_CC1.30A_30deg	C2H4	-78.2383525466919	2023-02-24_gao_reuseshared_20xC2H4_from20xCH4_v2_64k	dpe	64kshared_20geoms_CH4	-78.55833756	319.9850133080986	512000.0	our_work_20xC2H4_from20xCH4_v2_64k
863	5946	84b0dea9a5b8580c5ad7556234c44aa4	C2H4_CC1.30A_30deg	C2H4	-78.52916831970215	2023-02-24_gao_reuseshared_20xC2H4_from20xCH4_v2_64k	dpe	64kshared_20geoms_CH4	-78.55833756	29.169240297846954	2048000.0	our_work_20xC2H4_from20xCH4_v2_64k
864	5947	84b0dea9a5b8580c5ad7556234c44aa4	C2H4_CC1.30A_30deg	C2H4	-78.55613746643067	2023-02-24_gao_reuseshared_20xC2H4_from20xCH4_v2_64k	dpe	64kshared_20geoms_CH4	-78.55833756	2.2000935693284873	8192000.0	our_work_20xC2H4_from20xCH4_v2_64k
865	5948	84b0dea9a5b8580c5ad7556234c44aa4	C2H4_CC1.30A_30deg	C2H4	-78.56206211090088	2023-02-24_gao_reuseshared_20xC2H4_from20xCH4_v2_64k	dpe	64kshared_20geoms_CH4	-78.55833756	-3.7245509008840827	16384000.0	our_work_20xC2H4_from20xCH4_v2_64k
866	5949	84b0dea9a5b8580c5ad7556234c44aa4	C2H4_CC1.30A_30deg	C2H4	-78.56292308807373	2023-02-24_gao_reuseshared_20xC2H4_from20xCH4_v2_64k	dpe	64kshared_20geoms_CH4	-78.55833756	-4.585528073732803	32768000.0	our_work_20xC2H4_from20xCH4_v2_64k
867	5950	84b0dea9a5b8580c5ad7556234c44aa4	C2H4_CC1.30A_30deg	C2H4	-78.56590400695801	2023-02-24_gao_reuseshared_20xC2H4_from20xCH4_v2_64k	dpe	64kshared_20geoms_CH4	-78.55833756	-7.56644695800901	65536000.0	our_work_20xC2H4_from20xCH4_v2_64k
868	5951	c0b27949941497134d7610d509959862	C2H4_CC1.38A_20deg	C2H4	-77.24379859924316	2023-02-24_gao_reuseshared_20xC2H4_from20xCH4_v2_64k	dpe	64kshared_20geoms_CH4	-78.56733771	1323.5391107568403	131072.0	our_work_20xC2H4_from20xCH4_v2_64k
869	5952	c0b27949941497134d7610d509959862	C2H4_CC1.38A_20deg	C2H4	-78.20498802185058	2023-02-24_gao_reuseshared_20xC2H4_from20xCH4_v2_64k	dpe	64kshared_20geoms_CH4	-78.56733771	362.3496881494219	512000.0	our_work_20xC2H4_from20xCH4_v2_64k
870	5953	c0b27949941497134d7610d509959862	C2H4_CC1.38A_20deg	C2H4	-78.53744594573975	2023-02-24_gao_reuseshared_20xC2H4_from20xCH4_v2_64k	dpe	64kshared_20geoms_CH4	-78.56733771	29.891764260256082	2048000.0	our_work_20xC2H4_from20xCH4_v2_64k
871	5954	c0b27949941497134d7610d509959862	C2H4_CC1.38A_20deg	C2H4	-78.56651401519775	2023-02-24_gao_reuseshared_20xC2H4_from20xCH4_v2_64k	dpe	64kshared_20geoms_CH4	-78.56733771	0.8236948022499746	8192000.0	our_work_20xC2H4_from20xCH4_v2_64k
872	5955	c0b27949941497134d7610d509959862	C2H4_CC1.38A_20deg	C2H4	-78.57018207550048	2023-02-24_gao_reuseshared_20xC2H4_from20xCH4_v2_64k	dpe	64kshared_20geoms_CH4	-78.56733771	-2.8443655004792845	16384000.0	our_work_20xC2H4_from20xCH4_v2_64k
873	5956	c0b27949941497134d7610d509959862	C2H4_CC1.38A_20deg	C2H4	-78.57237796783447	2023-02-24_gao_reuseshared_20xC2H4_from20xCH4_v2_64k	dpe	64kshared_20geoms_CH4	-78.56733771	-5.040257834465933	32768000.0	our_work_20xC2H4_from20xCH4_v2_64k
874	5957	c0b27949941497134d7610d509959862	C2H4_CC1.38A_20deg	C2H4	-78.57454669952392	2023-02-24_gao_reuseshared_20xC2H4_from20xCH4_v2_64k	dpe	64kshared_20geoms_CH4	-78.56733771	-7.208989523917353	65536000.0	our_work_20xC2H4_from20xCH4_v2_64k
875	5958	c72eeb5e47b3563cdebd8204fd3edf0d	C2H4_CC1.38A_40deg	C2H4	-77.19776538848878	2023-02-24_gao_reuseshared_20xC2H4_from20xCH4_v2_64k	dpe	64kshared_20geoms_CH4	-78.54558728	1347.8218915112307	131072.0	our_work_20xC2H4_from20xCH4_v2_64k
876	5959	c72eeb5e47b3563cdebd8204fd3edf0d	C2H4_CC1.38A_40deg	C2H4	-78.23930122375488	2023-02-24_gao_reuseshared_20xC2H4_from20xCH4_v2_64k	dpe	64kshared_20geoms_CH4	-78.54558728	306.2860562451277	512000.0	our_work_20xC2H4_from20xCH4_v2_64k
877	5960	c72eeb5e47b3563cdebd8204fd3edf0d	C2H4_CC1.38A_40deg	C2H4	-78.51259033203125	2023-02-24_gao_reuseshared_20xC2H4_from20xCH4_v2_64k	dpe	64kshared_20geoms_CH4	-78.54558728	32.99694796875485	2048000.0	our_work_20xC2H4_from20xCH4_v2_64k
878	5961	c72eeb5e47b3563cdebd8204fd3edf0d	C2H4_CC1.38A_40deg	C2H4	-78.54342609405518	2023-02-24_gao_reuseshared_20xC2H4_from20xCH4_v2_64k	dpe	64kshared_20geoms_CH4	-78.54558728	2.161185944828503	8192000.0	our_work_20xC2H4_from20xCH4_v2_64k
879	5962	c72eeb5e47b3563cdebd8204fd3edf0d	C2H4_CC1.38A_40deg	C2H4	-78.5484973526001	2023-02-24_gao_reuseshared_20xC2H4_from20xCH4_v2_64k	dpe	64kshared_20geoms_CH4	-78.54558728	-2.9100726000876875	16384000.0	our_work_20xC2H4_from20xCH4_v2_64k
880	5963	c72eeb5e47b3563cdebd8204fd3edf0d	C2H4_CC1.38A_40deg	C2H4	-78.55221240997315	2023-02-24_gao_reuseshared_20xC2H4_from20xCH4_v2_64k	dpe	64kshared_20geoms_CH4	-78.54558728	-6.625129973144794	32768000.0	our_work_20xC2H4_from20xCH4_v2_64k
881	5964	c72eeb5e47b3563cdebd8204fd3edf0d	C2H4_CC1.38A_40deg	C2H4	-78.55475696563721	2023-02-24_gao_reuseshared_20xC2H4_from20xCH4_v2_64k	dpe	64kshared_20geoms_CH4	-78.54558728	-9.169685637203884	65536000.0	our_work_20xC2H4_from20xCH4_v2_64k
882	5965	bdb183f76ba8b72586a333cccd2e3bf3	C2H4_CC1.38A_90deg	C2H4	-76.97392093658448	2023-02-24_gao_reuseshared_20xC2H4_from20xCH4_v2_64k	dpe	64kshared_20geoms_CH4	-78.46520304	1491.2821034155286	131072.0	our_work_20xC2H4_from20xCH4_v2_64k
883	5966	bdb183f76ba8b72586a333cccd2e3bf3	C2H4_CC1.38A_90deg	C2H4	-77.9566117477417	2023-02-24_gao_reuseshared_20xC2H4_from20xCH4_v2_64k	dpe	64kshared_20geoms_CH4	-78.46520304	508.591292258302	512000.0	our_work_20xC2H4_from20xCH4_v2_64k
884	5967	bdb183f76ba8b72586a333cccd2e3bf3	C2H4_CC1.38A_90deg	C2H4	-78.369365234375	2023-02-24_gao_reuseshared_20xC2H4_from20xCH4_v2_64k	dpe	64kshared_20geoms_CH4	-78.46520304	95.83780562500976	2048000.0	our_work_20xC2H4_from20xCH4_v2_64k
885	5968	bdb183f76ba8b72586a333cccd2e3bf3	C2H4_CC1.38A_90deg	C2H4	-78.4567552947998	2023-02-24_gao_reuseshared_20xC2H4_from20xCH4_v2_64k	dpe	64kshared_20geoms_CH4	-78.46520304	8.44774520020053	8192000.0	our_work_20xC2H4_from20xCH4_v2_64k
886	5969	bdb183f76ba8b72586a333cccd2e3bf3	C2H4_CC1.38A_90deg	C2H4	-78.46726043701172	2023-02-24_gao_reuseshared_20xC2H4_from20xCH4_v2_64k	dpe	64kshared_20geoms_CH4	-78.46520304	-2.0573970117112594	16384000.0	our_work_20xC2H4_from20xCH4_v2_64k
887	5970	bdb183f76ba8b72586a333cccd2e3bf3	C2H4_CC1.38A_90deg	C2H4	-78.46995780944825	2023-02-24_gao_reuseshared_20xC2H4_from20xCH4_v2_64k	dpe	64kshared_20geoms_CH4	-78.46520304	-4.754769448240381	32768000.0	our_work_20xC2H4_from20xCH4_v2_64k
888	5971	bdb183f76ba8b72586a333cccd2e3bf3	C2H4_CC1.38A_90deg	C2H4	-78.47018886566163	2023-02-24_gao_reuseshared_20xC2H4_from20xCH4_v2_64k	dpe	64kshared_20geoms_CH4	-78.46520304	-4.985825661620424	65536000.0	our_work_20xC2H4_from20xCH4_v2_64k
889	5972	a03e416bda2d0f3c7ff8efb1e9a0e3be	C2H4_CC1.38A_70deg	C2H4	-77.13335712432861	2023-02-24_gao_reuseshared_20xC2H4_from20xCH4_v2_64k	dpe	64kshared_20geoms_CH4	-78.49153893	1358.1818056713928	131072.0	our_work_20xC2H4_from20xCH4_v2_64k
890	5973	a03e416bda2d0f3c7ff8efb1e9a0e3be	C2H4_CC1.38A_70deg	C2H4	-78.15176082611084	2023-02-24_gao_reuseshared_20xC2H4_from20xCH4_v2_64k	dpe	64kshared_20geoms_CH4	-78.49153893	339.7781038891594	512000.0	our_work_20xC2H4_from20xCH4_v2_64k
891	5974	a03e416bda2d0f3c7ff8efb1e9a0e3be	C2H4_CC1.38A_70deg	C2H4	-78.44713558197022	2023-02-24_gao_reuseshared_20xC2H4_from20xCH4_v2_64k	dpe	64kshared_20geoms_CH4	-78.49153893	44.40334802978896	2048000.0	our_work_20xC2H4_from20xCH4_v2_64k
892	5975	a03e416bda2d0f3c7ff8efb1e9a0e3be	C2H4_CC1.38A_70deg	C2H4	-78.48620845794677	2023-02-24_gao_reuseshared_20xC2H4_from20xCH4_v2_64k	dpe	64kshared_20geoms_CH4	-78.49153893	5.330472053231006	8192000.0	our_work_20xC2H4_from20xCH4_v2_64k
893	5976	a03e416bda2d0f3c7ff8efb1e9a0e3be	C2H4_CC1.38A_70deg	C2H4	-78.49362602233887	2023-02-24_gao_reuseshared_20xC2H4_from20xCH4_v2_64k	dpe	64kshared_20geoms_CH4	-78.49153893	-2.0870923388685014	16384000.0	our_work_20xC2H4_from20xCH4_v2_64k
894	5977	a03e416bda2d0f3c7ff8efb1e9a0e3be	C2H4_CC1.38A_70deg	C2H4	-78.49699283599854	2023-02-24_gao_reuseshared_20xC2H4_from20xCH4_v2_64k	dpe	64kshared_20geoms_CH4	-78.49153893	-5.453905998535902	32768000.0	our_work_20xC2H4_from20xCH4_v2_64k
895	5978	a03e416bda2d0f3c7ff8efb1e9a0e3be	C2H4_CC1.38A_70deg	C2H4	-78.4993936920166	2023-02-24_gao_reuseshared_20xC2H4_from20xCH4_v2_64k	dpe	64kshared_20geoms_CH4	-78.49153893	-7.854762016592076	65536000.0	our_work_20xC2H4_from20xCH4_v2_64k
896	5979	e6601d2a42568498980443310fa4bb7f	C2H4_CC1.38A_60deg	C2H4	-77.15022884368896	2023-02-24_gao_reuseshared_20xC2H4_from20xCH4_v2_64k	dpe	64kshared_20geoms_CH4	-78.51138299	1361.154146311037	131072.0	our_work_20xC2H4_from20xCH4_v2_64k
897	5980	e6601d2a42568498980443310fa4bb7f	C2H4_CC1.38A_60deg	C2H4	-78.1999825668335	2023-02-24_gao_reuseshared_20xC2H4_from20xCH4_v2_64k	dpe	64kshared_20geoms_CH4	-78.51138299	311.4004231665035	512000.0	our_work_20xC2H4_from20xCH4_v2_64k
898	5981	e6601d2a42568498980443310fa4bb7f	C2H4_CC1.38A_60deg	C2H4	-78.47201000213623	2023-02-24_gao_reuseshared_20xC2H4_from20xCH4_v2_64k	dpe	64kshared_20geoms_CH4	-78.51138299	39.372987863771414	2048000.0	our_work_20xC2H4_from20xCH4_v2_64k
899	5982	e6601d2a42568498980443310fa4bb7f	C2H4_CC1.38A_60deg	C2H4	-78.50942516326904	2023-02-24_gao_reuseshared_20xC2H4_from20xCH4_v2_64k	dpe	64kshared_20geoms_CH4	-78.51138299	1.9578267309583453	8192000.0	our_work_20xC2H4_from20xCH4_v2_64k
900	5983	e6601d2a42568498980443310fa4bb7f	C2H4_CC1.38A_60deg	C2H4	-78.51537719726562	2023-02-24_gao_reuseshared_20xC2H4_from20xCH4_v2_64k	dpe	64kshared_20geoms_CH4	-78.51138299	-3.9942072656202754	16384000.0	our_work_20xC2H4_from20xCH4_v2_64k
901	5984	e6601d2a42568498980443310fa4bb7f	C2H4_CC1.38A_60deg	C2H4	-78.51463764190675	2023-02-24_gao_reuseshared_20xC2H4_from20xCH4_v2_64k	dpe	64kshared_20geoms_CH4	-78.51138299	-3.2546519067437885	32768000.0	our_work_20xC2H4_from20xCH4_v2_64k
902	5985	e6601d2a42568498980443310fa4bb7f	C2H4_CC1.38A_60deg	C2H4	-78.51844898223877	2023-02-24_gao_reuseshared_20xC2H4_from20xCH4_v2_64k	dpe	64kshared_20geoms_CH4	-78.51138299	-7.065992238764807	65536000.0	our_work_20xC2H4_from20xCH4_v2_64k
602	4495	86771499bc9ff4d00aff8cb3001d4d47	HChain10_1.30_1.50	HChain10	-5.447127618789673	2023-03-01_gao_23xHChain10_reuseshared_from_23xHChain6_v2_64k	dpe	64kshared_23geoms_HChain6	-5.51062356	63.49594121032709	131072.0	our_work_reuseshared_from_23xHChain6_v2_64k
603	4496	86771499bc9ff4d00aff8cb3001d4d47	HChain10_1.30_1.50	HChain10	-5.490655012130738	2023-03-01_gao_23xHChain10_reuseshared_from_23xHChain6_v2_64k	dpe	64kshared_23geoms_HChain6	-5.51062356	19.968547869262387	512000.0	our_work_reuseshared_from_23xHChain6_v2_64k
604	4497	86771499bc9ff4d00aff8cb3001d4d47	HChain10_1.30_1.50	HChain10	-5.508841214179992	2023-03-01_gao_23xHChain10_reuseshared_from_23xHChain6_v2_64k	dpe	64kshared_23geoms_HChain6	-5.51062356	1.7823458200076914	2048000.0	our_work_reuseshared_from_23xHChain6_v2_64k
605	4498	86771499bc9ff4d00aff8cb3001d4d47	HChain10_1.30_1.50	HChain10	-5.510375421047211	2023-03-01_gao_23xHChain10_reuseshared_from_23xHChain6_v2_64k	dpe	64kshared_23geoms_HChain6	-5.51062356	0.24813895278885667	8192000.0	our_work_reuseshared_from_23xHChain6_v2_64k
606	4499	86771499bc9ff4d00aff8cb3001d4d47	HChain10_1.30_1.50	HChain10	-5.510478694438934	2023-03-01_gao_23xHChain10_reuseshared_from_23xHChain6_v2_64k	dpe	64kshared_23geoms_HChain6	-5.51062356	0.1448655610660765	16384000.0	our_work_reuseshared_from_23xHChain6_v2_64k
607	4500	86771499bc9ff4d00aff8cb3001d4d47	HChain10_1.30_1.50	HChain10	-5.510738375186921	2023-03-01_gao_23xHChain10_reuseshared_from_23xHChain6_v2_64k	dpe	64kshared_23geoms_HChain6	-5.51062356	-0.11481518692058046	32768000.0	our_work_reuseshared_from_23xHChain6_v2_64k
608	4501	86771499bc9ff4d00aff8cb3001d4d47	HChain10_1.30_1.50	HChain10	-5.510958800315857	2023-03-01_gao_23xHChain10_reuseshared_from_23xHChain6_v2_64k	dpe	64kshared_23geoms_HChain6	-5.51062356	-0.3352403158567441	65536000.0	our_work_reuseshared_from_23xHChain6_v2_64k
609	4502	2fc7cc6b1df8c1df35b922e571c57ca6	HChain10_1.50_2.10	HChain10	-5.714414339065552	2023-03-01_gao_23xHChain10_reuseshared_from_23xHChain6_v2_64k	dpe	64kshared_23geoms_HChain6	-5.7635169	49.10256093444776	131072.0	our_work_reuseshared_from_23xHChain6_v2_64k
610	4503	2fc7cc6b1df8c1df35b922e571c57ca6	HChain10_1.50_2.10	HChain10	-5.74452436208725	2023-03-01_gao_23xHChain10_reuseshared_from_23xHChain6_v2_64k	dpe	64kshared_23geoms_HChain6	-5.7635169	18.992537912749796	512000.0	our_work_reuseshared_from_23xHChain6_v2_64k
611	4504	2fc7cc6b1df8c1df35b922e571c57ca6	HChain10_1.50_2.10	HChain10	-5.761229207515717	2023-03-01_gao_23xHChain10_reuseshared_from_23xHChain6_v2_64k	dpe	64kshared_23geoms_HChain6	-5.7635169	2.287692484283177	2048000.0	our_work_reuseshared_from_23xHChain6_v2_64k
612	4505	2fc7cc6b1df8c1df35b922e571c57ca6	HChain10_1.50_2.10	HChain10	-5.763056516647339	2023-03-01_gao_23xHChain10_reuseshared_from_23xHChain6_v2_64k	dpe	64kshared_23geoms_HChain6	-5.7635169	0.46038335266107566	8192000.0	our_work_reuseshared_from_23xHChain6_v2_64k
613	4506	2fc7cc6b1df8c1df35b922e571c57ca6	HChain10_1.50_2.10	HChain10	-5.763657562732696	2023-03-01_gao_23xHChain10_reuseshared_from_23xHChain6_v2_64k	dpe	64kshared_23geoms_HChain6	-5.7635169	-0.14066273269630614	16384000.0	our_work_reuseshared_from_23xHChain6_v2_64k
614	4507	2fc7cc6b1df8c1df35b922e571c57ca6	HChain10_1.50_2.10	HChain10	-5.763912584781647	2023-03-01_gao_23xHChain10_reuseshared_from_23xHChain6_v2_64k	dpe	64kshared_23geoms_HChain6	-5.7635169	-0.39568478164664356	32768000.0	our_work_reuseshared_from_23xHChain6_v2_64k
615	4508	2fc7cc6b1df8c1df35b922e571c57ca6	HChain10_1.50_2.10	HChain10	-5.763836712837219	2023-03-01_gao_23xHChain10_reuseshared_from_23xHChain6_v2_64k	dpe	64kshared_23geoms_HChain6	-5.7635169	-0.31981283721904674	65536000.0	our_work_reuseshared_from_23xHChain6_v2_64k
616	4509	c69742765ea83f8e2fd2d4f7eb00cff9	HChain10_1.30_2.30	HChain10	-5.7475696849823	2023-03-01_gao_23xHChain10_reuseshared_from_23xHChain6_v2_64k	dpe	64kshared_23geoms_HChain6	-5.77943767	31.867985017700384	131072.0	our_work_reuseshared_from_23xHChain6_v2_64k
617	4510	c69742765ea83f8e2fd2d4f7eb00cff9	HChain10_1.30_2.30	HChain10	-5.769434289932251	2023-03-01_gao_23xHChain10_reuseshared_from_23xHChain6_v2_64k	dpe	64kshared_23geoms_HChain6	-5.77943767	10.003380067749035	512000.0	our_work_reuseshared_from_23xHChain6_v2_64k
618	4511	c69742765ea83f8e2fd2d4f7eb00cff9	HChain10_1.30_2.30	HChain10	-5.776211297512054	2023-03-01_gao_23xHChain10_reuseshared_from_23xHChain6_v2_64k	dpe	64kshared_23geoms_HChain6	-5.77943767	3.2263724879459943	2048000.0	our_work_reuseshared_from_23xHChain6_v2_64k
619	4512	c69742765ea83f8e2fd2d4f7eb00cff9	HChain10_1.30_2.30	HChain10	-5.779024972915649	2023-03-01_gao_23xHChain10_reuseshared_from_23xHChain6_v2_64k	dpe	64kshared_23geoms_HChain6	-5.77943767	0.41269708435098806	8192000.0	our_work_reuseshared_from_23xHChain6_v2_64k
620	4513	c69742765ea83f8e2fd2d4f7eb00cff9	HChain10_1.30_2.30	HChain10	-5.779390048980713	2023-03-01_gao_23xHChain10_reuseshared_from_23xHChain6_v2_64k	dpe	64kshared_23geoms_HChain6	-5.77943767	0.04762101928701412	16384000.0	our_work_reuseshared_from_23xHChain6_v2_64k
621	4514	c69742765ea83f8e2fd2d4f7eb00cff9	HChain10_1.30_2.30	HChain10	-5.779706411361694	2023-03-01_gao_23xHChain10_reuseshared_from_23xHChain6_v2_64k	dpe	64kshared_23geoms_HChain6	-5.77943767	-0.26874136169396934	32768000.0	our_work_reuseshared_from_23xHChain6_v2_64k
622	4515	c69742765ea83f8e2fd2d4f7eb00cff9	HChain10_1.30_2.30	HChain10	-5.7798603868484495	2023-03-01_gao_23xHChain10_reuseshared_from_23xHChain6_v2_64k	dpe	64kshared_23geoms_HChain6	-5.77943767	-0.4227168484494115	65536000.0	our_work_reuseshared_from_23xHChain6_v2_64k
623	4516	56e719941696479b51fe23c2cba90fb1	HChain10_1.70_1.90	HChain10	-5.637003266811371	2023-03-01_gao_23xHChain10_reuseshared_from_23xHChain6_v2_64k	dpe	64kshared_23geoms_HChain6	-5.69944116	62.43789318862891	131072.0	our_work_reuseshared_from_23xHChain6_v2_64k
624	4517	56e719941696479b51fe23c2cba90fb1	HChain10_1.70_1.90	HChain10	-5.670945320129395	2023-03-01_gao_23xHChain10_reuseshared_from_23xHChain6_v2_64k	dpe	64kshared_23geoms_HChain6	-5.69944116	28.495839870605444	512000.0	our_work_reuseshared_from_23xHChain6_v2_64k
625	4518	56e719941696479b51fe23c2cba90fb1	HChain10_1.70_1.90	HChain10	-5.696218602657318	2023-03-01_gao_23xHChain10_reuseshared_from_23xHChain6_v2_64k	dpe	64kshared_23geoms_HChain6	-5.69944116	3.222557342682286	2048000.0	our_work_reuseshared_from_23xHChain6_v2_64k
626	4519	56e719941696479b51fe23c2cba90fb1	HChain10_1.70_1.90	HChain10	-5.698776671886444	2023-03-01_gao_23xHChain10_reuseshared_from_23xHChain6_v2_64k	dpe	64kshared_23geoms_HChain6	-5.69944116	0.6644881135562386	8192000.0	our_work_reuseshared_from_23xHChain6_v2_64k
627	4520	56e719941696479b51fe23c2cba90fb1	HChain10_1.70_1.90	HChain10	-5.699345932006836	2023-03-01_gao_23xHChain10_reuseshared_from_23xHChain6_v2_64k	dpe	64kshared_23geoms_HChain6	-5.69944116	0.09522799316385999	16384000.0	our_work_reuseshared_from_23xHChain6_v2_64k
628	4521	56e719941696479b51fe23c2cba90fb1	HChain10_1.70_1.90	HChain10	-5.699480443000794	2023-03-01_gao_23xHChain10_reuseshared_from_23xHChain6_v2_64k	dpe	64kshared_23geoms_HChain6	-5.69944116	-0.039283000793588485	32768000.0	our_work_reuseshared_from_23xHChain6_v2_64k
629	4522	56e719941696479b51fe23c2cba90fb1	HChain10_1.70_1.90	HChain10	-5.699666199684143	2023-03-01_gao_23xHChain10_reuseshared_from_23xHChain6_v2_64k	dpe	64kshared_23geoms_HChain6	-5.69944116	-0.22503968414255837	65536000.0	our_work_reuseshared_from_23xHChain6_v2_64k
630	4523	8f49c285e4556f185834e12d9c831540	HChain10_1.40_1.40	HChain10	-5.419058139324188	2023-03-01_gao_23xHChain10_reuseshared_from_23xHChain6_v2_64k	dpe	64kshared_23geoms_HChain6	-5.48827454	69.21640067581158	131072.0	our_work_reuseshared_from_23xHChain6_v2_64k
631	4524	8f49c285e4556f185834e12d9c831540	HChain10_1.40_1.40	HChain10	-5.46445249080658	2023-03-01_gao_23xHChain10_reuseshared_from_23xHChain6_v2_64k	dpe	64kshared_23geoms_HChain6	-5.48827454	23.822049193420014	512000.0	our_work_reuseshared_from_23xHChain6_v2_64k
632	4525	8f49c285e4556f185834e12d9c831540	HChain10_1.40_1.40	HChain10	-5.486139934062958	2023-03-01_gao_23xHChain10_reuseshared_from_23xHChain6_v2_64k	dpe	64kshared_23geoms_HChain6	-5.48827454	2.1346059370417336	2048000.0	our_work_reuseshared_from_23xHChain6_v2_64k
633	4526	8f49c285e4556f185834e12d9c831540	HChain10_1.40_1.40	HChain10	-5.487450811862946	2023-03-01_gao_23xHChain10_reuseshared_from_23xHChain6_v2_64k	dpe	64kshared_23geoms_HChain6	-5.48827454	0.8237281370542249	8192000.0	our_work_reuseshared_from_23xHChain6_v2_64k
634	4527	8f49c285e4556f185834e12d9c831540	HChain10_1.40_1.40	HChain10	-5.487988157272339	2023-03-01_gao_23xHChain10_reuseshared_from_23xHChain6_v2_64k	dpe	64kshared_23geoms_HChain6	-5.48827454	0.2863827276611275	16384000.0	our_work_reuseshared_from_23xHChain6_v2_64k
635	4528	8f49c285e4556f185834e12d9c831540	HChain10_1.40_1.40	HChain10	-5.488215909004212	2023-03-01_gao_23xHChain10_reuseshared_from_23xHChain6_v2_64k	dpe	64kshared_23geoms_HChain6	-5.48827454	0.0586309957881781	32768000.0	our_work_reuseshared_from_23xHChain6_v2_64k
636	4529	8f49c285e4556f185834e12d9c831540	HChain10_1.40_1.40	HChain10	-5.488483490943909	2023-03-01_gao_23xHChain10_reuseshared_from_23xHChain6_v2_64k	dpe	64kshared_23geoms_HChain6	-5.48827454	-0.20895094390915858	65536000.0	our_work_reuseshared_from_23xHChain6_v2_64k
637	4530	665c70da6f02fba9d6466b83a53b0fc0	HChain10_2.10_2.30	HChain10	-5.55286987543106	2023-03-01_gao_23xHChain10_reuseshared_from_23xHChain6_v2_64k	dpe	64kshared_23geoms_HChain6	-5.61902467	66.15479456893958	131072.0	our_work_reuseshared_from_23xHChain6_v2_64k
638	4531	665c70da6f02fba9d6466b83a53b0fc0	HChain10_2.10_2.30	HChain10	-5.575553724765777	2023-03-01_gao_23xHChain10_reuseshared_from_23xHChain6_v2_64k	dpe	64kshared_23geoms_HChain6	-5.61902467	43.47094523422257	512000.0	our_work_reuseshared_from_23xHChain6_v2_64k
639	4532	665c70da6f02fba9d6466b83a53b0fc0	HChain10_2.10_2.30	HChain10	-5.606718599796295	2023-03-01_gao_23xHChain10_reuseshared_from_23xHChain6_v2_64k	dpe	64kshared_23geoms_HChain6	-5.61902467	12.306070203704778	2048000.0	our_work_reuseshared_from_23xHChain6_v2_64k
640	4533	665c70da6f02fba9d6466b83a53b0fc0	HChain10_2.10_2.30	HChain10	-5.618084139823914	2023-03-01_gao_23xHChain10_reuseshared_from_23xHChain6_v2_64k	dpe	64kshared_23geoms_HChain6	-5.61902467	0.9405301760860851	8192000.0	our_work_reuseshared_from_23xHChain6_v2_64k
641	4534	665c70da6f02fba9d6466b83a53b0fc0	HChain10_2.10_2.30	HChain10	-5.618690991401673	2023-03-01_gao_23xHChain10_reuseshared_from_23xHChain6_v2_64k	dpe	64kshared_23geoms_HChain6	-5.61902467	0.333678598327225	16384000.0	our_work_reuseshared_from_23xHChain6_v2_64k
642	4535	665c70da6f02fba9d6466b83a53b0fc0	HChain10_2.10_2.30	HChain10	-5.619225432872772	2023-03-01_gao_23xHChain10_reuseshared_from_23xHChain6_v2_64k	dpe	64kshared_23geoms_HChain6	-5.61902467	-0.2007628727724864	32768000.0	our_work_reuseshared_from_23xHChain6_v2_64k
643	4536	665c70da6f02fba9d6466b83a53b0fc0	HChain10_2.10_2.30	HChain10	-5.61912978887558	2023-03-01_gao_23xHChain10_reuseshared_from_23xHChain6_v2_64k	dpe	64kshared_23geoms_HChain6	-5.61902467	-0.10511887558006805	65536000.0	our_work_reuseshared_from_23xHChain6_v2_64k
644	4537	0ff1e5e1dc6abf6c4ca7e2221e8bf0c4	HChain10_1.70_2.30	HChain10	-5.694570591449738	2023-03-01_gao_23xHChain10_reuseshared_from_23xHChain6_v2_64k	dpe	64kshared_23geoms_HChain6	-5.75347556	58.90496855026228	131072.0	our_work_reuseshared_from_23xHChain6_v2_64k
645	4538	0ff1e5e1dc6abf6c4ca7e2221e8bf0c4	HChain10_1.70_2.30	HChain10	-5.726644470691681	2023-03-01_gao_23xHChain10_reuseshared_from_23xHChain6_v2_64k	dpe	64kshared_23geoms_HChain6	-5.75347556	26.831089308319456	512000.0	our_work_reuseshared_from_23xHChain6_v2_64k
646	4539	0ff1e5e1dc6abf6c4ca7e2221e8bf0c4	HChain10_1.70_2.30	HChain10	-5.748858816623688	2023-03-01_gao_23xHChain10_reuseshared_from_23xHChain6_v2_64k	dpe	64kshared_23geoms_HChain6	-5.75347556	4.616743376312016	2048000.0	our_work_reuseshared_from_23xHChain6_v2_64k
647	4540	0ff1e5e1dc6abf6c4ca7e2221e8bf0c4	HChain10_1.70_2.30	HChain10	-5.753106684684753	2023-03-01_gao_23xHChain10_reuseshared_from_23xHChain6_v2_64k	dpe	64kshared_23geoms_HChain6	-5.75347556	0.3688753152468749	8192000.0	our_work_reuseshared_from_23xHChain6_v2_64k
648	4541	0ff1e5e1dc6abf6c4ca7e2221e8bf0c4	HChain10_1.70_2.30	HChain10	-5.753405091762542	2023-03-01_gao_23xHChain10_reuseshared_from_23xHChain6_v2_64k	dpe	64kshared_23geoms_HChain6	-5.75347556	0.07046823745771036	16384000.0	our_work_reuseshared_from_23xHChain6_v2_64k
649	4542	0ff1e5e1dc6abf6c4ca7e2221e8bf0c4	HChain10_1.70_2.30	HChain10	-5.753585238456726	2023-03-01_gao_23xHChain10_reuseshared_from_23xHChain6_v2_64k	dpe	64kshared_23geoms_HChain6	-5.75347556	-0.10967845672560372	32768000.0	our_work_reuseshared_from_23xHChain6_v2_64k
650	4543	0ff1e5e1dc6abf6c4ca7e2221e8bf0c4	HChain10_1.70_2.30	HChain10	-5.753822829723358	2023-03-01_gao_23xHChain10_reuseshared_from_23xHChain6_v2_64k	dpe	64kshared_23geoms_HChain6	-5.75347556	-0.347269723357968	65536000.0	our_work_reuseshared_from_23xHChain6_v2_64k
651	4544	6524a62199385560ad296f67e160e5ae	HChain10_1.90_2.90	HChain10	-5.646469342708588	2023-03-01_gao_23xHChain10_reuseshared_from_23xHChain6_v2_64k	dpe	64kshared_23geoms_HChain6	-5.7166915	70.22215729141124	131072.0	our_work_reuseshared_from_23xHChain6_v2_64k
652	4545	6524a62199385560ad296f67e160e5ae	HChain10_1.90_2.90	HChain10	-5.685229997634888	2023-03-01_gao_23xHChain10_reuseshared_from_23xHChain6_v2_64k	dpe	64kshared_23geoms_HChain6	-5.7166915	31.46150236511147	512000.0	our_work_reuseshared_from_23xHChain6_v2_64k
653	4546	6524a62199385560ad296f67e160e5ae	HChain10_1.90_2.90	HChain10	-5.711091730594635	2023-03-01_gao_23xHChain10_reuseshared_from_23xHChain6_v2_64k	dpe	64kshared_23geoms_HChain6	-5.7166915	5.599769405364441	2048000.0	our_work_reuseshared_from_23xHChain6_v2_64k
654	4547	6524a62199385560ad296f67e160e5ae	HChain10_1.90_2.90	HChain10	-5.716207783222199	2023-03-01_gao_23xHChain10_reuseshared_from_23xHChain6_v2_64k	dpe	64kshared_23geoms_HChain6	-5.7166915	0.4837167778006801	8192000.0	our_work_reuseshared_from_23xHChain6_v2_64k
655	4548	6524a62199385560ad296f67e160e5ae	HChain10_1.90_2.90	HChain10	-5.71657427072525	2023-03-01_gao_23xHChain10_reuseshared_from_23xHChain6_v2_64k	dpe	64kshared_23geoms_HChain6	-5.7166915	0.11722927474977496	16384000.0	our_work_reuseshared_from_23xHChain6_v2_64k
656	4549	6524a62199385560ad296f67e160e5ae	HChain10_1.90_2.90	HChain10	-5.716779012680053	2023-03-01_gao_23xHChain10_reuseshared_from_23xHChain6_v2_64k	dpe	64kshared_23geoms_HChain6	-5.7166915	-0.08751268005369184	32768000.0	our_work_reuseshared_from_23xHChain6_v2_64k
657	4550	6524a62199385560ad296f67e160e5ae	HChain10_1.90_2.90	HChain10	-5.716948566436767	2023-03-01_gao_23xHChain10_reuseshared_from_23xHChain6_v2_64k	dpe	64kshared_23geoms_HChain6	-5.7166915	-0.25706643676759455	65536000.0	our_work_reuseshared_from_23xHChain6_v2_64k
658	4551	b7ccc5c7c2cc483eab54fb9c6512a808	HChain10_2.00_2.80	HChain10	-5.595892987251282	2023-03-01_gao_23xHChain10_reuseshared_from_23xHChain6_v2_64k	dpe	64kshared_23geoms_HChain6	-5.67281024	76.91725274871786	131072.0	our_work_reuseshared_from_23xHChain6_v2_64k
659	4552	b7ccc5c7c2cc483eab54fb9c6512a808	HChain10_2.00_2.80	HChain10	-5.631375517845154	2023-03-01_gao_23xHChain10_reuseshared_from_23xHChain6_v2_64k	dpe	64kshared_23geoms_HChain6	-5.67281024	41.43472215484589	512000.0	our_work_reuseshared_from_23xHChain6_v2_64k
660	4553	b7ccc5c7c2cc483eab54fb9c6512a808	HChain10_2.00_2.80	HChain10	-5.66341197013855	2023-03-01_gao_23xHChain10_reuseshared_from_23xHChain6_v2_64k	dpe	64kshared_23geoms_HChain6	-5.67281024	9.398269861449648	2048000.0	our_work_reuseshared_from_23xHChain6_v2_64k
661	4554	b7ccc5c7c2cc483eab54fb9c6512a808	HChain10_2.00_2.80	HChain10	-5.671822719573974	2023-03-01_gao_23xHChain10_reuseshared_from_23xHChain6_v2_64k	dpe	64kshared_23geoms_HChain6	-5.67281024	0.9875204260252346	8192000.0	our_work_reuseshared_from_23xHChain6_v2_64k
662	4555	b7ccc5c7c2cc483eab54fb9c6512a808	HChain10_2.00_2.80	HChain10	-5.672667374610901	2023-03-01_gao_23xHChain10_reuseshared_from_23xHChain6_v2_64k	dpe	64kshared_23geoms_HChain6	-5.67281024	0.1428653890984677	16384000.0	our_work_reuseshared_from_23xHChain6_v2_64k
663	4556	b7ccc5c7c2cc483eab54fb9c6512a808	HChain10_2.00_2.80	HChain10	-5.672978036403656	2023-03-01_gao_23xHChain10_reuseshared_from_23xHChain6_v2_64k	dpe	64kshared_23geoms_HChain6	-5.67281024	-0.16779640365616189	32768000.0	our_work_reuseshared_from_23xHChain6_v2_64k
664	4557	b7ccc5c7c2cc483eab54fb9c6512a808	HChain10_2.00_2.80	HChain10	-5.673074743747711	2023-03-01_gao_23xHChain10_reuseshared_from_23xHChain6_v2_64k	dpe	64kshared_23geoms_HChain6	-5.67281024	-0.26450374771158636	65536000.0	our_work_reuseshared_from_23xHChain6_v2_64k
665	4558	4b5e438886b0f9d3b07bfdd3c2693578	HChain10_2.10_2.70	HChain10	-5.554024682044983	2023-03-01_gao_23xHChain10_reuseshared_from_23xHChain6_v2_64k	dpe	64kshared_23geoms_HChain6	-5.62893099	74.90630795501652	131072.0	our_work_reuseshared_from_23xHChain6_v2_64k
666	4559	4b5e438886b0f9d3b07bfdd3c2693578	HChain10_2.10_2.70	HChain10	-5.581222388744354	2023-03-01_gao_23xHChain10_reuseshared_from_23xHChain6_v2_64k	dpe	64kshared_23geoms_HChain6	-5.62893099	47.708601255645355	512000.0	our_work_reuseshared_from_23xHChain6_v2_64k
667	4560	4b5e438886b0f9d3b07bfdd3c2693578	HChain10_2.10_2.70	HChain10	-5.615674064159394	2023-03-01_gao_23xHChain10_reuseshared_from_23xHChain6_v2_64k	dpe	64kshared_23geoms_HChain6	-5.62893099	13.256925840606115	2048000.0	our_work_reuseshared_from_23xHChain6_v2_64k
668	4561	4b5e438886b0f9d3b07bfdd3c2693578	HChain10_2.10_2.70	HChain10	-5.628498659133912	2023-03-01_gao_23xHChain10_reuseshared_from_23xHChain6_v2_64k	dpe	64kshared_23geoms_HChain6	-5.62893099	0.4323308660874048	8192000.0	our_work_reuseshared_from_23xHChain6_v2_64k
669	4562	4b5e438886b0f9d3b07bfdd3c2693578	HChain10_2.10_2.70	HChain10	-5.628724956512452	2023-03-01_gao_23xHChain10_reuseshared_from_23xHChain6_v2_64k	dpe	64kshared_23geoms_HChain6	-5.62893099	0.2060334875473302	16384000.0	our_work_reuseshared_from_23xHChain6_v2_64k
670	4563	4b5e438886b0f9d3b07bfdd3c2693578	HChain10_2.10_2.70	HChain10	-5.629136719703674	2023-03-01_gao_23xHChain10_reuseshared_from_23xHChain6_v2_64k	dpe	64kshared_23geoms_HChain6	-5.62893099	-0.2057297036746064	32768000.0	our_work_reuseshared_from_23xHChain6_v2_64k
671	4564	4b5e438886b0f9d3b07bfdd3c2693578	HChain10_2.10_2.70	HChain10	-5.629272210597992	2023-03-01_gao_23xHChain10_reuseshared_from_23xHChain6_v2_64k	dpe	64kshared_23geoms_HChain6	-5.62893099	-0.3412205979920202	65536000.0	our_work_reuseshared_from_23xHChain6_v2_64k
672	4565	4c0906be1e045f11f76d935fab44a749	HChain10_1.50_2.50	HChain10	-5.773947815895081	2023-03-01_gao_23xHChain10_reuseshared_from_23xHChain6_v2_64k	dpe	64kshared_23geoms_HChain6	-5.81412487	40.177054104918675	131072.0	our_work_reuseshared_from_23xHChain6_v2_64k
673	4566	4c0906be1e045f11f76d935fab44a749	HChain10_1.50_2.50	HChain10	-5.801409549713135	2023-03-01_gao_23xHChain10_reuseshared_from_23xHChain6_v2_64k	dpe	64kshared_23geoms_HChain6	-5.81412487	12.715320286864618	512000.0	our_work_reuseshared_from_23xHChain6_v2_64k
674	4567	4c0906be1e045f11f76d935fab44a749	HChain10_1.50_2.50	HChain10	-5.81092946767807	2023-03-01_gao_23xHChain10_reuseshared_from_23xHChain6_v2_64k	dpe	64kshared_23geoms_HChain6	-5.81412487	3.195402321929386	2048000.0	our_work_reuseshared_from_23xHChain6_v2_64k
675	4568	4c0906be1e045f11f76d935fab44a749	HChain10_1.50_2.50	HChain10	-5.813553605079651	2023-03-01_gao_23xHChain10_reuseshared_from_23xHChain6_v2_64k	dpe	64kshared_23geoms_HChain6	-5.81412487	0.5712649203486464	8192000.0	our_work_reuseshared_from_23xHChain6_v2_64k
676	4569	4c0906be1e045f11f76d935fab44a749	HChain10_1.50_2.50	HChain10	-5.814198274612426	2023-03-01_gao_23xHChain10_reuseshared_from_23xHChain6_v2_64k	dpe	64kshared_23geoms_HChain6	-5.81412487	-0.07340461242666407	16384000.0	our_work_reuseshared_from_23xHChain6_v2_64k
677	4570	4c0906be1e045f11f76d935fab44a749	HChain10_1.50_2.50	HChain10	-5.814377701282501	2023-03-01_gao_23xHChain10_reuseshared_from_23xHChain6_v2_64k	dpe	64kshared_23geoms_HChain6	-5.81412487	-0.252831282501198	32768000.0	our_work_reuseshared_from_23xHChain6_v2_64k
678	4571	4c0906be1e045f11f76d935fab44a749	HChain10_1.50_2.50	HChain10	-5.814624238014221	2023-03-01_gao_23xHChain10_reuseshared_from_23xHChain6_v2_64k	dpe	64kshared_23geoms_HChain6	-5.81412487	-0.49936801422134636	65536000.0	our_work_reuseshared_from_23xHChain6_v2_64k
679	4572	a24a68573ac4510ae53641ee95939e3d	HChain10_2.20	HChain10	-5.524931199550629	2023-03-01_gao_23xHChain10_reuseshared_from_23xHChain6_v2_64k	dpe	64kshared_23geoms_HChain6	-5.58454268	59.61148044937126	131072.0	our_work_reuseshared_from_23xHChain6_v2_64k
680	4573	a24a68573ac4510ae53641ee95939e3d	HChain10_2.20	HChain10	-5.542798817157745	2023-03-01_gao_23xHChain10_reuseshared_from_23xHChain6_v2_64k	dpe	64kshared_23geoms_HChain6	-5.58454268	41.74386284225484	512000.0	our_work_reuseshared_from_23xHChain6_v2_64k
681	4574	a24a68573ac4510ae53641ee95939e3d	HChain10_2.20	HChain10	-5.569654138088226	2023-03-01_gao_23xHChain10_reuseshared_from_23xHChain6_v2_64k	dpe	64kshared_23geoms_HChain6	-5.58454268	14.888541911774134	2048000.0	our_work_reuseshared_from_23xHChain6_v2_64k
682	4575	a24a68573ac4510ae53641ee95939e3d	HChain10_2.20	HChain10	-5.583245387077332	2023-03-01_gao_23xHChain10_reuseshared_from_23xHChain6_v2_64k	dpe	64kshared_23geoms_HChain6	-5.58454268	1.297292922668447	8192000.0	our_work_reuseshared_from_23xHChain6_v2_64k
683	4576	a24a68573ac4510ae53641ee95939e3d	HChain10_2.20	HChain10	-5.584114367961884	2023-03-01_gao_23xHChain10_reuseshared_from_23xHChain6_v2_64k	dpe	64kshared_23geoms_HChain6	-5.58454268	0.4283120381165517	16384000.0	our_work_reuseshared_from_23xHChain6_v2_64k
684	4577	a24a68573ac4510ae53641ee95939e3d	HChain10_2.20	HChain10	-5.584355845451355	2023-03-01_gao_23xHChain10_reuseshared_from_23xHChain6_v2_64k	dpe	64kshared_23geoms_HChain6	-5.58454268	0.1868345486455425	32768000.0	our_work_reuseshared_from_23xHChain6_v2_64k
685	4578	a24a68573ac4510ae53641ee95939e3d	HChain10_2.20	HChain10	-5.584598288536072	2023-03-01_gao_23xHChain10_reuseshared_from_23xHChain6_v2_64k	dpe	64kshared_23geoms_HChain6	-5.58454268	-0.055608536071893866	65536000.0	our_work_reuseshared_from_23xHChain6_v2_64k
686	4579	5f88e6fb9e8089b42994f2fdf58faef1	HChain10_1.30_1.90	HChain10	-5.64470002412796	2023-03-01_gao_23xHChain10_reuseshared_from_23xHChain6_v2_64k	dpe	64kshared_23geoms_HChain6	-5.69207501	47.37498587203959	131072.0	our_work_reuseshared_from_23xHChain6_v2_64k
687	4580	5f88e6fb9e8089b42994f2fdf58faef1	HChain10_1.30_1.90	HChain10	-5.67708034992218	2023-03-01_gao_23xHChain10_reuseshared_from_23xHChain6_v2_64k	dpe	64kshared_23geoms_HChain6	-5.69207501	14.994660077819688	512000.0	our_work_reuseshared_from_23xHChain6_v2_64k
688	4581	5f88e6fb9e8089b42994f2fdf58faef1	HChain10_1.30_1.90	HChain10	-5.689735152721405	2023-03-01_gao_23xHChain10_reuseshared_from_23xHChain6_v2_64k	dpe	64kshared_23geoms_HChain6	-5.69207501	2.33985727859487	2048000.0	our_work_reuseshared_from_23xHChain6_v2_64k
689	4582	5f88e6fb9e8089b42994f2fdf58faef1	HChain10_1.30_1.90	HChain10	-5.691800463199615	2023-03-01_gao_23xHChain10_reuseshared_from_23xHChain6_v2_64k	dpe	64kshared_23geoms_HChain6	-5.69207501	0.2745468003846341	8192000.0	our_work_reuseshared_from_23xHChain6_v2_64k
690	4583	5f88e6fb9e8089b42994f2fdf58faef1	HChain10_1.30_1.90	HChain10	-5.69197245836258	2023-03-01_gao_23xHChain10_reuseshared_from_23xHChain6_v2_64k	dpe	64kshared_23geoms_HChain6	-5.69207501	0.10255163742023399	16384000.0	our_work_reuseshared_from_23xHChain6_v2_64k
691	4584	5f88e6fb9e8089b42994f2fdf58faef1	HChain10_1.30_1.90	HChain10	-5.692219779491425	2023-03-01_gao_23xHChain10_reuseshared_from_23xHChain6_v2_64k	dpe	64kshared_23geoms_HChain6	-5.69207501	-0.14476949142494533	32768000.0	our_work_reuseshared_from_23xHChain6_v2_64k
692	4585	5f88e6fb9e8089b42994f2fdf58faef1	HChain10_1.30_1.90	HChain10	-5.69248286485672	2023-03-01_gao_23xHChain10_reuseshared_from_23xHChain6_v2_64k	dpe	64kshared_23geoms_HChain6	-5.69207501	-0.40785485671968047	65536000.0	our_work_reuseshared_from_23xHChain6_v2_64k
693	4586	ae03280a713d7d5af265aec07e4205ef	HChain10_1.00_1.80	HChain10	-5.324902219772339	2023-03-01_gao_23xHChain10_reuseshared_from_23xHChain6_v2_64k	dpe	64kshared_23geoms_HChain6	-5.36674917	41.846950227661495	131072.0	our_work_reuseshared_from_23xHChain6_v2_64k
694	4587	ae03280a713d7d5af265aec07e4205ef	HChain10_1.00_1.80	HChain10	-5.359482638835907	2023-03-01_gao_23xHChain10_reuseshared_from_23xHChain6_v2_64k	dpe	64kshared_23geoms_HChain6	-5.36674917	7.266531164093593	512000.0	our_work_reuseshared_from_23xHChain6_v2_64k
695	4588	ae03280a713d7d5af265aec07e4205ef	HChain10_1.00_1.80	HChain10	-5.365059409141541	2023-03-01_gao_23xHChain10_reuseshared_from_23xHChain6_v2_64k	dpe	64kshared_23geoms_HChain6	-5.36674917	1.6897608584596213	2048000.0	our_work_reuseshared_from_23xHChain6_v2_64k
696	4589	ae03280a713d7d5af265aec07e4205ef	HChain10_1.00_1.80	HChain10	-5.366482203006744	2023-03-01_gao_23xHChain10_reuseshared_from_23xHChain6_v2_64k	dpe	64kshared_23geoms_HChain6	-5.36674917	0.2669669932560126	8192000.0	our_work_reuseshared_from_23xHChain6_v2_64k
697	4590	ae03280a713d7d5af265aec07e4205ef	HChain10_1.00_1.80	HChain10	-5.366790692806244	2023-03-01_gao_23xHChain10_reuseshared_from_23xHChain6_v2_64k	dpe	64kshared_23geoms_HChain6	-5.36674917	-0.04152280624403204	16384000.0	our_work_reuseshared_from_23xHChain6_v2_64k
698	4591	ae03280a713d7d5af265aec07e4205ef	HChain10_1.00_1.80	HChain10	-5.367138738632202	2023-03-01_gao_23xHChain10_reuseshared_from_23xHChain6_v2_64k	dpe	64kshared_23geoms_HChain6	-5.36674917	-0.38956863220196425	32768000.0	our_work_reuseshared_from_23xHChain6_v2_64k
699	4592	ae03280a713d7d5af265aec07e4205ef	HChain10_1.00_1.80	HChain10	-5.3671943163871765	2023-03-01_gao_23xHChain10_reuseshared_from_23xHChain6_v2_64k	dpe	64kshared_23geoms_HChain6	-5.36674917	-0.4451463871761874	65536000.0	our_work_reuseshared_from_23xHChain6_v2_64k
700	4593	c10ca1b01691621dc5d66589fc939991	HChain10_1.50_1.70	HChain10	-5.596084921360016	2023-03-01_gao_23xHChain10_reuseshared_from_23xHChain6_v2_64k	dpe	64kshared_23geoms_HChain6	-5.66264009	66.55516863998389	131072.0	our_work_reuseshared_from_23xHChain6_v2_64k
701	4594	c10ca1b01691621dc5d66589fc939991	HChain10_1.50_1.70	HChain10	-5.636541428565979	2023-03-01_gao_23xHChain10_reuseshared_from_23xHChain6_v2_64k	dpe	64kshared_23geoms_HChain6	-5.66264009	26.09866143402062	512000.0	our_work_reuseshared_from_23xHChain6_v2_64k
702	4595	c10ca1b01691621dc5d66589fc939991	HChain10_1.50_1.70	HChain10	-5.661266424655914	2023-03-01_gao_23xHChain10_reuseshared_from_23xHChain6_v2_64k	dpe	64kshared_23geoms_HChain6	-5.66264009	1.3736653440856728	2048000.0	our_work_reuseshared_from_23xHChain6_v2_64k
703	4596	c10ca1b01691621dc5d66589fc939991	HChain10_1.50_1.70	HChain10	-5.662133777141571	2023-03-01_gao_23xHChain10_reuseshared_from_23xHChain6_v2_64k	dpe	64kshared_23geoms_HChain6	-5.66264009	0.5063128584286147	8192000.0	our_work_reuseshared_from_23xHChain6_v2_64k
704	4597	c10ca1b01691621dc5d66589fc939991	HChain10_1.50_1.70	HChain10	-5.6628140616416935	2023-03-01_gao_23xHChain10_reuseshared_from_23xHChain6_v2_64k	dpe	64kshared_23geoms_HChain6	-5.66264009	-0.17397164169352664	16384000.0	our_work_reuseshared_from_23xHChain6_v2_64k
705	4598	c10ca1b01691621dc5d66589fc939991	HChain10_1.50_1.70	HChain10	-5.6626728868484495	2023-03-01_gao_23xHChain10_reuseshared_from_23xHChain6_v2_64k	dpe	64kshared_23geoms_HChain6	-5.66264009	-0.032796848449478944	32768000.0	our_work_reuseshared_from_23xHChain6_v2_64k
706	4599	c10ca1b01691621dc5d66589fc939991	HChain10_1.50_1.70	HChain10	-5.663047025203705	2023-03-01_gao_23xHChain10_reuseshared_from_23xHChain6_v2_64k	dpe	64kshared_23geoms_HChain6	-5.66264009	-0.4069352037046059	65536000.0	our_work_reuseshared_from_23xHChain6_v2_64k
707	4600	fb797544ab5cf2b8ddbc466c5adb44ce	HChain10_1.90_2.10	HChain10	-5.609947247505188	2023-03-01_gao_23xHChain10_reuseshared_from_23xHChain6_v2_64k	dpe	64kshared_23geoms_HChain6	-5.67503139	65.08414249481208	131072.0	our_work_reuseshared_from_23xHChain6_v2_64k
708	4601	fb797544ab5cf2b8ddbc466c5adb44ce	HChain10_1.90_2.10	HChain10	-5.640891168117523	2023-03-01_gao_23xHChain10_reuseshared_from_23xHChain6_v2_64k	dpe	64kshared_23geoms_HChain6	-5.67503139	34.14022188247667	512000.0	our_work_reuseshared_from_23xHChain6_v2_64k
709	4602	fb797544ab5cf2b8ddbc466c5adb44ce	HChain10_1.90_2.10	HChain10	-5.668294615745545	2023-03-01_gao_23xHChain10_reuseshared_from_23xHChain6_v2_64k	dpe	64kshared_23geoms_HChain6	-5.67503139	6.736774254455291	2048000.0	our_work_reuseshared_from_23xHChain6_v2_64k
710	4603	fb797544ab5cf2b8ddbc466c5adb44ce	HChain10_1.90_2.10	HChain10	-5.674263262748719	2023-03-01_gao_23xHChain10_reuseshared_from_23xHChain6_v2_64k	dpe	64kshared_23geoms_HChain6	-5.67503139	0.7681272512813919	8192000.0	our_work_reuseshared_from_23xHChain6_v2_64k
711	4604	fb797544ab5cf2b8ddbc466c5adb44ce	HChain10_1.90_2.10	HChain10	-5.6751394033432	2023-03-01_gao_23xHChain10_reuseshared_from_23xHChain6_v2_64k	dpe	64kshared_23geoms_HChain6	-5.67503139	-0.10801334320031941	16384000.0	our_work_reuseshared_from_23xHChain6_v2_64k
712	4605	fb797544ab5cf2b8ddbc466c5adb44ce	HChain10_1.90_2.10	HChain10	-5.675109484195709	2023-03-01_gao_23xHChain10_reuseshared_from_23xHChain6_v2_64k	dpe	64kshared_23geoms_HChain6	-5.67503139	-0.07809419570925513	32768000.0	our_work_reuseshared_from_23xHChain6_v2_64k
713	4606	fb797544ab5cf2b8ddbc466c5adb44ce	HChain10_1.90_2.10	HChain10	-5.675234925746918	2023-03-01_gao_23xHChain10_reuseshared_from_23xHChain6_v2_64k	dpe	64kshared_23geoms_HChain6	-5.67503139	-0.20353574691789333	65536000.0	our_work_reuseshared_from_23xHChain6_v2_64k
714	4607	90661fd86ef4dda6f3911e84b3cfca59	HChain10_2.00_2.40	HChain10	-5.588852827548981	2023-03-01_gao_23xHChain10_reuseshared_from_23xHChain6_v2_64k	dpe	64kshared_23geoms_HChain6	-5.659088	70.23517245101907	131072.0	our_work_reuseshared_from_23xHChain6_v2_64k
715	4608	90661fd86ef4dda6f3911e84b3cfca59	HChain10_2.00_2.40	HChain10	-5.618578972816468	2023-03-01_gao_23xHChain10_reuseshared_from_23xHChain6_v2_64k	dpe	64kshared_23geoms_HChain6	-5.659088	40.509027183532	512000.0	our_work_reuseshared_from_23xHChain6_v2_64k
716	4609	90661fd86ef4dda6f3911e84b3cfca59	HChain10_2.00_2.40	HChain10	-5.649968729019165	2023-03-01_gao_23xHChain10_reuseshared_from_23xHChain6_v2_64k	dpe	64kshared_23geoms_HChain6	-5.659088	9.119270980834315	2048000.0	our_work_reuseshared_from_23xHChain6_v2_64k
717	4610	90661fd86ef4dda6f3911e84b3cfca59	HChain10_2.00_2.40	HChain10	-5.658543517589569	2023-03-01_gao_23xHChain10_reuseshared_from_23xHChain6_v2_64k	dpe	64kshared_23geoms_HChain6	-5.659088	0.5444824104303692	8192000.0	our_work_reuseshared_from_23xHChain6_v2_64k
718	4611	90661fd86ef4dda6f3911e84b3cfca59	HChain10_2.00_2.40	HChain10	-5.659078397750855	2023-03-01_gao_23xHChain10_reuseshared_from_23xHChain6_v2_64k	dpe	64kshared_23geoms_HChain6	-5.659088	0.009602249144258224	16384000.0	our_work_reuseshared_from_23xHChain6_v2_64k
719	4612	90661fd86ef4dda6f3911e84b3cfca59	HChain10_2.00_2.40	HChain10	-5.65923139333725	2023-03-01_gao_23xHChain10_reuseshared_from_23xHChain6_v2_64k	dpe	64kshared_23geoms_HChain6	-5.659088	-0.14339333725033043	32768000.0	our_work_reuseshared_from_23xHChain6_v2_64k
720	4613	90661fd86ef4dda6f3911e84b3cfca59	HChain10_2.00_2.40	HChain10	-5.659363932609558	2023-03-01_gao_23xHChain10_reuseshared_from_23xHChain6_v2_64k	dpe	64kshared_23geoms_HChain6	-5.659088	-0.27593260955871557	65536000.0	our_work_reuseshared_from_23xHChain6_v2_64k
721	4614	e85691a0d56f3751dad99239009f01bf	HChain10_2.30_2.50	HChain10	-5.481736862659455	2023-03-01_gao_23xHChain10_reuseshared_from_23xHChain6_v2_64k	dpe	64kshared_23geoms_HChain6	-5.54835743	66.62056734054556	131072.0	our_work_reuseshared_from_23xHChain6_v2_64k
722	4615	e85691a0d56f3751dad99239009f01bf	HChain10_2.30_2.50	HChain10	-5.494205577373505	2023-03-01_gao_23xHChain10_reuseshared_from_23xHChain6_v2_64k	dpe	64kshared_23geoms_HChain6	-5.54835743	54.15185262649569	512000.0	our_work_reuseshared_from_23xHChain6_v2_64k
723	4616	e85691a0d56f3751dad99239009f01bf	HChain10_2.30_2.50	HChain10	-5.528665094375611	2023-03-01_gao_23xHChain10_reuseshared_from_23xHChain6_v2_64k	dpe	64kshared_23geoms_HChain6	-5.54835743	19.692335624389656	2048000.0	our_work_reuseshared_from_23xHChain6_v2_64k
724	4617	e85691a0d56f3751dad99239009f01bf	HChain10_2.30_2.50	HChain10	-5.547411217689514	2023-03-01_gao_23xHChain10_reuseshared_from_23xHChain6_v2_64k	dpe	64kshared_23geoms_HChain6	-5.54835743	0.9462123104864162	8192000.0	our_work_reuseshared_from_23xHChain6_v2_64k
725	4618	e85691a0d56f3751dad99239009f01bf	HChain10_2.30_2.50	HChain10	-5.548239390850068	2023-03-01_gao_23xHChain10_reuseshared_from_23xHChain6_v2_64k	dpe	64kshared_23geoms_HChain6	-5.54835743	0.1180391499326916	16384000.0	our_work_reuseshared_from_23xHChain6_v2_64k
726	4619	e85691a0d56f3751dad99239009f01bf	HChain10_2.30_2.50	HChain10	-5.548431205749512	2023-03-01_gao_23xHChain10_reuseshared_from_23xHChain6_v2_64k	dpe	64kshared_23geoms_HChain6	-5.54835743	-0.0737757495121727	32768000.0	our_work_reuseshared_from_23xHChain6_v2_64k
727	4620	e85691a0d56f3751dad99239009f01bf	HChain10_2.30_2.50	HChain10	-5.548669934272766	2023-03-01_gao_23xHChain10_reuseshared_from_23xHChain6_v2_64k	dpe	64kshared_23geoms_HChain6	-5.54835743	-0.3125042727658567	65536000.0	our_work_reuseshared_from_23xHChain6_v2_64k
728	4621	89c7c6b668ef1ae3b81cb4a68283a361	HChain10_1.70_2.70	HChain10	-5.723948495388031	2023-03-01_gao_23xHChain10_reuseshared_from_23xHChain6_v2_64k	dpe	64kshared_23geoms_HChain6	-5.78213217	58.183674611968605	131072.0	our_work_reuseshared_from_23xHChain6_v2_64k
729	4622	89c7c6b668ef1ae3b81cb4a68283a361	HChain10_1.70_2.70	HChain10	-5.760487608909607	2023-03-01_gao_23xHChain10_reuseshared_from_23xHChain6_v2_64k	dpe	64kshared_23geoms_HChain6	-5.78213217	21.644561090393033	512000.0	our_work_reuseshared_from_23xHChain6_v2_64k
730	4623	89c7c6b668ef1ae3b81cb4a68283a361	HChain10_1.70_2.70	HChain10	-5.779031796455383	2023-03-01_gao_23xHChain10_reuseshared_from_23xHChain6_v2_64k	dpe	64kshared_23geoms_HChain6	-5.78213217	3.1003735446164526	2048000.0	our_work_reuseshared_from_23xHChain6_v2_64k
731	4624	89c7c6b668ef1ae3b81cb4a68283a361	HChain10_1.70_2.70	HChain10	-5.781664500236511	2023-03-01_gao_23xHChain10_reuseshared_from_23xHChain6_v2_64k	dpe	64kshared_23geoms_HChain6	-5.78213217	0.46766976348866507	8192000.0	our_work_reuseshared_from_23xHChain6_v2_64k
732	4625	89c7c6b668ef1ae3b81cb4a68283a361	HChain10_1.70_2.70	HChain10	-5.78200763463974	2023-03-01_gao_23xHChain10_reuseshared_from_23xHChain6_v2_64k	dpe	64kshared_23geoms_HChain6	-5.78213217	0.12453536025969214	16384000.0	our_work_reuseshared_from_23xHChain6_v2_64k
733	4626	89c7c6b668ef1ae3b81cb4a68283a361	HChain10_1.70_2.70	HChain10	-5.782352941036224	2023-03-01_gao_23xHChain10_reuseshared_from_23xHChain6_v2_64k	dpe	64kshared_23geoms_HChain6	-5.78213217	-0.2207710362247539	32768000.0	our_work_reuseshared_from_23xHChain6_v2_64k
734	4627	89c7c6b668ef1ae3b81cb4a68283a361	HChain10_1.70_2.70	HChain10	-5.782620844841003	2023-03-01_gao_23xHChain10_reuseshared_from_23xHChain6_v2_64k	dpe	64kshared_23geoms_HChain6	-5.78213217	-0.4886748410033448	65536000.0	our_work_reuseshared_from_23xHChain6_v2_64k
735	4628	9ba9afac2df9c11a138ef4615be01c68	HChain10_2.40	HChain10	-5.468333246707917	2023-03-01_gao_23xHChain10_reuseshared_from_23xHChain6_v2_64k	dpe	64kshared_23geoms_HChain6	-5.51663715	48.30390329208356	131072.0	our_work_reuseshared_from_23xHChain6_v2_64k
736	4629	9ba9afac2df9c11a138ef4615be01c68	HChain10_2.40	HChain10	-5.471795887947082	2023-03-01_gao_23xHChain10_reuseshared_from_23xHChain6_v2_64k	dpe	64kshared_23geoms_HChain6	-5.51663715	44.84126205291794	512000.0	our_work_reuseshared_from_23xHChain6_v2_64k
737	4630	9ba9afac2df9c11a138ef4615be01c68	HChain10_2.40	HChain10	-5.49626264333725	2023-03-01_gao_23xHChain10_reuseshared_from_23xHChain6_v2_64k	dpe	64kshared_23geoms_HChain6	-5.51663715	20.374506662750314	2048000.0	our_work_reuseshared_from_23xHChain6_v2_64k
738	4631	9ba9afac2df9c11a138ef4615be01c68	HChain10_2.40	HChain10	-5.5152498459815975	2023-03-01_gao_23xHChain10_reuseshared_from_23xHChain6_v2_64k	dpe	64kshared_23geoms_HChain6	-5.51663715	1.387304018402702	8192000.0	our_work_reuseshared_from_23xHChain6_v2_64k
739	4632	9ba9afac2df9c11a138ef4615be01c68	HChain10_2.40	HChain10	-5.515989997386932	2023-03-01_gao_23xHChain10_reuseshared_from_23xHChain6_v2_64k	dpe	64kshared_23geoms_HChain6	-5.51663715	0.6471526130678029	16384000.0	our_work_reuseshared_from_23xHChain6_v2_64k
740	4633	9ba9afac2df9c11a138ef4615be01c68	HChain10_2.40	HChain10	-5.516431732177734	2023-03-01_gao_23xHChain10_reuseshared_from_23xHChain6_v2_64k	dpe	64kshared_23geoms_HChain6	-5.51663715	0.20541782226590755	32768000.0	our_work_reuseshared_from_23xHChain6_v2_64k
741	4634	9ba9afac2df9c11a138ef4615be01c68	HChain10_2.40	HChain10	-5.516761417388916	2023-03-01_gao_23xHChain10_reuseshared_from_23xHChain6_v2_64k	dpe	64kshared_23geoms_HChain6	-5.51663715	-0.12426738891591071	65536000.0	our_work_reuseshared_from_23xHChain6_v2_64k
742	4635	5c945e1c52284aae487b92bc6ecf63eb	HChain10_2.20_2.60	HChain10	-5.513853693008423	2023-03-01_gao_23xHChain10_reuseshared_from_23xHChain6_v2_64k	dpe	64kshared_23geoms_HChain6	-5.58677579	72.9220969915767	131072.0	our_work_reuseshared_from_23xHChain6_v2_64k
743	4636	5c945e1c52284aae487b92bc6ecf63eb	HChain10_2.20_2.60	HChain10	-5.533414573669433	2023-03-01_gao_23xHChain10_reuseshared_from_23xHChain6_v2_64k	dpe	64kshared_23geoms_HChain6	-5.58677579	53.36121633056656	512000.0	our_work_reuseshared_from_23xHChain6_v2_64k
744	4637	5c945e1c52284aae487b92bc6ecf63eb	HChain10_2.20_2.60	HChain10	-5.570339651107788	2023-03-01_gao_23xHChain10_reuseshared_from_23xHChain6_v2_64k	dpe	64kshared_23geoms_HChain6	-5.58677579	16.43613889221207	2048000.0	our_work_reuseshared_from_23xHChain6_v2_64k
745	4638	5c945e1c52284aae487b92bc6ecf63eb	HChain10_2.20_2.60	HChain10	-5.585979418754578	2023-03-01_gao_23xHChain10_reuseshared_from_23xHChain6_v2_64k	dpe	64kshared_23geoms_HChain6	-5.58677579	0.7963712454222005	8192000.0	our_work_reuseshared_from_23xHChain6_v2_64k
746	4639	5c945e1c52284aae487b92bc6ecf63eb	HChain10_2.20_2.60	HChain10	-5.586746573448181	2023-03-01_gao_23xHChain10_reuseshared_from_23xHChain6_v2_64k	dpe	64kshared_23geoms_HChain6	-5.58677579	0.02921655181875593	16384000.0	our_work_reuseshared_from_23xHChain6_v2_64k
747	4640	5c945e1c52284aae487b92bc6ecf63eb	HChain10_2.20_2.60	HChain10	-5.587074918746948	2023-03-01_gao_23xHChain10_reuseshared_from_23xHChain6_v2_64k	dpe	64kshared_23geoms_HChain6	-5.58677579	-0.29912874694826286	32768000.0	our_work_reuseshared_from_23xHChain6_v2_64k
748	4641	5c945e1c52284aae487b92bc6ecf63eb	HChain10_2.20_2.60	HChain10	-5.587001340389252	2023-03-01_gao_23xHChain10_reuseshared_from_23xHChain6_v2_64k	dpe	64kshared_23geoms_HChain6	-5.58677579	-0.22555038925187176	65536000.0	our_work_reuseshared_from_23xHChain6_v2_64k
749	4642	1b9f0490e3e1bdc8de5ae5d06771da5f	HChain10_1.90_2.50	HChain10	-5.63304125547409	2023-03-01_gao_23xHChain10_reuseshared_from_23xHChain6_v2_64k	dpe	64kshared_23geoms_HChain6	-5.70134591	68.3046545259094	131072.0	our_work_reuseshared_from_23xHChain6_v2_64k
750	4643	1b9f0490e3e1bdc8de5ae5d06771da5f	HChain10_1.90_2.50	HChain10	-5.666940455436706	2023-03-01_gao_23xHChain10_reuseshared_from_23xHChain6_v2_64k	dpe	64kshared_23geoms_HChain6	-5.70134591	34.40545456329325	512000.0	our_work_reuseshared_from_23xHChain6_v2_64k
751	4644	1b9f0490e3e1bdc8de5ae5d06771da5f	HChain10_1.90_2.50	HChain10	-5.695399105548859	2023-03-01_gao_23xHChain10_reuseshared_from_23xHChain6_v2_64k	dpe	64kshared_23geoms_HChain6	-5.70134591	5.946804451141041	2048000.0	our_work_reuseshared_from_23xHChain6_v2_64k
752	4645	1b9f0490e3e1bdc8de5ae5d06771da5f	HChain10_1.90_2.50	HChain10	-5.7010262179374696	2023-03-01_gao_23xHChain10_reuseshared_from_23xHChain6_v2_64k	dpe	64kshared_23geoms_HChain6	-5.70134591	0.31969206253013027	8192000.0	our_work_reuseshared_from_23xHChain6_v2_64k
753	4646	1b9f0490e3e1bdc8de5ae5d06771da5f	HChain10_1.90_2.50	HChain10	-5.701233041286469	2023-03-01_gao_23xHChain10_reuseshared_from_23xHChain6_v2_64k	dpe	64kshared_23geoms_HChain6	-5.70134591	0.11286871353100025	16384000.0	our_work_reuseshared_from_23xHChain6_v2_64k
754	4647	1b9f0490e3e1bdc8de5ae5d06771da5f	HChain10_1.90_2.50	HChain10	-5.7016985440254215	2023-03-01_gao_23xHChain10_reuseshared_from_23xHChain6_v2_64k	dpe	64kshared_23geoms_HChain6	-5.70134591	-0.35263402542184963	32768000.0	our_work_reuseshared_from_23xHChain6_v2_64k
755	4648	1b9f0490e3e1bdc8de5ae5d06771da5f	HChain10_1.90_2.50	HChain10	-5.701755986213684	2023-03-01_gao_23xHChain10_reuseshared_from_23xHChain6_v2_64k	dpe	64kshared_23geoms_HChain6	-5.70134591	-0.410076213684718	65536000.0	our_work_reuseshared_from_23xHChain6_v2_64k
756	4649	033a8aba9509551966e79e329c1b1529	HChain10_2.00_2.00	HChain10	-5.5795381641387936	2023-03-01_gao_23xHChain10_reuseshared_from_23xHChain6_v2_64k	dpe	64kshared_23geoms_HChain6	-5.63863356	59.09539586120616	131072.0	our_work_reuseshared_from_23xHChain6_v2_64k
757	4650	033a8aba9509551966e79e329c1b1529	HChain10_2.00_2.00	HChain10	-5.6052547192573545	2023-03-01_gao_23xHChain10_reuseshared_from_23xHChain6_v2_64k	dpe	64kshared_23geoms_HChain6	-5.63863356	33.37884074264519	512000.0	our_work_reuseshared_from_23xHChain6_v2_64k
758	4651	033a8aba9509551966e79e329c1b1529	HChain10_2.00_2.00	HChain10	-5.630509810447693	2023-03-01_gao_23xHChain10_reuseshared_from_23xHChain6_v2_64k	dpe	64kshared_23geoms_HChain6	-5.63863356	8.12374955230677	2048000.0	our_work_reuseshared_from_23xHChain6_v2_64k
759	4652	033a8aba9509551966e79e329c1b1529	HChain10_2.00_2.00	HChain10	-5.637914960384369	2023-03-01_gao_23xHChain10_reuseshared_from_23xHChain6_v2_64k	dpe	64kshared_23geoms_HChain6	-5.63863356	0.7185996156309216	8192000.0	our_work_reuseshared_from_23xHChain6_v2_64k
760	4653	033a8aba9509551966e79e329c1b1529	HChain10_2.00_2.00	HChain10	-5.6381309127807615	2023-03-01_gao_23xHChain10_reuseshared_from_23xHChain6_v2_64k	dpe	64kshared_23geoms_HChain6	-5.63863356	0.5026472192382059	16384000.0	our_work_reuseshared_from_23xHChain6_v2_64k
761	4654	033a8aba9509551966e79e329c1b1529	HChain10_2.00_2.00	HChain10	-5.638588359355927	2023-03-01_gao_23xHChain10_reuseshared_from_23xHChain6_v2_64k	dpe	64kshared_23geoms_HChain6	-5.63863356	0.04520064407298463	32768000.0	our_work_reuseshared_from_23xHChain6_v2_64k
762	4655	033a8aba9509551966e79e329c1b1529	HChain10_2.00_2.00	HChain10	-5.638778865337372	2023-03-01_gao_23xHChain10_reuseshared_from_23xHChain6_v2_64k	dpe	64kshared_23geoms_HChain6	-5.63863356	-0.1453053373721147	65536000.0	our_work_reuseshared_from_23xHChain6_v2_64k
913	6536	d3f19e2a53c48d0787e7557d9753127b	Cyclobutadiene_1	Cyclobutadiene	-152.36970000457762	2023-03-08_gao_reuseshared_2xCyclobutadiene_from20xC2H4_64k	dpe	64kshared_20geoms_C2H4	-154.67648010776753	2306.780103189908	131072.0	our_work_reuseshared_2xCyclobutadiene_from20xC2H4_64k
914	6537	d3f19e2a53c48d0787e7557d9753127b	Cyclobutadiene_1	Cyclobutadiene	-154.27531829071046	2023-03-08_gao_reuseshared_2xCyclobutadiene_from20xC2H4_64k	dpe	64kshared_20geoms_C2H4	-154.67648010776753	401.16181705707277	512000.0	our_work_reuseshared_2xCyclobutadiene_from20xC2H4_64k
915	6538	d3f19e2a53c48d0787e7557d9753127b	Cyclobutadiene_1	Cyclobutadiene	-154.55454047393798	2023-03-08_gao_reuseshared_2xCyclobutadiene_from20xC2H4_64k	dpe	64kshared_20geoms_C2H4	-154.67648010776753	121.9396338295553	2048000.0	our_work_reuseshared_2xCyclobutadiene_from20xC2H4_64k
916	6539	d3f19e2a53c48d0787e7557d9753127b	Cyclobutadiene_1	Cyclobutadiene	-154.64088285827637	2023-03-08_gao_reuseshared_2xCyclobutadiene_from20xC2H4_64k	dpe	64kshared_20geoms_C2H4	-154.67648010776753	35.597249491161165	8192000.0	our_work_reuseshared_2xCyclobutadiene_from20xC2H4_64k
917	6540	d3f19e2a53c48d0787e7557d9753127b	Cyclobutadiene_1	Cyclobutadiene	-154.6512946395874	2023-03-08_gao_reuseshared_2xCyclobutadiene_from20xC2H4_64k	dpe	64kshared_20geoms_C2H4	-154.67648010776753	25.185468180126236	16384000.0	our_work_reuseshared_2xCyclobutadiene_from20xC2H4_64k
918	6541	d3f19e2a53c48d0787e7557d9753127b	Cyclobutadiene_1	Cyclobutadiene	-154.66117668151855	2023-03-08_gao_reuseshared_2xCyclobutadiene_from20xC2H4_64k	dpe	64kshared_20geoms_C2H4	-154.67648010776753	15.303426248976848	32768000.0	our_work_reuseshared_2xCyclobutadiene_from20xC2H4_64k
919	6542	d3f19e2a53c48d0787e7557d9753127b	Cyclobutadiene_1	Cyclobutadiene	-154.66554795074464	2023-03-08_gao_reuseshared_2xCyclobutadiene_from20xC2H4_64k	dpe	64kshared_20geoms_C2H4	-154.67648010776753	10.932157022892852	65536000.0	our_work_reuseshared_2xCyclobutadiene_from20xC2H4_64k
920	6543	510c19f6e48f0c0d80b9824d8182a98e	Cyclobutadiene_0	Cyclobutadiene	-152.08852128601075	2023-03-08_gao_reuseshared_2xCyclobutadiene_from20xC2H4_64k	dpe	64kshared_20geoms_C2H4	-154.66138528557445	2572.863999563708	131072.0	our_work_reuseshared_2xCyclobutadiene_from20xC2H4_64k
921	6544	510c19f6e48f0c0d80b9824d8182a98e	Cyclobutadiene_0	Cyclobutadiene	-154.1837422027588	2023-03-08_gao_reuseshared_2xCyclobutadiene_from20xC2H4_64k	dpe	64kshared_20geoms_C2H4	-154.66138528557445	477.6430828156606	512000.0	our_work_reuseshared_2xCyclobutadiene_from20xC2H4_64k
922	6545	510c19f6e48f0c0d80b9824d8182a98e	Cyclobutadiene_0	Cyclobutadiene	-154.4793885650635	2023-03-08_gao_reuseshared_2xCyclobutadiene_from20xC2H4_64k	dpe	64kshared_20geoms_C2H4	-154.66138528557445	181.99672051096627	2048000.0	our_work_reuseshared_2xCyclobutadiene_from20xC2H4_64k
923	6546	510c19f6e48f0c0d80b9824d8182a98e	Cyclobutadiene_0	Cyclobutadiene	-154.6269189147949	2023-03-08_gao_reuseshared_2xCyclobutadiene_from20xC2H4_64k	dpe	64kshared_20geoms_C2H4	-154.66138528557445	34.46637077954051	8192000.0	our_work_reuseshared_2xCyclobutadiene_from20xC2H4_64k
924	6547	510c19f6e48f0c0d80b9824d8182a98e	Cyclobutadiene_0	Cyclobutadiene	-154.63823637390138	2023-03-08_gao_reuseshared_2xCyclobutadiene_from20xC2H4_64k	dpe	64kshared_20geoms_C2H4	-154.66138528557445	23.148911673075645	16384000.0	our_work_reuseshared_2xCyclobutadiene_from20xC2H4_64k
925	6548	510c19f6e48f0c0d80b9824d8182a98e	Cyclobutadiene_0	Cyclobutadiene	-154.6482805480957	2023-03-08_gao_reuseshared_2xCyclobutadiene_from20xC2H4_64k	dpe	64kshared_20geoms_C2H4	-154.66138528557445	13.104737478755624	32768000.0	our_work_reuseshared_2xCyclobutadiene_from20xC2H4_64k
926	6549	510c19f6e48f0c0d80b9824d8182a98e	Cyclobutadiene_0	Cyclobutadiene	-154.65144257354737	2023-03-08_gao_reuseshared_2xCyclobutadiene_from20xC2H4_64k	dpe	64kshared_20geoms_C2H4	-154.66138528557445	9.94271202708319	65536000.0	our_work_reuseshared_2xCyclobutadiene_from20xC2H4_64k
