# Supplementary material for: Towards a transferable fermionic neural wavefunction for molecules
Source: Nat Commun. 2024 Jan 2;15:120. doi: 10.1038/s41467-023-44216-9 (PMC10762074; doi:10.1038/s41467-023-44216-9)
Supplement: Supplementary file 4 — Source Data [file 41467_2023_44216_MOESM4_ESM.zip › source_data_figures/fig4_reuse_from_smaller_c.csv]

	index	geom	geom_comment	molecule	E	experiment	source	twist
1	1991	18097ae85beec490d7622cf897c84ee9	C2H4_CC1.30A_80deg	C2H4	-78.45447569768399	Gao_etal_2023_pretrained_on_smaller	Gao_etal_2023	80
2	1992	488f4bc14b1fdb0e935909eab7dfa107	C2H4_CC1.30A_70deg	C2H4	-78.4737917718597	Gao_etal_2023_pretrained_on_smaller	Gao_etal_2023	70
4	1994	76bdef6a1423fb3014cb908ef6a0908f	C2H4_CC1.30A_60deg	C2H4	-78.49829825923229	Gao_etal_2023_pretrained_on_smaller	Gao_etal_2023	60
10	2000	b74f6a57c30a3e480b3da1f843210ed7	C2H4_CC1.30A_20deg	C2H4	-78.55869614722637	Gao_etal_2023_pretrained_on_smaller	Gao_etal_2023	20
11	2001	a08e544a9d4c501fdd0fd072cc74887e	C2H4_CC1.30A_50deg	C2H4	-78.52154123913019	Gao_etal_2023_pretrained_on_smaller	Gao_etal_2023	50
12	2002	00572fed1563d8dffead78f6206d159f	C2H4_CC1.30A_0deg	C2H4	-78.56636704237033	Gao_etal_2023_pretrained_on_smaller	Gao_etal_2023	0
14	2004	d90bf56c430e7b00af9f7159cc088373	C2H4_CC1.30A_40deg	C2H4	-78.53235013584296	Gao_etal_2023_pretrained_on_smaller	Gao_etal_2023	40
15	2005	fa8c21dfffb579a9f5d81cbddbaf2aba	C2H4_CC1.30A_90deg	C2H4	-78.40823560930215	Gao_etal_2023_pretrained_on_smaller	Gao_etal_2023	90
16	2006	68a9222ecdedfa1c28c47bff5f561f55	C2H4_CC1.30A_10deg	C2H4	-78.57277118265628	Gao_etal_2023_pretrained_on_smaller	Gao_etal_2023	10
18	2008	84b0dea9a5b8580c5ad7556234c44aa4	C2H4_CC1.30A_30deg	C2H4	-78.55399170808303	Gao_etal_2023_pretrained_on_smaller	Gao_etal_2023	30
20	3418	00572fed1563d8dffead78f6206d159f	C2H4_CC1.30A_0deg	C2H4	-78.57498636324218	Scherbela_etal_2022_reuse	Scherbela_etal_2022	0
21	3427	68a9222ecdedfa1c28c47bff5f561f55	C2H4_CC1.30A_10deg	C2H4	-78.57409048548827	Scherbela_etal_2022_reuse	Scherbela_etal_2022	10
22	3436	b74f6a57c30a3e480b3da1f843210ed7	C2H4_CC1.30A_20deg	C2H4	-78.56407180416015	Scherbela_etal_2022_reuse	Scherbela_etal_2022	20
23	3445	84b0dea9a5b8580c5ad7556234c44aa4	C2H4_CC1.30A_30deg	C2H4	-78.55844443816406	Scherbela_etal_2022_reuse	Scherbela_etal_2022	30
24	3454	d90bf56c430e7b00af9f7159cc088373	C2H4_CC1.30A_40deg	C2H4	-78.54395766197266	Scherbela_etal_2022_reuse	Scherbela_etal_2022	40
25	3463	a08e544a9d4c501fdd0fd072cc74887e	C2H4_CC1.30A_50deg	C2H4	-78.52666778927734	Scherbela_etal_2022_reuse	Scherbela_etal_2022	50
26	3472	76bdef6a1423fb3014cb908ef6a0908f	C2H4_CC1.30A_60deg	C2H4	-78.5062144672461	Scherbela_etal_2022_reuse	Scherbela_etal_2022	60
27	3481	488f4bc14b1fdb0e935909eab7dfa107	C2H4_CC1.30A_70deg	C2H4	-78.47978874283203	Scherbela_etal_2022_reuse	Scherbela_etal_2022	70
28	3490	18097ae85beec490d7622cf897c84ee9	C2H4_CC1.30A_80deg	C2H4	-78.46102688199218	Scherbela_etal_2022_reuse	Scherbela_etal_2022	80
29	3499	fa8c21dfffb579a9f5d81cbddbaf2aba	C2H4_CC1.30A_90deg	C2H4	-78.45191429257812	Scherbela_etal_2022_reuse	Scherbela_etal_2022	90
40	5852	d90bf56c430e7b00af9f7159cc088373	C2H4_CC1.30A_40deg	C2H4	-78.55104957580566	2023-02-24_gao_reuseshared_20xC2H4_from20xCH4_v2_64k	dpe	40
45	5887	76bdef6a1423fb3014cb908ef6a0908f	C2H4_CC1.30A_60deg	C2H4	-78.51137573242187	2023-02-24_gao_reuseshared_20xC2H4_from20xCH4_v2_64k	dpe	60
46	5894	b74f6a57c30a3e480b3da1f843210ed7	C2H4_CC1.30A_20deg	C2H4	-78.57701976776123	2023-02-24_gao_reuseshared_20xC2H4_from20xCH4_v2_64k	dpe	20
47	5901	fa8c21dfffb579a9f5d81cbddbaf2aba	C2H4_CC1.30A_90deg	C2H4	-78.45645721435547	2023-02-24_gao_reuseshared_20xC2H4_from20xCH4_v2_64k	dpe	90
48	5908	a08e544a9d4c501fdd0fd072cc74887e	C2H4_CC1.30A_50deg	C2H4	-78.53393680572509	2023-02-24_gao_reuseshared_20xC2H4_from20xCH4_v2_64k	dpe	50
49	5915	68a9222ecdedfa1c28c47bff5f561f55	C2H4_CC1.30A_10deg	C2H4	-78.5807827758789	2023-02-24_gao_reuseshared_20xC2H4_from20xCH4_v2_64k	dpe	10
50	5922	00572fed1563d8dffead78f6206d159f	C2H4_CC1.30A_0deg	C2H4	-78.58164539337159	2023-02-24_gao_reuseshared_20xC2H4_from20xCH4_v2_64k	dpe	0
52	5936	18097ae85beec490d7622cf897c84ee9	C2H4_CC1.30A_80deg	C2H4	-78.46839603424073	2023-02-24_gao_reuseshared_20xC2H4_from20xCH4_v2_64k	dpe	80
53	5943	488f4bc14b1fdb0e935909eab7dfa107	C2H4_CC1.30A_70deg	C2H4	-78.49036518096923	2023-02-24_gao_reuseshared_20xC2H4_from20xCH4_v2_64k	dpe	70
54	5950	84b0dea9a5b8580c5ad7556234c44aa4	C2H4_CC1.30A_30deg	C2H4	-78.56590400695801	2023-02-24_gao_reuseshared_20xC2H4_from20xCH4_v2_64k	dpe	30
80	2570	00572fed1563d8dffead78f6206d159f	C2H4_CC1.30A_0deg	C2H4	-78.57652058	MRCI_Ethene_20geoms	MRCI	0
81	2571	68a9222ecdedfa1c28c47bff5f561f55	C2H4_CC1.30A_10deg	C2H4	-78.57449143	MRCI_Ethene_20geoms	MRCI	10
82	2572	b74f6a57c30a3e480b3da1f843210ed7	C2H4_CC1.30A_20deg	C2H4	-78.56838997	MRCI_Ethene_20geoms	MRCI	20
83	2573	84b0dea9a5b8580c5ad7556234c44aa4	C2H4_CC1.30A_30deg	C2H4	-78.55833756	MRCI_Ethene_20geoms	MRCI	30
84	2574	d90bf56c430e7b00af9f7159cc088373	C2H4_CC1.30A_40deg	C2H4	-78.54442594	MRCI_Ethene_20geoms	MRCI	40
85	2575	a08e544a9d4c501fdd0fd072cc74887e	C2H4_CC1.30A_50deg	C2H4	-78.52688306	MRCI_Ethene_20geoms	MRCI	50
86	2576	76bdef6a1423fb3014cb908ef6a0908f	C2H4_CC1.30A_60deg	C2H4	-78.50615587	MRCI_Ethene_20geoms	MRCI	60
87	2577	488f4bc14b1fdb0e935909eab7dfa107	C2H4_CC1.30A_70deg	C2H4	-78.48327605	MRCI_Ethene_20geoms	MRCI	70
88	2578	18097ae85beec490d7622cf897c84ee9	C2H4_CC1.30A_80deg	C2H4	-78.46134578	MRCI_Ethene_20geoms	MRCI	80
89	2579	fa8c21dfffb579a9f5d81cbddbaf2aba	C2H4_CC1.30A_90deg	C2H4	-78.45043927	MRCI_Ethene_20geoms	MRCI	90
