# Supplementary material for: Towards a transferable fermionic neural wavefunction for molecules
Source: Nat Commun. 2024 Jan 2;15:120. doi: 10.1038/s41467-023-44216-9 (PMC10762074; doi:10.1038/s41467-023-44216-9)
Supplement: Supplementary file 4 — Source Data [file 41467_2023_44216_MOESM4_ESM.zip › source_data_figures/fig6_C2_PES_c.csv]

	geometry	error_relative	experiment
0	1.7008	65.57044702049097	Our work (zero-shot)
5	1.8897	21.56430953807842	Our work (zero-shot)
10	2.0787	6.985706596665864	Our work (zero-shot)
15	2.2677	0.5337221865175934	Our work (zero-shot)
20	2.348	0.0	Our work (zero-shot)
25	2.4566	2.9320685536902147	Our work (zero-shot)
30	2.6456	34.957060058587786	Our work (zero-shot)
35	3.0236	115.16420374118752	Our work (zero-shot)
40	3.4015	122.99204784569895	Our work (zero-shot)
45	3.7795	168.04887223240428	Our work (zero-shot)
50	4.1574	212.78444328416413	Our work (zero-shot)
55	4.5354	240.28215142382692	Our work (zero-shot)
60	4.9133	333.98309523143155	Our work (zero-shot)
65	5.2912	423.89147091014934	Our work (zero-shot)
2	1.7008	-5.531100220721896	Our work (1k steps per geom.)
7	1.8897	-2.177694856456469	Our work (1k steps per geom.)
12	2.0787	2.6015513232238163	Our work (1k steps per geom.)
17	2.2677	1.9855807070143783	Our work (1k steps per geom.)
22	2.348	0.0	Our work (1k steps per geom.)
27	2.4566	-1.2851250498187028	Our work (1k steps per geom.)
32	2.6456	5.602064331043266	Our work (1k steps per geom.)
37	3.0236	9.480075933566923	Our work (1k steps per geom.)
42	3.4015	2.47588878808358	Our work (1k steps per geom.)
47	3.7795	1.9716169833827735	Our work (1k steps per geom.)
52	4.1574	-0.6307178486508747	Our work (1k steps per geom.)
57	4.5354	-1.7874744306709545	Our work (1k steps per geom.)
62	4.9133	-3.3980845781371727	Our work (1k steps per geom.)
67	5.2912	-3.8685388554711153	Our work (1k steps per geom.)
70	1.7008	0.0	PsiFormer (100k steps per geom.)
71	1.8897	0.0	PsiFormer (100k steps per geom.)
72	2.0787	0.0	PsiFormer (100k steps per geom.)
73	2.2677	0.0	PsiFormer (100k steps per geom.)
74	2.348	0.0	PsiFormer (100k steps per geom.)
75	2.4566	0.0	PsiFormer (100k steps per geom.)
76	2.6456	0.0	PsiFormer (100k steps per geom.)
77	3.0236	0.0	PsiFormer (100k steps per geom.)
78	3.4015	0.0	PsiFormer (100k steps per geom.)
79	3.7795	0.0	PsiFormer (100k steps per geom.)
80	4.1574	0.0	PsiFormer (100k steps per geom.)
81	4.5354	0.0	PsiFormer (100k steps per geom.)
82	4.9133	0.0	PsiFormer (100k steps per geom.)
83	5.2912	0.0	PsiFormer (100k steps per geom.)
84	1.7008	9.245775999971784	Booth et al., FCIQMC
85	1.8897	6.664607999979921	Booth et al., FCIQMC
86	2.0787	2.458819999986872	Booth et al., FCIQMC
87	2.2677	1.1658809999914865	Booth et al., FCIQMC
88	2.348	0.0	Booth et al., FCIQMC
89	2.4566	-0.5971740000205727	Booth et al., FCIQMC
90	2.6456	12.380499999991912	Booth et al., FCIQMC
91	3.0236	22.952343999975255	Booth et al., FCIQMC
92	3.4015	18.381656000002522	Booth et al., FCIQMC
93	3.7795	13.053433999985486	Booth et al., FCIQMC
94	4.1574	6.217126999985112	Booth et al., FCIQMC
95	4.5354	-0.7368830000018534	Booth et al., FCIQMC
96	4.9133	-3.379442000010613	Booth et al., FCIQMC
97	5.2912	-2.6466370000122197	Booth et al., FCIQMC
98	1.7008	-41.560606616599216	CCSD(T)-CBS
99	1.8897	-0.17789648666166613	CCSD(T)-CBS
100	2.0787	-0.03149566690296979	CCSD(T)-CBS
101	2.2677	0.04988206305256426	CCSD(T)-CBS
102	2.348	0.0	CCSD(T)-CBS
103	2.4566	0.43755911823950555	CCSD(T)-CBS
104	2.6456	15.30571307935702	CCSD(T)-CBS
105	3.0236	28.813236586060498	CCSD(T)-CBS
106	3.4015	19.625086598210828	CCSD(T)-CBS
107	3.7795	15.974333509518601	CCSD(T)-CBS
108	4.1574	11.196185863113328	CCSD(T)-CBS
109	4.5354	4.59800511588071	CCSD(T)-CBS
110	4.9133	-1.879092358748835	CCSD(T)-CBS
111	5.2912	-12.731722724339534	CCSD(T)-CBS
