# Supplementary material for: Towards a transferable fermionic neural wavefunction for molecules
Source: Nat Commun. 2024 Jan 2;15:120. doi: 10.1038/s41467-023-44216-9 (PMC10762074; doi:10.1038/s41467-023-44216-9)
Supplement: Supplementary file 4 — Source Data [file 41467_2023_44216_MOESM4_ESM.zip › source_data_figures/fig6_C2_PES_b.csv]

	geometry	energy_relative	experiment
0	1.7008	422.8346710205102	Our work (zero-shot)
5	1.8897	162.70970153809117	Our work (zero-shot)
10	2.0787	45.6368865966823	Our work (zero-shot)
15	2.2677	3.1778411865275302	Our work (zero-shot)
20	2.348	0.0	Our work (zero-shot)
25	2.4566	6.739242553706504	Our work (zero-shot)
30	2.6456	45.286560058599434	Our work (zero-shot)
35	3.0236	170.42185974121082	Our work (zero-shot)
40	3.4015	226.6203918456995	Our work (zero-shot)
45	3.7795	312.10543823242176	Our work (zero-shot)
50	4.1574	390.5773162841797	Our work (zero-shot)
55	4.5354	443.72903442382494	Our work (zero-shot)
60	4.9133	551.772537231443	Our work (zero-shot)
65	5.2912	649.2481079101537	Our work (zero-shot)
2	1.7008	351.73312377929733	Our work (1k steps per geom.)
7	1.8897	138.96769714355628	Our work (1k steps per geom.)
12	2.0787	41.252731323240255	Our work (1k steps per geom.)
17	2.2677	4.629699707024315	Our work (1k steps per geom.)
22	2.348	0.0	Our work (1k steps per geom.)
27	2.4566	2.5220489501975862	Our work (1k steps per geom.)
32	2.6456	15.931564331054915	Our work (1k steps per geom.)
37	3.0236	64.73773193359023	Our work (1k steps per geom.)
42	3.4015	106.10423278808412	Our work (1k steps per geom.)
47	3.7795	146.02818298340026	Our work (1k steps per geom.)
52	4.1574	177.1621551513647	Our work (1k steps per geom.)
57	4.5354	201.65940856932707	Our work (1k steps per geom.)
62	4.9133	214.39135742187432	Our work (1k steps per geom.)
67	5.2912	221.4880981445333	Our work (1k steps per geom.)
70	1.7008	357.2642240000192	PsiFormer (100k steps per geom.)
71	1.8897	141.14539200001275	PsiFormer (100k steps per geom.)
72	2.0787	38.65118000001644	PsiFormer (100k steps per geom.)
73	2.2677	2.644119000009937	PsiFormer (100k steps per geom.)
74	2.348	0.0	PsiFormer (100k steps per geom.)
75	2.4566	3.807174000016289	PsiFormer (100k steps per geom.)
76	2.6456	10.329500000011649	PsiFormer (100k steps per geom.)
77	3.0236	55.2576560000233	PsiFormer (100k steps per geom.)
78	3.4015	103.62834400000054	PsiFormer (100k steps per geom.)
79	3.7795	144.05656600001748	PsiFormer (100k steps per geom.)
80	4.1574	177.79287300001556	PsiFormer (100k steps per geom.)
81	4.5354	203.44688299999802	PsiFormer (100k steps per geom.)
82	4.9133	217.7894420000115	PsiFormer (100k steps per geom.)
83	5.2912	225.3566370000044	PsiFormer (100k steps per geom.)
84	1.7008	366.509999999991	Booth et al., FCIQMC
85	1.8897	147.80999999999267	Booth et al., FCIQMC
86	2.0787	41.11000000000331	Booth et al., FCIQMC
87	2.2677	3.8100000000014234	Booth et al., FCIQMC
88	2.348	0.0	Booth et al., FCIQMC
89	2.4566	3.2099999999957163	Booth et al., FCIQMC
90	2.6456	22.71000000000356	Booth et al., FCIQMC
91	3.0236	78.20999999999856	Booth et al., FCIQMC
92	3.4015	122.01000000000306	Booth et al., FCIQMC
93	3.7795	157.11000000000297	Booth et al., FCIQMC
94	4.1574	184.01000000000067	Booth et al., FCIQMC
95	4.5354	202.70999999999617	Booth et al., FCIQMC
96	4.9133	214.41000000000088	Booth et al., FCIQMC
97	5.2912	222.7099999999922	Booth et al., FCIQMC
98	1.7008	315.70361738342	CCSD(T)-CBS
99	1.8897	140.96749551335108	CCSD(T)-CBS
100	2.0787	38.61968433311347	CCSD(T)-CBS
101	2.2677	2.694001063062501	CCSD(T)-CBS
102	2.348	0.0	CCSD(T)-CBS
103	2.4566	4.244733118255795	CCSD(T)-CBS
104	2.6456	25.63521307936867	CCSD(T)-CBS
105	3.0236	84.0708925860838	CCSD(T)-CBS
106	3.4015	123.25343059821137	CCSD(T)-CBS
107	3.7795	160.03089950953608	CCSD(T)-CBS
108	4.1574	188.9890588631289	CCSD(T)-CBS
109	4.5354	208.04488811587873	CCSD(T)-CBS
110	4.9133	215.91034964126266	CCSD(T)-CBS
111	5.2912	212.62491427566488	CCSD(T)-CBS
