# Supplementary material for: Towards a transferable fermionic neural wavefunction for molecules
Source: Nat Commun. 2024 Jan 2;15:120. doi: 10.1038/s41467-023-44216-9 (PMC10762074; doi:10.1038/s41467-023-44216-9)
Supplement: Supplementary file 4 — Source Data [file 41467_2023_44216_MOESM4_ESM.zip › source_data_figures/fig4_reuse_from_smaller_b.csv]

	method	molecule	experiment	samples	error	experiment_name
0	reuse	C2H4	Scherbela_etal_2022_reuse	2621440.0	-4.1072828515495985	Scherbela_etal_2022_reuse
1	reuse	C2H4	Scherbela_etal_2022_reuse	5242880.0	-2.492943554671001	Scherbela_etal_2022_reuse
2	reuse	C2H4	Scherbela_etal_2022_reuse	10485760.0	-3.409206445311952	Scherbela_etal_2022_reuse
3	reuse	C2H4	Scherbela_etal_2022_reuse	20971520.0	-5.064049511702251	Scherbela_etal_2022_reuse
4	reuse	C2H4	Scherbela_etal_2022_reuse	41943040.0	0.16458878906178143	Scherbela_etal_2022_reuse
5	reuse	C2H4	Scherbela_etal_2022_reuse	83886080.0	-4.001060625000719	Scherbela_etal_2022_reuse
6	reuse	C2H4	Scherbela_etal_2022_reuse	167772160.0	-0.3160630664069686	Scherbela_etal_2022_reuse
7	reuse	C2H4	Scherbela_etal_2022_reuse	335544320.0	1.5989149609367814	Scherbela_etal_2022_reuse
8	reuse	C2H4	Scherbela_etal_2022_reuse	671088640.0	-3.0092393359382186	Scherbela_etal_2022_reuse
9	reuse	HChain10	Scherbela_etal_2022_reuse	3014656.0	4.785157597656742	Scherbela_etal_2022_reuse
10	reuse	HChain10	Scherbela_etal_2022_reuse	6029312.0	1.9532217150883824	Scherbela_etal_2022_reuse
11	reuse	HChain10	Scherbela_etal_2022_reuse	12058624.0	1.2560857897954136	Scherbela_etal_2022_reuse
12	reuse	HChain10	Scherbela_etal_2022_reuse	24117248.0	1.4917336315916074	Scherbela_etal_2022_reuse
13	reuse	HChain10	Scherbela_etal_2022_reuse	48234496.0	-0.8603191589351411	Scherbela_etal_2022_reuse
14	reuse	HChain10	Scherbela_etal_2022_reuse	96468992.0	0.6834946484373106	Scherbela_etal_2022_reuse
15	reuse	HChain10	Scherbela_etal_2022_reuse	192937984.0	-0.9211267260749167	Scherbela_etal_2022_reuse
16	reuse	HChain10	Scherbela_etal_2022_reuse	385875968.0	-1.244403975830366	Scherbela_etal_2022_reuse
17	reuse	HChain10	Scherbela_etal_2022_reuse	771751936.0	-0.35731575561470663	Scherbela_etal_2022_reuse
25	reuseshared	C2H4	Gao_etal_2023_pretrained_on_smaller	262144.0	327.7787982105025	Gao_etal_2023_pretrained_on_smaller
26	reuseshared	C2H4	Gao_etal_2023_pretrained_on_smaller	1048576.0	310.2680187410698	Gao_etal_2023_pretrained_on_smaller
27	reuseshared	C2H4	Gao_etal_2023_pretrained_on_smaller	4194304.0	244.98803205079867	Gao_etal_2023_pretrained_on_smaller
28	reuseshared	C2H4	Gao_etal_2023_pretrained_on_smaller	16777216.0	71.82802319393033	Gao_etal_2023_pretrained_on_smaller
29	reuseshared	C2H4	Gao_etal_2023_pretrained_on_smaller	67108864.0	38.45426335414004	Gao_etal_2023_pretrained_on_smaller
37	reuseshared	Cyclobutadiene	Gao_etal_2023_pretrained_on_smaller	262144.0	738.6493900864082	Gao_etal_2023_pretrained_on_smaller
38	reuseshared	Cyclobutadiene	Gao_etal_2023_pretrained_on_smaller	1048576.0	334.4661242008158	Gao_etal_2023_pretrained_on_smaller
39	reuseshared	Cyclobutadiene	Gao_etal_2023_pretrained_on_smaller	4194304.0	2.6502862869506316	Gao_etal_2023_pretrained_on_smaller
40	reuseshared	Cyclobutadiene	Gao_etal_2023_pretrained_on_smaller	16777216.0	68.85031971197009	Gao_etal_2023_pretrained_on_smaller
41	reuseshared	Cyclobutadiene	Gao_etal_2023_pretrained_on_smaller	67108864.0	18.923163030308388	Gao_etal_2023_pretrained_on_smaller
49	reuseshared	HChain10	Gao_etal_2023_pretrained_on_smaller	262144.0	18.458466839788024	Gao_etal_2023_pretrained_on_smaller
50	reuseshared	HChain10	Gao_etal_2023_pretrained_on_smaller	1048576.0	0.28902239444406064	Gao_etal_2023_pretrained_on_smaller
51	reuseshared	HChain10	Gao_etal_2023_pretrained_on_smaller	4194304.0	1.0113929746351502	Gao_etal_2023_pretrained_on_smaller
52	reuseshared	HChain10	Gao_etal_2023_pretrained_on_smaller	16777216.0	-0.004645532564850896	Gao_etal_2023_pretrained_on_smaller
53	reuseshared	HChain10	Gao_etal_2023_pretrained_on_smaller	67108864.0	0.09900565843956599	Gao_etal_2023_pretrained_on_smaller
18	reuseshared	C2H4	2023-02-24_gao_reuseshared_20xC2H4_from20xCH4_v2_64k	131072.0	513.552746091321	our_work_20xC2H4_from20xCH4_v2_64k
19	reuseshared	C2H4	2023-02-24_gao_reuseshared_20xC2H4_from20xCH4_v2_64k	512000.0	168.63922527832642	our_work_20xC2H4_from20xCH4_v2_64k
20	reuseshared	C2H4	2023-02-24_gao_reuseshared_20xC2H4_from20xCH4_v2_64k	2048000.0	51.39393261475789	our_work_20xC2H4_from20xCH4_v2_64k
21	reuseshared	C2H4	2023-02-24_gao_reuseshared_20xC2H4_from20xCH4_v2_64k	8192000.0	3.9609186987377143	our_work_20xC2H4_from20xCH4_v2_64k
22	reuseshared	C2H4	2023-02-24_gao_reuseshared_20xC2H4_from20xCH4_v2_64k	16384000.0	1.9261973242237218	our_work_20xC2H4_from20xCH4_v2_64k
23	reuseshared	C2H4	2023-02-24_gao_reuseshared_20xC2H4_from20xCH4_v2_64k	32768000.0	1.7107813696384255	our_work_20xC2H4_from20xCH4_v2_64k
24	reuseshared	C2H4	2023-02-24_gao_reuseshared_20xC2H4_from20xCH4_v2_64k	65536000.0	-0.6916005273325254	our_work_20xC2H4_from20xCH4_v2_64k
42	reuseshared	HChain10	2023-03-01_gao_23xHChain10_reuseshared_from_23xHChain6_v2_64k	131072.0	1.66989612274282	our_work_reuseshared_from_23xHChain6_v2_64k
43	reuseshared	HChain10	2023-03-01_gao_23xHChain10_reuseshared_from_23xHChain6_v2_64k	512000.0	-5.448789122771025	our_work_reuseshared_from_23xHChain6_v2_64k
44	reuseshared	HChain10	2023-03-01_gao_23xHChain10_reuseshared_from_23xHChain6_v2_64k	2048000.0	-1.5056414634697646	our_work_reuseshared_from_23xHChain6_v2_64k
45	reuseshared	HChain10	2023-03-01_gao_23xHChain10_reuseshared_from_23xHChain6_v2_64k	8192000.0	-0.3042979270926338	our_work_reuseshared_from_23xHChain6_v2_64k
46	reuseshared	HChain10	2023-03-01_gao_23xHChain10_reuseshared_from_23xHChain6_v2_64k	16384000.0	0.03188180618263203	our_work_reuseshared_from_23xHChain6_v2_64k
47	reuseshared	HChain10	2023-03-01_gao_23xHChain10_reuseshared_from_23xHChain6_v2_64k	32768000.0	-0.13673734970076623	our_work_reuseshared_from_23xHChain6_v2_64k
48	reuseshared	HChain10	2023-03-01_gao_23xHChain10_reuseshared_from_23xHChain6_v2_64k	65536000.0	0.05422162704515898	our_work_reuseshared_from_23xHChain6_v2_64k
30	reuseshared	Cyclobutadiene	2023-03-08_gao_reuseshared_2xCyclobutadiene_from20xC2H4_64k	131072.0	266.08389637380014	our_work_reuseshared_2xCyclobutadiene_from20xC2H4_64k
31	reuseshared	Cyclobutadiene	2023-03-08_gao_reuseshared_2xCyclobutadiene_from20xC2H4_64k	512000.0	76.48126575858782	our_work_reuseshared_2xCyclobutadiene_from20xC2H4_64k
32	reuseshared	Cyclobutadiene	2023-03-08_gao_reuseshared_2xCyclobutadiene_from20xC2H4_64k	2048000.0	60.057086681410965	our_work_reuseshared_2xCyclobutadiene_from20xC2H4_64k
33	reuseshared	Cyclobutadiene	2023-03-08_gao_reuseshared_2xCyclobutadiene_from20xC2H4_64k	8192000.0	-1.1308787116206531	our_work_reuseshared_2xCyclobutadiene_from20xC2H4_64k
34	reuseshared	Cyclobutadiene	2023-03-08_gao_reuseshared_2xCyclobutadiene_from20xC2H4_64k	16384000.0	-2.036556507050591	our_work_reuseshared_2xCyclobutadiene_from20xC2H4_64k
35	reuseshared	Cyclobutadiene	2023-03-08_gao_reuseshared_2xCyclobutadiene_from20xC2H4_64k	32768000.0	-2.1986887702212243	our_work_reuseshared_2xCyclobutadiene_from20xC2H4_64k
36	reuseshared	Cyclobutadiene	2023-03-08_gao_reuseshared_2xCyclobutadiene_from20xC2H4_64k	65536000.0	-0.9894449958096629	our_work_reuseshared_2xCyclobutadiene_from20xC2H4_64k
