# Supplementary material for: Towards a transferable fermionic neural wavefunction for molecules
Source: Nat Commun. 2024 Jan 2;15:120. doi: 10.1038/s41467-023-44216-9 (PMC10762074; doi:10.1038/s41467-023-44216-9)
Supplement: Supplementary file 4 — Source Data [file 41467_2023_44216_MOESM4_ESM.zip › source_data_figures/fig2_HChains_extensivity_and_MottaEtAl_c.csv]

method	epoch	n_atoms	R	E_per_atom	E_ref_per_atom	error_per_atom
DMET[2]		-1.0	1.8	-0.56312	-0.56569	2.5700000000000722
LR-DMC (LDA)		-1.0	1.8	-0.56515	-0.56569	0.5399999999999849
RCCSD		-1.0	1.8	-0.56401	-0.56569	1.6800000000000148
RCCSD(T)		-1.0	1.8	-0.56529	-0.56569	0.40000000000006697
SC-NEVPT2		-1.0	1.8	-0.5622	-0.56569	3.489999999999993
UCCSD		-1.0	1.8	-0.56354	-0.56569	2.1499999999999853
VMC (LDA)		-1.0	1.8	-0.56346	-0.56569	2.2300000000000653
dpe_4000	4000.0	-1.0	1.8	-0.5651116627551684	-0.56569	0.5783372448315838
dpe_500	500.0	-1.0	1.8	-0.5638511179308778	-0.56569	1.838882069122194
