# Supplementary material for: Towards a transferable fermionic neural wavefunction for molecules
Source: Nat Commun. 2024 Jan 2;15:120. doi: 10.1038/s41467-023-44216-9 (PMC10762074; doi:10.1038/s41467-023-44216-9)
Supplement: Supplementary file 4 — Source Data [file 41467_2023_44216_MOESM4_ESM.zip › source_data_figures/fig7_ablation_foundational_model_b.csv]

	geom	geom_comment	molecule	E	E_ref	n_compounds	experiment_name
3	c9ade00a8a08f0193ad85a4e79889010	CN2H2_smiles_N=C=N_rot_dist_59	CN2H2	-148.67721382141113	-148.71036620690103	9	large_compounds
10	01fac64e87ffccc6cd2a67f3e8a0ba70	CN2H2_smiles_N=C=N_rot_dist_58	CN2H2	-148.6228742980957	-148.65357339356294	9	large_compounds
17	3780ada9b881baef74b03a48920d511d	CN2H2_smiles_N=C=N_rot_dist_57	CN2H2	-148.68149398803712	-148.7221499352139	9	large_compounds
24	f564966fbcdd0e2cb3b684c6270e4d87	CN2H2_smiles_N=C=N_rot_dist_56	CN2H2	-148.65621574401857	-148.6929817318722	9	large_compounds
31	fa9aab73ff0bde1928b5e68f4f8f8235	CN2H2_smiles_N=C=N_rot_dist_55	CN2H2	-148.63140922546387	-148.66665269779358	9	large_compounds
38	4fd50f6f79299e67b79b78aba129d903	CN2H2_smiles_N=C=N_rot_dist_54	CN2H2	-148.6763429260254	-148.706619200299	9	large_compounds
45	d422cfadf8470805c402a4512c58b7ce	CN2H2_smiles_N=C=N_rot_dist_53	CN2H2	-148.65693840026856	-148.69155718165965	9	large_compounds
52	ae7f869e4dc259959ddca3a99c75eca1	CN2H2_smiles_N=C=N_rot_dist_52	CN2H2	-148.68810356140136	-148.7238805212433	9	large_compounds
59	644a83770910dae26308cc4292492ba7	CN2H2_smiles_N=C=N_rot_dist_51	CN2H2	-148.6549599456787	-148.68537215915174	9	large_compounds
66	3962fa508c318c990017beb42983662e	CN2H2_smiles_N=C=N_rot_dist_50	CN2H2	-148.6414303588867	-148.67499942765562	9	large_compounds
213	7fb33840aa5b12fb4def7a7d20d054d9	CO2_smiles_O=C=O_rot_dist_59	CO2	-188.39227546691893	-188.42949268226445	9	large_compounds
220	e22669aff25c01b3c2376967ca170609	CO2_smiles_O=C=O_rot_dist_58	CO2	-188.37893684387208	-188.41754849748392	9	large_compounds
227	3286c29064387a7053eba13b7a1b00ea	CO2_smiles_O=C=O_rot_dist_57	CO2	-188.38851036071776	-188.4226747774334	9	large_compounds
234	dede1f34c8bb577fddaf0619b383d175	CO2_smiles_O=C=O_rot_dist_56	CO2	-188.4401463317871	-188.4842004538886	9	large_compounds
241	c3391b9bd27974d7c1fbdfbbfb510f79	CO2_smiles_O=C=O_rot_dist_55	CO2	-188.3858316040039	-188.4221511824481	9	large_compounds
248	6e97b29f1f881eef3d149f368b85f9e5	CO2_smiles_O=C=O_rot_dist_54	CO2	-188.3909415435791	-188.43670136241303	9	large_compounds
255	6a294303f8d43a6d5844c9c3fc191c96	CO2_smiles_O=C=O_rot_dist_53	CO2	-188.38987770080567	-188.42574214540537	9	large_compounds
262	fc96c098d3b167ff507343c9f5de5c85	CO2_smiles_O=C=O_rot_dist_52	CO2	-188.2472354888916	-188.2945282550737	9	large_compounds
269	6b8d6828b3ce822521b77874a926b53e	CO2_smiles_O=C=O_rot_dist_51	CO2	-188.306452255249	-188.34339339794383	9	large_compounds
276	525c9db5e9b4210e071dfc9bfd66a9e4	CO2_smiles_O=C=O_rot_dist_50	CO2	-188.4946936798096	-188.52220452047	9	large_compounds
283	e68274c6eab66c12f4d8ba4dd003a010	C3H4_smiles_C=C=C_rot_dist_59	C3H4	-116.5645506286621	-116.61729297023624	9	large_compounds
290	baf0cc5781e14284a3d4fcc6ba836bb1	C3H4_smiles_C=C=C_rot_dist_58	C3H4	-116.4666704559326	-116.52031916149396	9	large_compounds
297	63ed555a2939eb898bada9d20327519d	C3H4_smiles_C=C=C_rot_dist_57	C3H4	-116.52738403320312	-116.58326901755323	9	large_compounds
304	4ba6380082d722e0b453149025a66f4c	C3H4_smiles_C=C=C_rot_dist_56	C3H4	-116.5122957611084	-116.56002750044108	9	large_compounds
311	bbbfca44b9091198c7125c7f717a805b	C3H4_smiles_C=C=C_rot_dist_55	C3H4	-116.54522987365722	-116.59525717109996	9	large_compounds
318	0d6a81662b3a848733947c02c9090d96	C3H4_smiles_C=C=C_rot_dist_54	C3H4	-116.51348205566406	-116.56874565749312	9	large_compounds
325	d08af6707a0a466446d7cf60d2174083	C3H4_smiles_C=C=C_rot_dist_53	C3H4	-116.55145683288576	-116.59914330758563	9	large_compounds
332	a2ecea603a44528faa7101cca2e8358b	C3H4_smiles_C=C=C_rot_dist_52	C3H4	-116.51964595794678	-116.57308065763806	9	large_compounds
339	9b1496c115ba1caeef04b4c9f1b7c5a6	C3H4_smiles_C=C=C_rot_dist_51	C3H4	-116.54335872650148	-116.59820414818854	9	large_compounds
346	b2c66515e32b29b4d09cfa60705cd14c	C3H4_smiles_C=C=C_rot_dist_50	C3H4	-116.56235134124756	-116.60919907743428	9	large_compounds
353	28ae425c4fad0c4ac48818559f9e8dae	CNOH_smiles_N=C=O_rot_dist_59	CNOH	-168.55746269226074	-168.644539406678	3	large_compounds
360	5ed758e2247d4afcbcac2fdd84382072	CNOH_smiles_N=C=O_rot_dist_58	CNOH	-168.48850280761718	-168.5916829231523	3	large_compounds
367	871ddaa9cb59f5350a7a8f28296d3a7a	CNOH_smiles_N=C=O_rot_dist_57	CNOH	-168.51667808532716	-168.6335600042051	3	large_compounds
374	77b8fe492b0c6d92617468f30bc68ea2	CNOH_smiles_N=C=O_rot_dist_56	CNOH	-168.538431930542	-168.6353596704659	3	large_compounds
381	b2d95744ec27649f03c0f88aa5ebbe79	CNOH_smiles_N=C=O_rot_dist_55	CNOH	-168.51652099609376	-168.62484543714936	3	large_compounds
388	cdc0a52870d1c76c5a3632d8502fec88	CNOH_smiles_N=C=O_rot_dist_54	CNOH	-168.49271141052247	-168.61567666661253	3	large_compounds
395	8d25b8d3137c86f2e5698b54d0a0b56c	CNOH_smiles_N=C=O_rot_dist_53	CNOH	-168.47864082336426	-168.58265539050888	3	large_compounds
402	5188fdca3d00beb9998bb5d2b4e1f96c	CNOH_smiles_N=C=O_rot_dist_52	CNOH	-168.5387306213379	-168.6552158221013	3	large_compounds
409	41bc67289a2b7be9c21cfa58443c8897	CNOH_smiles_N=C=O_rot_dist_51	CNOH	-168.49469703674316	-168.61661108621584	3	large_compounds
416	151258110b9bc0d82cc4522c7978695a	CNOH_smiles_N=C=O_rot_dist_50	CNOH	-168.5202378845215	-168.62682156509555	3	large_compounds
423	c9ade00a8a08f0193ad85a4e79889010	CN2H2_smiles_N=C=N_rot_dist_59	CN2H2	-148.60246002197266	-148.71036620690103	3	large_compounds
430	7fb33840aa5b12fb4def7a7d20d054d9	CO2_smiles_O=C=O_rot_dist_59	CO2	-188.34305015563965	-188.42949268226445	3	large_compounds
437	01fac64e87ffccc6cd2a67f3e8a0ba70	CN2H2_smiles_N=C=N_rot_dist_58	CN2H2	-148.5356217956543	-148.65357339356294	3	large_compounds
444	e22669aff25c01b3c2376967ca170609	CO2_smiles_O=C=O_rot_dist_58	CO2	-188.3260196685791	-188.41754849748392	3	large_compounds
451	3780ada9b881baef74b03a48920d511d	CN2H2_smiles_N=C=N_rot_dist_57	CN2H2	-148.6175506591797	-148.7221499352139	3	large_compounds
458	3286c29064387a7053eba13b7a1b00ea	CO2_smiles_O=C=O_rot_dist_57	CO2	-188.32609504699707	-188.4226747774334	3	large_compounds
465	f564966fbcdd0e2cb3b684c6270e4d87	CN2H2_smiles_N=C=N_rot_dist_56	CN2H2	-148.57022842407227	-148.6929817318722	3	large_compounds
472	dede1f34c8bb577fddaf0619b383d175	CO2_smiles_O=C=O_rot_dist_56	CO2	-188.3989970397949	-188.4842004538886	3	large_compounds
479	fa9aab73ff0bde1928b5e68f4f8f8235	CN2H2_smiles_N=C=N_rot_dist_55	CN2H2	-148.550622177124	-148.66665269779358	3	large_compounds
486	c3391b9bd27974d7c1fbdfbbfb510f79	CO2_smiles_O=C=O_rot_dist_55	CO2	-188.3298797607422	-188.4221511824481	3	large_compounds
493	4fd50f6f79299e67b79b78aba129d903	CN2H2_smiles_N=C=N_rot_dist_54	CN2H2	-148.59337554931642	-148.706619200299	3	large_compounds
500	6e97b29f1f881eef3d149f368b85f9e5	CO2_smiles_O=C=O_rot_dist_54	CO2	-188.3434827423096	-188.43670136241303	3	large_compounds
507	d422cfadf8470805c402a4512c58b7ce	CN2H2_smiles_N=C=N_rot_dist_53	CN2H2	-148.55294578552247	-148.69155718165965	3	large_compounds
514	6a294303f8d43a6d5844c9c3fc191c96	CO2_smiles_O=C=O_rot_dist_53	CO2	-188.33139793395995	-188.42574214540537	3	large_compounds
521	ae7f869e4dc259959ddca3a99c75eca1	CN2H2_smiles_N=C=N_rot_dist_52	CN2H2	-148.6300395202637	-148.7238805212433	3	large_compounds
528	fc96c098d3b167ff507343c9f5de5c85	CO2_smiles_O=C=O_rot_dist_52	CO2	-188.1949115753173	-188.2945282550737	3	large_compounds
535	644a83770910dae26308cc4292492ba7	CN2H2_smiles_N=C=N_rot_dist_51	CN2H2	-148.59202713012695	-148.68537215915174	3	large_compounds
542	6b8d6828b3ce822521b77874a926b53e	CO2_smiles_O=C=O_rot_dist_51	CO2	-188.23799575805663	-188.34339339794383	3	large_compounds
549	3962fa508c318c990017beb42983662e	CN2H2_smiles_N=C=N_rot_dist_50	CN2H2	-148.55210845947266	-148.67499942765562	3	large_compounds
556	525c9db5e9b4210e071dfc9bfd66a9e4	CO2_smiles_O=C=O_rot_dist_50	CO2	-188.4434312438965	-188.52220452047	3	large_compounds
563	e68274c6eab66c12f4d8ba4dd003a010	C3H4_smiles_C=C=C_rot_dist_59	C3H4	-116.53250217437744	-116.61729297023624	3	large_compounds
570	baf0cc5781e14284a3d4fcc6ba836bb1	C3H4_smiles_C=C=C_rot_dist_58	C3H4	-116.42271514892576	-116.52031916149396	3	large_compounds
577	63ed555a2939eb898bada9d20327519d	C3H4_smiles_C=C=C_rot_dist_57	C3H4	-116.48768463134766	-116.58326901755323	3	large_compounds
584	4ba6380082d722e0b453149025a66f4c	C3H4_smiles_C=C=C_rot_dist_56	C3H4	-116.46989189147948	-116.56002750044108	3	large_compounds
591	bbbfca44b9091198c7125c7f717a805b	C3H4_smiles_C=C=C_rot_dist_55	C3H4	-116.50389667510986	-116.59525717109996	3	large_compounds
598	0d6a81662b3a848733947c02c9090d96	C3H4_smiles_C=C=C_rot_dist_54	C3H4	-116.4620369720459	-116.56874565749312	3	large_compounds
605	d08af6707a0a466446d7cf60d2174083	C3H4_smiles_C=C=C_rot_dist_53	C3H4	-116.51282817840575	-116.59914330758563	3	large_compounds
612	a2ecea603a44528faa7101cca2e8358b	C3H4_smiles_C=C=C_rot_dist_52	C3H4	-116.47760654449463	-116.57308065763806	3	large_compounds
619	9b1496c115ba1caeef04b4c9f1b7c5a6	C3H4_smiles_C=C=C_rot_dist_51	C3H4	-116.49241249084471	-116.59820414818854	3	large_compounds
626	b2c66515e32b29b4d09cfa60705cd14c	C3H4_smiles_C=C=C_rot_dist_50	C3H4	-116.49853958129884	-116.60919907743428	3	large_compounds
1053	28ae425c4fad0c4ac48818559f9e8dae	CNOH_smiles_N=C=O_rot_dist_59	CNOH	-168.62346298217773	-168.644539406678	18	large_compounds
1060	5ed758e2247d4afcbcac2fdd84382072	CNOH_smiles_N=C=O_rot_dist_58	CNOH	-168.5620573425293	-168.5916829231523	18	large_compounds
1067	871ddaa9cb59f5350a7a8f28296d3a7a	CNOH_smiles_N=C=O_rot_dist_57	CNOH	-168.6081536102295	-168.6335600042051	18	large_compounds
1074	77b8fe492b0c6d92617468f30bc68ea2	CNOH_smiles_N=C=O_rot_dist_56	CNOH	-168.61314979553222	-168.6353596704659	18	large_compounds
1081	b2d95744ec27649f03c0f88aa5ebbe79	CNOH_smiles_N=C=O_rot_dist_55	CNOH	-168.60353408813478	-168.62484543714936	18	large_compounds
1088	cdc0a52870d1c76c5a3632d8502fec88	CNOH_smiles_N=C=O_rot_dist_54	CNOH	-168.59018676757813	-168.61567666661253	18	large_compounds
1095	8d25b8d3137c86f2e5698b54d0a0b56c	CNOH_smiles_N=C=O_rot_dist_53	CNOH	-168.55493354797363	-168.58265539050888	18	large_compounds
1102	5188fdca3d00beb9998bb5d2b4e1f96c	CNOH_smiles_N=C=O_rot_dist_52	CNOH	-168.6293537902832	-168.6552158221013	18	large_compounds
1109	c9ade00a8a08f0193ad85a4e79889010	CN2H2_smiles_N=C=N_rot_dist_59	CN2H2	-148.6826484680176	-148.71036620690103	18	large_compounds
1114	41bc67289a2b7be9c21cfa58443c8897	CNOH_smiles_N=C=O_rot_dist_51	CNOH	-168.59200012207032	-168.61661108621584	18	large_compounds
1121	01fac64e87ffccc6cd2a67f3e8a0ba70	CN2H2_smiles_N=C=N_rot_dist_58	CN2H2	-148.6263262939453	-148.65357339356294	18	large_compounds
1126	3780ada9b881baef74b03a48920d511d	CN2H2_smiles_N=C=N_rot_dist_57	CN2H2	-148.69851615905762	-148.7221499352139	18	large_compounds
1131	151258110b9bc0d82cc4522c7978695a	CNOH_smiles_N=C=O_rot_dist_50	CNOH	-168.6020371246338	-168.62682156509555	18	large_compounds
1138	f564966fbcdd0e2cb3b684c6270e4d87	CN2H2_smiles_N=C=N_rot_dist_56	CN2H2	-148.66875106811523	-148.6929817318722	18	large_compounds
1143	fa9aab73ff0bde1928b5e68f4f8f8235	CN2H2_smiles_N=C=N_rot_dist_55	CN2H2	-148.63877433776855	-148.66665269779358	18	large_compounds
1148	4fd50f6f79299e67b79b78aba129d903	CN2H2_smiles_N=C=N_rot_dist_54	CN2H2	-148.6788444519043	-148.706619200299	18	large_compounds
1153	d422cfadf8470805c402a4512c58b7ce	CN2H2_smiles_N=C=N_rot_dist_53	CN2H2	-148.6645018005371	-148.69155718165965	18	large_compounds
1158	ae7f869e4dc259959ddca3a99c75eca1	CN2H2_smiles_N=C=N_rot_dist_52	CN2H2	-148.6987548828125	-148.7238805212433	18	large_compounds
1163	7fb33840aa5b12fb4def7a7d20d054d9	CO2_smiles_O=C=O_rot_dist_59	CO2	-188.4078128814697	-188.42949268226445	18	large_compounds
1170	644a83770910dae26308cc4292492ba7	CN2H2_smiles_N=C=N_rot_dist_51	CN2H2	-148.66168731689453	-148.68537215915174	18	large_compounds
1182	3962fa508c318c990017beb42983662e	CN2H2_smiles_N=C=N_rot_dist_50	CN2H2	-148.65101425170897	-148.67499942765562	18	large_compounds
1187	e22669aff25c01b3c2376967ca170609	CO2_smiles_O=C=O_rot_dist_58	CO2	-188.3953911590576	-188.41754849748392	18	large_compounds
1201	3286c29064387a7053eba13b7a1b00ea	CO2_smiles_O=C=O_rot_dist_57	CO2	-188.39710556030275	-188.4226747774334	18	large_compounds
1215	dede1f34c8bb577fddaf0619b383d175	CO2_smiles_O=C=O_rot_dist_56	CO2	-188.45875022888185	-188.4842004538886	18	large_compounds
1229	c3391b9bd27974d7c1fbdfbbfb510f79	CO2_smiles_O=C=O_rot_dist_55	CO2	-188.3995597076416	-188.4221511824481	18	large_compounds
1243	6e97b29f1f881eef3d149f368b85f9e5	CO2_smiles_O=C=O_rot_dist_54	CO2	-188.41282211303712	-188.43670136241303	18	large_compounds
1257	6a294303f8d43a6d5844c9c3fc191c96	CO2_smiles_O=C=O_rot_dist_53	CO2	-188.40412864685047	-188.42574214540537	18	large_compounds
1271	fc96c098d3b167ff507343c9f5de5c85	CO2_smiles_O=C=O_rot_dist_52	CO2	-188.2607466888428	-188.2945282550737	18	large_compounds
1278	e68274c6eab66c12f4d8ba4dd003a010	C3H4_smiles_C=C=C_rot_dist_59	C3H4	-116.595065574646	-116.61729297023624	18	large_compounds
1292	baf0cc5781e14284a3d4fcc6ba836bb1	C3H4_smiles_C=C=C_rot_dist_58	C3H4	-116.49178707122805	-116.52031916149396	18	large_compounds
1299	6b8d6828b3ce822521b77874a926b53e	CO2_smiles_O=C=O_rot_dist_51	CO2	-188.32098739624024	-188.34339339794383	18	large_compounds
1320	63ed555a2939eb898bada9d20327519d	C3H4_smiles_C=C=C_rot_dist_57	C3H4	-116.56046970367431	-116.58326901755323	18	large_compounds
1341	4ba6380082d722e0b453149025a66f4c	C3H4_smiles_C=C=C_rot_dist_56	C3H4	-116.53017833709715	-116.56002750044108	18	large_compounds
1355	525c9db5e9b4210e071dfc9bfd66a9e4	CO2_smiles_O=C=O_rot_dist_50	CO2	-188.49199432373047	-188.52220452047	18	large_compounds
1390	bbbfca44b9091198c7125c7f717a805b	C3H4_smiles_C=C=C_rot_dist_55	C3H4	-116.57508018493652	-116.59525717109996	18	large_compounds
1418	0d6a81662b3a848733947c02c9090d96	C3H4_smiles_C=C=C_rot_dist_54	C3H4	-116.5410715866089	-116.56874565749312	18	large_compounds
1446	d08af6707a0a466446d7cf60d2174083	C3H4_smiles_C=C=C_rot_dist_53	C3H4	-116.57253425598144	-116.59914330758563	18	large_compounds
1467	a2ecea603a44528faa7101cca2e8358b	C3H4_smiles_C=C=C_rot_dist_52	C3H4	-116.5548114013672	-116.57308065763806	18	large_compounds
1502	9b1496c115ba1caeef04b4c9f1b7c5a6	C3H4_smiles_C=C=C_rot_dist_51	C3H4	-116.57522163391111	-116.59820414818854	18	large_compounds
1516	b2c66515e32b29b4d09cfa60705cd14c	C3H4_smiles_C=C=C_rot_dist_50	C3H4	-116.5845822906494	-116.60919907743428	18	large_compounds
4073	28ae425c4fad0c4ac48818559f9e8dae	CNOH_smiles_N=C=O_rot_dist_59	CNOH	-168.61720527648924	-168.644539406678	9	large_compounds
4080	5ed758e2247d4afcbcac2fdd84382072	CNOH_smiles_N=C=O_rot_dist_58	CNOH	-168.56242500305177	-168.5916829231523	9	large_compounds
4087	871ddaa9cb59f5350a7a8f28296d3a7a	CNOH_smiles_N=C=O_rot_dist_57	CNOH	-168.6067079925537	-168.6335600042051	9	large_compounds
4094	77b8fe492b0c6d92617468f30bc68ea2	CNOH_smiles_N=C=O_rot_dist_56	CNOH	-168.60701080322266	-168.6353596704659	9	large_compounds
4101	b2d95744ec27649f03c0f88aa5ebbe79	CNOH_smiles_N=C=O_rot_dist_55	CNOH	-168.59274513244628	-168.62484543714936	9	large_compounds
4108	cdc0a52870d1c76c5a3632d8502fec88	CNOH_smiles_N=C=O_rot_dist_54	CNOH	-168.58563819885254	-168.61567666661253	9	large_compounds
4115	8d25b8d3137c86f2e5698b54d0a0b56c	CNOH_smiles_N=C=O_rot_dist_53	CNOH	-168.54951393127442	-168.58265539050888	9	large_compounds
4122	5188fdca3d00beb9998bb5d2b4e1f96c	CNOH_smiles_N=C=O_rot_dist_52	CNOH	-168.628637008667	-168.6552158221013	9	large_compounds
4129	41bc67289a2b7be9c21cfa58443c8897	CNOH_smiles_N=C=O_rot_dist_51	CNOH	-168.5878980255127	-168.61661108621584	9	large_compounds
4136	151258110b9bc0d82cc4522c7978695a	CNOH_smiles_N=C=O_rot_dist_50	CNOH	-168.60031539916992	-168.62682156509555	9	large_compounds
633	bb58b0dc230e552c001d426fa4702fc0	CNH_smiles_C#N_rot_dist_59	CNH	-93.39254432678224	-93.4129407959378	3	small_compounds
640	87e73f202a203354d64a52fa0d45b340	CNH_smiles_C#N_rot_dist_58	CNH	-93.39693733215331	-93.4152921691446	3	small_compounds
647	adf13c6e0a70bb28ad9b6589a5e0e67a	CNH_smiles_C#N_rot_dist_57	CNH	-93.37953163146972	-93.40338164394387	3	small_compounds
654	adc18250f835054d410bd977c58b6cb3	CNH_smiles_C#N_rot_dist_56	CNH	-93.3973459625244	-93.41315178510412	3	small_compounds
661	4e31e685328e460abcc0ca3d64eaa5cb	CNH_smiles_C#N_rot_dist_55	CNH	-93.31220603942872	-93.34219498955952	3	small_compounds
668	be7f6f48254ccdc6dcdd17ec75d15424	CNH_smiles_C#N_rot_dist_54	CNH	-93.26663375854493	-93.29320031032452	3	small_compounds
675	6eed87dcf803dd7d5b448ee31ab417cf	CNH_smiles_C#N_rot_dist_53	CNH	-93.4030322265625	-93.4234050197175	3	small_compounds
682	662535ff35c7916e7a0d7e52e6c49903	CNH_smiles_C#N_rot_dist_52	CNH	-93.38197605133055	-93.39971283269514	3	small_compounds
689	b2cc341b45071fec3c3f508d88ffabd6	CNH_smiles_C#N_rot_dist_51	CNH	-93.37971939086914	-93.39520808418706	3	small_compounds
696	b829bc18fa469b0981034a0fd9d049ea	CNH_smiles_C#N_rot_dist_50	CNH	-93.386762008667	-93.40296373818872	3	small_compounds
703	9e1a98a6e9ed795cdf456c780249b6ac	COH2_smiles_C=O_rot_dist_59	COH2	-114.43829441070557	-114.46981305545631	3	small_compounds
710	8db5c5957b1688d542c09d9212cfc98d	COH2_smiles_C=O_rot_dist_58	COH2	-114.45050830841063	-114.47833557400006	3	small_compounds
717	29034cafeb6e2373d83078477bff93e9	COH2_smiles_C=O_rot_dist_57	COH2	-114.45043518066406	-114.48305553557128	3	small_compounds
724	1d49329b11cdd2369335a13aab3cc318	COH2_smiles_C=O_rot_dist_56	COH2	-114.42250804901124	-114.45277128226256	3	small_compounds
731	3bc0e66e524898b659c5d37ca4f7f35c	COH2_smiles_C=O_rot_dist_55	COH2	-114.38906158447266	-114.42466729253236	3	small_compounds
738	174420a82397416132bd58b65ee10566	COH2_smiles_C=O_rot_dist_54	COH2	-114.4563123703003	-114.48661923675226	3	small_compounds
745	4d7e014e9c7e4f3cce608a74bfa5dd98	COH2_smiles_C=O_rot_dist_53	COH2	-114.438567237854	-114.47122867405513	3	small_compounds
752	aa4d7331f8830475bb806b33feb226f2	COH2_smiles_C=O_rot_dist_52	COH2	-114.45743892669678	-114.4885873283622	3	small_compounds
759	e1ab076fedecbaa059d96d0021aed644	COH2_smiles_C=O_rot_dist_51	COH2	-114.44501613616944	-114.4736613455336	3	small_compounds
766	505f85ab331252fd0ff03900bc24a92d	COH2_smiles_C=O_rot_dist_50	COH2	-114.42167751312256	-114.45206308567674	3	small_compounds
773	f69163ecd3e6cc6afae99e3ad81f4ea2	C2H4_smiles_C=C_rot_dist_59	C2H4	-78.51962924957276	-78.54069026656693	3	small_compounds
780	eb669982bf01e77615c8baee5215e9d3	C2H4_smiles_C=C_rot_dist_58	C2H4	-78.51527858734131	-78.53541393753059	3	small_compounds
787	0ee9bf8b870b614e3e67f37555d6734e	C2H4_smiles_C=C_rot_dist_57	C2H4	-78.5234342956543	-78.54536688108394	3	small_compounds
794	5540ad5a8bc1745f83b28b78670edcc0	C2H4_smiles_C=C_rot_dist_56	C2H4	-78.51949527740479	-78.53947212858762	3	small_compounds
801	5cedcfe6358b08a565317d80c1361c02	C2H4_smiles_C=C_rot_dist_55	C2H4	-78.50869758605957	-78.53013578470846	3	small_compounds
808	74321a3f3372c3c60fcbcec34a1de878	C2H4_smiles_C=C_rot_dist_54	C2H4	-78.49160106658935	-78.51468944756847	3	small_compounds
815	92daabc0c580dce1cc330bb68bafdcca	C2H4_smiles_C=C_rot_dist_53	C2H4	-78.475528755188	-78.4981087577133	3	small_compounds
822	44523984294d025aef483ebea873a855	C2H4_smiles_C=C_rot_dist_52	C2H4	-78.49792621612549	-78.5192905490468	3	small_compounds
829	be0913ed5ff7db1796805358a70390f8	C2H4_smiles_C=C_rot_dist_51	C2H4	-78.55033565521241	-78.56888309446416	3	small_compounds
836	1512bd8e61cd397c8207cbf468f8c2a4	C2H4_smiles_C=C_rot_dist_50	C2H4	-78.54143871307373	-78.56120313767018	3	small_compounds
843	bb58b0dc230e552c001d426fa4702fc0	CNH_smiles_C#N_rot_dist_59	CNH	-93.40526210784913	-93.4129407959378	9	small_compounds
850	87e73f202a203354d64a52fa0d45b340	CNH_smiles_C#N_rot_dist_58	CNH	-93.41363864898682	-93.4152921691446	9	small_compounds
857	adf13c6e0a70bb28ad9b6589a5e0e67a	CNH_smiles_C#N_rot_dist_57	CNH	-93.39616989135742	-93.40338164394387	9	small_compounds
864	adc18250f835054d410bd977c58b6cb3	CNH_smiles_C#N_rot_dist_56	CNH	-93.40715507507323	-93.41315178510412	9	small_compounds
871	4e31e685328e460abcc0ca3d64eaa5cb	CNH_smiles_C#N_rot_dist_55	CNH	-93.33192359924315	-93.34219498955952	9	small_compounds
878	be7f6f48254ccdc6dcdd17ec75d15424	CNH_smiles_C#N_rot_dist_54	CNH	-93.28409328460694	-93.29320031032452	9	small_compounds
885	6eed87dcf803dd7d5b448ee31ab417cf	CNH_smiles_C#N_rot_dist_53	CNH	-93.4176214981079	-93.4234050197175	9	small_compounds
892	662535ff35c7916e7a0d7e52e6c49903	CNH_smiles_C#N_rot_dist_52	CNH	-93.39334602355956	-93.39971283269514	9	small_compounds
899	b2cc341b45071fec3c3f508d88ffabd6	CNH_smiles_C#N_rot_dist_51	CNH	-93.39058128356932	-93.39520808418706	9	small_compounds
906	b829bc18fa469b0981034a0fd9d049ea	CNH_smiles_C#N_rot_dist_50	CNH	-93.4000633239746	-93.40296373818872	9	small_compounds
913	9e1a98a6e9ed795cdf456c780249b6ac	COH2_smiles_C=O_rot_dist_59	COH2	-114.46494407653807	-114.46981305545631	9	small_compounds
920	8db5c5957b1688d542c09d9212cfc98d	COH2_smiles_C=O_rot_dist_58	COH2	-114.47448143005371	-114.47833557400006	9	small_compounds
927	29034cafeb6e2373d83078477bff93e9	COH2_smiles_C=O_rot_dist_57	COH2	-114.47857006072998	-114.48305553557128	9	small_compounds
934	1d49329b11cdd2369335a13aab3cc318	COH2_smiles_C=O_rot_dist_56	COH2	-114.44472663879397	-114.45277128226256	9	small_compounds
941	3bc0e66e524898b659c5d37ca4f7f35c	COH2_smiles_C=O_rot_dist_55	COH2	-114.41650276184082	-114.42466729253236	9	small_compounds
948	174420a82397416132bd58b65ee10566	COH2_smiles_C=O_rot_dist_54	COH2	-114.48078876495362	-114.48661923675226	9	small_compounds
955	4d7e014e9c7e4f3cce608a74bfa5dd98	COH2_smiles_C=O_rot_dist_53	COH2	-114.46471920013428	-114.47122867405513	9	small_compounds
962	aa4d7331f8830475bb806b33feb226f2	COH2_smiles_C=O_rot_dist_52	COH2	-114.48379833221436	-114.4885873283622	9	small_compounds
969	e1ab076fedecbaa059d96d0021aed644	COH2_smiles_C=O_rot_dist_51	COH2	-114.46768272399902	-114.4736613455336	9	small_compounds
976	505f85ab331252fd0ff03900bc24a92d	COH2_smiles_C=O_rot_dist_50	COH2	-114.44226985931395	-114.45206308567674	9	small_compounds
1175	9e1a98a6e9ed795cdf456c780249b6ac	COH2_smiles_C=O_rot_dist_59	COH2	-114.46348983764648	-114.46981305545631	18	small_compounds
1194	8db5c5957b1688d542c09d9212cfc98d	COH2_smiles_C=O_rot_dist_58	COH2	-114.47142463684082	-114.47833557400006	18	small_compounds
1208	29034cafeb6e2373d83078477bff93e9	COH2_smiles_C=O_rot_dist_57	COH2	-114.46994106292723	-114.48305553557128	18	small_compounds
1222	1d49329b11cdd2369335a13aab3cc318	COH2_smiles_C=O_rot_dist_56	COH2	-114.44652061462402	-114.45277128226256	18	small_compounds
1236	3bc0e66e524898b659c5d37ca4f7f35c	COH2_smiles_C=O_rot_dist_55	COH2	-114.41489631652831	-114.42466729253236	18	small_compounds
1250	174420a82397416132bd58b65ee10566	COH2_smiles_C=O_rot_dist_54	COH2	-114.48052165985108	-114.48661923675226	18	small_compounds
1264	4d7e014e9c7e4f3cce608a74bfa5dd98	COH2_smiles_C=O_rot_dist_53	COH2	-114.46500637054444	-114.47122867405513	18	small_compounds
1285	aa4d7331f8830475bb806b33feb226f2	COH2_smiles_C=O_rot_dist_52	COH2	-114.48422290802002	-114.4885873283622	18	small_compounds
1306	bb58b0dc230e552c001d426fa4702fc0	CNH_smiles_C#N_rot_dist_59	CNH	-93.40879402160644	-93.4129407959378	18	small_compounds
1313	e1ab076fedecbaa059d96d0021aed644	COH2_smiles_C=O_rot_dist_51	COH2	-114.46789363861085	-114.4736613455336	18	small_compounds
1348	87e73f202a203354d64a52fa0d45b340	CNH_smiles_C#N_rot_dist_58	CNH	-93.4114123916626	-93.4152921691446	18	small_compounds
1369	505f85ab331252fd0ff03900bc24a92d	COH2_smiles_C=O_rot_dist_50	COH2	-114.4444783782959	-114.45206308567674	18	small_compounds
1383	adf13c6e0a70bb28ad9b6589a5e0e67a	CNH_smiles_C#N_rot_dist_57	CNH	-93.39739356994627	-93.40338164394387	18	small_compounds
1404	adc18250f835054d410bd977c58b6cb3	CNH_smiles_C#N_rot_dist_56	CNH	-93.4077480316162	-93.41315178510412	18	small_compounds
1425	4e31e685328e460abcc0ca3d64eaa5cb	CNH_smiles_C#N_rot_dist_55	CNH	-93.333649559021	-93.34219498955952	18	small_compounds
1453	be7f6f48254ccdc6dcdd17ec75d15424	CNH_smiles_C#N_rot_dist_54	CNH	-93.28515594482424	-93.29320031032452	18	small_compounds
1481	6eed87dcf803dd7d5b448ee31ab417cf	CNH_smiles_C#N_rot_dist_53	CNH	-93.41755237579346	-93.4234050197175	18	small_compounds
1509	662535ff35c7916e7a0d7e52e6c49903	CNH_smiles_C#N_rot_dist_52	CNH	-93.39625713348389	-93.39971283269514	18	small_compounds
1537	b2cc341b45071fec3c3f508d88ffabd6	CNH_smiles_C#N_rot_dist_51	CNH	-93.38976390838624	-93.39520808418706	18	small_compounds
1558	b829bc18fa469b0981034a0fd9d049ea	CNH_smiles_C#N_rot_dist_50	CNH	-93.39934429168702	-93.40296373818872	18	small_compounds
1593	f69163ecd3e6cc6afae99e3ad81f4ea2	C2H4_smiles_C=C_rot_dist_59	C2H4	-78.5397241973877	-78.54069026656693	9	small_compounds
1600	eb669982bf01e77615c8baee5215e9d3	C2H4_smiles_C=C_rot_dist_58	C2H4	-78.52710605621338	-78.53541393753059	9	small_compounds
1607	0ee9bf8b870b614e3e67f37555d6734e	C2H4_smiles_C=C_rot_dist_57	C2H4	-78.53521255493165	-78.54536688108394	9	small_compounds
1614	5540ad5a8bc1745f83b28b78670edcc0	C2H4_smiles_C=C_rot_dist_56	C2H4	-78.52934600830078	-78.53947212858762	9	small_compounds
1621	5cedcfe6358b08a565317d80c1361c02	C2H4_smiles_C=C_rot_dist_55	C2H4	-78.51910118103028	-78.53013578470846	9	small_compounds
1628	74321a3f3372c3c60fcbcec34a1de878	C2H4_smiles_C=C_rot_dist_54	C2H4	-78.50547336578369	-78.51468944756847	9	small_compounds
1635	92daabc0c580dce1cc330bb68bafdcca	C2H4_smiles_C=C_rot_dist_53	C2H4	-78.48668853759766	-78.4981087577133	9	small_compounds
1642	44523984294d025aef483ebea873a855	C2H4_smiles_C=C_rot_dist_52	C2H4	-78.51206233978272	-78.5192905490468	9	small_compounds
1649	be0913ed5ff7db1796805358a70390f8	C2H4_smiles_C=C_rot_dist_51	C2H4	-78.55873615264892	-78.56888309446416	9	small_compounds
1656	1512bd8e61cd397c8207cbf468f8c2a4	C2H4_smiles_C=C_rot_dist_50	C2H4	-78.55176403045654	-78.56120313767018	9	small_compounds
2293	f69163ecd3e6cc6afae99e3ad81f4ea2	C2H4_smiles_C=C_rot_dist_59	C2H4	-78.53233657836914	-78.54069026656693	18	small_compounds
2300	eb669982bf01e77615c8baee5215e9d3	C2H4_smiles_C=C_rot_dist_58	C2H4	-78.52638172149658	-78.53541393753059	18	small_compounds
2307	0ee9bf8b870b614e3e67f37555d6734e	C2H4_smiles_C=C_rot_dist_57	C2H4	-78.53654708862305	-78.54536688108394	18	small_compounds
2314	5540ad5a8bc1745f83b28b78670edcc0	C2H4_smiles_C=C_rot_dist_56	C2H4	-78.53185478210449	-78.53947212858762	18	small_compounds
2321	5cedcfe6358b08a565317d80c1361c02	C2H4_smiles_C=C_rot_dist_55	C2H4	-78.51972694396973	-78.53013578470846	18	small_compounds
2328	74321a3f3372c3c60fcbcec34a1de878	C2H4_smiles_C=C_rot_dist_54	C2H4	-78.50707992553711	-78.51468944756847	18	small_compounds
2335	92daabc0c580dce1cc330bb68bafdcca	C2H4_smiles_C=C_rot_dist_53	C2H4	-78.48831871032715	-78.4981087577133	18	small_compounds
2342	44523984294d025aef483ebea873a855	C2H4_smiles_C=C_rot_dist_52	C2H4	-78.51118835449219	-78.5192905490468	18	small_compounds
2349	be0913ed5ff7db1796805358a70390f8	C2H4_smiles_C=C_rot_dist_51	C2H4	-78.56203125	-78.56888309446416	18	small_compounds
2356	1512bd8e61cd397c8207cbf468f8c2a4	C2H4_smiles_C=C_rot_dist_50	C2H4	-78.5521215057373	-78.56120313767018	18	small_compounds
