# Supplementary material for: Towards a transferable fermionic neural wavefunction for molecules
Source: Nat Commun. 2024 Jan 2;15:120. doi: 10.1038/s41467-023-44216-9 (PMC10762074; doi:10.1038/s41467-023-44216-9)
Supplement: Supplementary file 4 — Source Data [file 41467_2023_44216_MOESM4_ESM.zip › source_data_figures/fig7_ablation_foundational_model_c.csv]

	geom	geom_comment	molecule	E	n_pretrain_variational	E_ref	error	experiment_name
1053	28ae425c4fad0c4ac48818559f9e8dae	CNOH_smiles_N=C=O_rot_dist_59	CNOH	-168.62346298217773	256000.0	-168.644539406678	21.076424500279245	large_compounds
1060	5ed758e2247d4afcbcac2fdd84382072	CNOH_smiles_N=C=O_rot_dist_58	CNOH	-168.5620573425293	256000.0	-168.5916829231523	29.62558062299081	large_compounds
1067	871ddaa9cb59f5350a7a8f28296d3a7a	CNOH_smiles_N=C=O_rot_dist_57	CNOH	-168.6081536102295	256000.0	-168.6335600042051	25.40639397560085	large_compounds
1074	77b8fe492b0c6d92617468f30bc68ea2	CNOH_smiles_N=C=O_rot_dist_56	CNOH	-168.61314979553222	256000.0	-168.6353596704659	22.20987493367943	large_compounds
1081	b2d95744ec27649f03c0f88aa5ebbe79	CNOH_smiles_N=C=O_rot_dist_55	CNOH	-168.60353408813478	256000.0	-168.62484543714936	21.311349014581538	large_compounds
1088	cdc0a52870d1c76c5a3632d8502fec88	CNOH_smiles_N=C=O_rot_dist_54	CNOH	-168.59018676757813	256000.0	-168.61567666661253	25.489899034397467	large_compounds
1095	8d25b8d3137c86f2e5698b54d0a0b56c	CNOH_smiles_N=C=O_rot_dist_53	CNOH	-168.55493354797363	256000.0	-168.58265539050888	27.721842535243013	large_compounds
1102	5188fdca3d00beb9998bb5d2b4e1f96c	CNOH_smiles_N=C=O_rot_dist_52	CNOH	-168.6293537902832	256000.0	-168.6552158221013	25.8620318180931	large_compounds
1109	c9ade00a8a08f0193ad85a4e79889010	CN2H2_smiles_N=C=N_rot_dist_59	CN2H2	-148.6826484680176	256000.0	-148.71036620690103	27.71773888343887	large_compounds
1114	41bc67289a2b7be9c21cfa58443c8897	CNOH_smiles_N=C=O_rot_dist_51	CNOH	-168.59200012207032	256000.0	-168.61661108621584	24.61096414552344	large_compounds
1121	01fac64e87ffccc6cd2a67f3e8a0ba70	CN2H2_smiles_N=C=N_rot_dist_58	CN2H2	-148.6263262939453	256000.0	-148.65357339356294	27.24709961762528	large_compounds
1126	3780ada9b881baef74b03a48920d511d	CN2H2_smiles_N=C=N_rot_dist_57	CN2H2	-148.69851615905762	256000.0	-148.7221499352139	23.633776156287922	large_compounds
1131	151258110b9bc0d82cc4522c7978695a	CNOH_smiles_N=C=O_rot_dist_50	CNOH	-168.6020371246338	256000.0	-168.62682156509555	24.784440461758095	large_compounds
1138	f564966fbcdd0e2cb3b684c6270e4d87	CN2H2_smiles_N=C=N_rot_dist_56	CN2H2	-148.66875106811523	256000.0	-148.6929817318722	24.23066375698113	large_compounds
1143	fa9aab73ff0bde1928b5e68f4f8f8235	CN2H2_smiles_N=C=N_rot_dist_55	CN2H2	-148.63877433776855	256000.0	-148.66665269779358	27.87836002502786	large_compounds
1148	4fd50f6f79299e67b79b78aba129d903	CN2H2_smiles_N=C=N_rot_dist_54	CN2H2	-148.6788444519043	256000.0	-148.706619200299	27.774748394705284	large_compounds
1153	d422cfadf8470805c402a4512c58b7ce	CN2H2_smiles_N=C=N_rot_dist_53	CN2H2	-148.6645018005371	256000.0	-148.69155718165965	27.055381122551125	large_compounds
1158	ae7f869e4dc259959ddca3a99c75eca1	CN2H2_smiles_N=C=N_rot_dist_52	CN2H2	-148.6987548828125	256000.0	-148.7238805212433	25.12563843080784	large_compounds
1163	7fb33840aa5b12fb4def7a7d20d054d9	CO2_smiles_O=C=O_rot_dist_59	CO2	-188.4078128814697	256000.0	-188.42949268226445	21.679800794743187	large_compounds
1170	644a83770910dae26308cc4292492ba7	CN2H2_smiles_N=C=N_rot_dist_51	CN2H2	-148.66168731689453	256000.0	-148.68537215915174	23.684842257210903	large_compounds
1182	3962fa508c318c990017beb42983662e	CN2H2_smiles_N=C=N_rot_dist_50	CN2H2	-148.65101425170897	256000.0	-148.67499942765562	23.98517594664895	large_compounds
1187	e22669aff25c01b3c2376967ca170609	CO2_smiles_O=C=O_rot_dist_58	CO2	-188.3953911590576	256000.0	-188.41754849748392	22.15733842632517	large_compounds
1201	3286c29064387a7053eba13b7a1b00ea	CO2_smiles_O=C=O_rot_dist_57	CO2	-188.39710556030275	256000.0	-188.4226747774334	25.569217130652078	large_compounds
1215	dede1f34c8bb577fddaf0619b383d175	CO2_smiles_O=C=O_rot_dist_56	CO2	-188.45875022888185	256000.0	-188.4842004538886	25.450225006750316	large_compounds
1229	c3391b9bd27974d7c1fbdfbbfb510f79	CO2_smiles_O=C=O_rot_dist_55	CO2	-188.3995597076416	256000.0	-188.4221511824481	22.591474806489487	large_compounds
1243	6e97b29f1f881eef3d149f368b85f9e5	CO2_smiles_O=C=O_rot_dist_54	CO2	-188.41282211303712	256000.0	-188.43670136241303	23.87924937590924	large_compounds
1257	6a294303f8d43a6d5844c9c3fc191c96	CO2_smiles_O=C=O_rot_dist_53	CO2	-188.40412864685047	256000.0	-188.42574214540537	21.613498554899024	large_compounds
1271	fc96c098d3b167ff507343c9f5de5c85	CO2_smiles_O=C=O_rot_dist_52	CO2	-188.2607466888428	256000.0	-188.2945282550737	33.78156623088557	large_compounds
1278	e68274c6eab66c12f4d8ba4dd003a010	C3H4_smiles_C=C=C_rot_dist_59	C3H4	-116.595065574646	256000.0	-116.61729297023624	22.227395590235233	large_compounds
1292	baf0cc5781e14284a3d4fcc6ba836bb1	C3H4_smiles_C=C=C_rot_dist_58	C3H4	-116.49178707122805	256000.0	-116.52031916149396	28.532090265912302	large_compounds
1299	6b8d6828b3ce822521b77874a926b53e	CO2_smiles_O=C=O_rot_dist_51	CO2	-188.32098739624024	256000.0	-188.34339339794383	22.406001703586753	large_compounds
1320	63ed555a2939eb898bada9d20327519d	C3H4_smiles_C=C=C_rot_dist_57	C3H4	-116.56046970367431	256000.0	-116.58326901755323	22.799313878920202	large_compounds
1327	c9ade00a8a08f0193ad85a4e79889010	CN2H2_smiles_N=C=N_rot_dist_59	CN2H2	-148.68676429748535	128000.0	-148.71036620690103	23.601909415674527	large_compounds
1334	28ae425c4fad0c4ac48818559f9e8dae	CNOH_smiles_N=C=O_rot_dist_59	CNOH	-168.62277061462402	128000.0	-168.644539406678	21.768792053990182	large_compounds
1341	4ba6380082d722e0b453149025a66f4c	C3H4_smiles_C=C=C_rot_dist_56	C3H4	-116.53017833709715	256000.0	-116.56002750044108	29.84916334392551	large_compounds
1355	525c9db5e9b4210e071dfc9bfd66a9e4	CO2_smiles_O=C=O_rot_dist_50	CO2	-188.49199432373047	256000.0	-188.52220452047	30.210196739545836	large_compounds
1362	01fac64e87ffccc6cd2a67f3e8a0ba70	CN2H2_smiles_N=C=N_rot_dist_58	CN2H2	-148.62228408813476	128000.0	-148.65357339356294	31.28930542817443	large_compounds
1376	5ed758e2247d4afcbcac2fdd84382072	CNOH_smiles_N=C=O_rot_dist_58	CNOH	-168.57027641296386	128000.0	-168.5916829231523	21.40651018842732	large_compounds
1390	bbbfca44b9091198c7125c7f717a805b	C3H4_smiles_C=C=C_rot_dist_55	C3H4	-116.57508018493652	256000.0	-116.59525717109996	20.176986163434663	large_compounds
1397	3780ada9b881baef74b03a48920d511d	CN2H2_smiles_N=C=N_rot_dist_57	CN2H2	-148.69807441711427	128000.0	-148.7221499352139	24.07551809963593	large_compounds
1411	871ddaa9cb59f5350a7a8f28296d3a7a	CNOH_smiles_N=C=O_rot_dist_57	CNOH	-168.6052980041504	128000.0	-168.6335600042051	28.26200005469559	large_compounds
1418	0d6a81662b3a848733947c02c9090d96	C3H4_smiles_C=C=C_rot_dist_54	C3H4	-116.5410715866089	256000.0	-116.56874565749312	27.674070884231128	large_compounds
1432	f564966fbcdd0e2cb3b684c6270e4d87	CN2H2_smiles_N=C=N_rot_dist_56	CN2H2	-148.66628677368163	128000.0	-148.6929817318722	26.69495819057488	large_compounds
1439	77b8fe492b0c6d92617468f30bc68ea2	CNOH_smiles_N=C=O_rot_dist_56	CNOH	-168.60700950622558	128000.0	-168.6353596704659	28.35016424032233	large_compounds
1446	d08af6707a0a466446d7cf60d2174083	C3H4_smiles_C=C=C_rot_dist_53	C3H4	-116.57253425598144	256000.0	-116.59914330758563	26.60905160419702	large_compounds
1460	fa9aab73ff0bde1928b5e68f4f8f8235	CN2H2_smiles_N=C=N_rot_dist_55	CN2H2	-148.6401296234131	128000.0	-148.66665269779358	26.523074380492062	large_compounds
1467	a2ecea603a44528faa7101cca2e8358b	C3H4_smiles_C=C=C_rot_dist_52	C3H4	-116.5548114013672	256000.0	-116.57308065763806	18.269256270855294	large_compounds
1474	b2d95744ec27649f03c0f88aa5ebbe79	CNOH_smiles_N=C=O_rot_dist_55	CNOH	-168.60318435668944	128000.0	-168.62484543714936	21.661080459921322	large_compounds
1488	4fd50f6f79299e67b79b78aba129d903	CN2H2_smiles_N=C=N_rot_dist_54	CN2H2	-148.6738959503174	128000.0	-148.706619200299	32.7232499816148	large_compounds
1495	cdc0a52870d1c76c5a3632d8502fec88	CNOH_smiles_N=C=O_rot_dist_54	CNOH	-168.58926628112792	128000.0	-168.61567666661253	26.410385484609833	large_compounds
1502	9b1496c115ba1caeef04b4c9f1b7c5a6	C3H4_smiles_C=C=C_rot_dist_51	C3H4	-116.57522163391111	256000.0	-116.59820414818854	22.982514277430255	large_compounds
1516	b2c66515e32b29b4d09cfa60705cd14c	C3H4_smiles_C=C=C_rot_dist_50	C3H4	-116.5845822906494	256000.0	-116.60919907743428	24.616786784889655	large_compounds
1523	d422cfadf8470805c402a4512c58b7ce	CN2H2_smiles_N=C=N_rot_dist_53	CN2H2	-148.6658794403076	128000.0	-148.69155718165965	25.67774135204104	large_compounds
1530	8d25b8d3137c86f2e5698b54d0a0b56c	CNOH_smiles_N=C=O_rot_dist_53	CNOH	-168.55125679016112	128000.0	-168.58265539050888	31.398600347756656	large_compounds
1544	ae7f869e4dc259959ddca3a99c75eca1	CN2H2_smiles_N=C=N_rot_dist_52	CN2H2	-148.6993893432617	128000.0	-148.7238805212433	24.491177981587953	large_compounds
1551	5188fdca3d00beb9998bb5d2b4e1f96c	CNOH_smiles_N=C=O_rot_dist_52	CNOH	-168.6332970428467	128000.0	-168.6552158221013	21.91877925460517	large_compounds
1565	41bc67289a2b7be9c21cfa58443c8897	CNOH_smiles_N=C=O_rot_dist_51	CNOH	-168.5908683013916	128000.0	-168.61661108621584	25.742784824245746	large_compounds
1572	644a83770910dae26308cc4292492ba7	CN2H2_smiles_N=C=N_rot_dist_51	CN2H2	-148.6603395843506	128000.0	-148.68537215915174	25.032574801144847	large_compounds
1579	3962fa508c318c990017beb42983662e	CN2H2_smiles_N=C=N_rot_dist_50	CN2H2	-148.64130310058593	128000.0	-148.67499942765562	33.69632706969128	large_compounds
1586	151258110b9bc0d82cc4522c7978695a	CNOH_smiles_N=C=O_rot_dist_50	CNOH	-168.59683197021485	128000.0	-168.62682156509555	29.989594880703407	large_compounds
1663	7fb33840aa5b12fb4def7a7d20d054d9	CO2_smiles_O=C=O_rot_dist_59	CO2	-188.4013549804688	128000.0	-188.42949268226445	28.13770179565722	large_compounds
1670	e22669aff25c01b3c2376967ca170609	CO2_smiles_O=C=O_rot_dist_58	CO2	-188.3920552825928	128000.0	-188.41754849748392	25.49321489112799	large_compounds
1677	3286c29064387a7053eba13b7a1b00ea	CO2_smiles_O=C=O_rot_dist_57	CO2	-188.3949089050293	128000.0	-188.4226747774334	27.76587240410322	large_compounds
1684	dede1f34c8bb577fddaf0619b383d175	CO2_smiles_O=C=O_rot_dist_56	CO2	-188.45994194030763	128000.0	-188.4842004538886	24.25851358097475	large_compounds
1691	c3391b9bd27974d7c1fbdfbbfb510f79	CO2_smiles_O=C=O_rot_dist_55	CO2	-188.3958247375488	128000.0	-188.4221511824481	26.32644489929703	large_compounds
1698	6e97b29f1f881eef3d149f368b85f9e5	CO2_smiles_O=C=O_rot_dist_54	CO2	-188.4141709136963	128000.0	-188.43670136241303	22.530448716736373	large_compounds
1705	6a294303f8d43a6d5844c9c3fc191c96	CO2_smiles_O=C=O_rot_dist_53	CO2	-188.3980596923828	128000.0	-188.42574214540537	27.682453022578102	large_compounds
1712	fc96c098d3b167ff507343c9f5de5c85	CO2_smiles_O=C=O_rot_dist_52	CO2	-188.2636964416504	128000.0	-188.2945282550737	30.831813423276344	large_compounds
1719	6b8d6828b3ce822521b77874a926b53e	CO2_smiles_O=C=O_rot_dist_51	CO2	-188.3156484222412	128000.0	-188.34339339794383	27.74497570263179	large_compounds
1726	525c9db5e9b4210e071dfc9bfd66a9e4	CO2_smiles_O=C=O_rot_dist_50	CO2	-188.5027466583252	128000.0	-188.52220452047	19.457862144804494	large_compounds
1733	e68274c6eab66c12f4d8ba4dd003a010	C3H4_smiles_C=C=C_rot_dist_59	C3H4	-116.59208961486816	128000.0	-116.61729297023624	25.203355368077496	large_compounds
1740	baf0cc5781e14284a3d4fcc6ba836bb1	C3H4_smiles_C=C=C_rot_dist_58	C3H4	-116.48598449707032	128000.0	-116.52031916149396	34.33466442363908	large_compounds
1747	63ed555a2939eb898bada9d20327519d	C3H4_smiles_C=C=C_rot_dist_57	C3H4	-116.559614944458	128000.0	-116.58326901755323	23.654073095229933	large_compounds
1754	4ba6380082d722e0b453149025a66f4c	C3H4_smiles_C=C=C_rot_dist_56	C3H4	-116.5235517501831	128000.0	-116.56002750044108	36.47575025797778	large_compounds
1761	bbbfca44b9091198c7125c7f717a805b	C3H4_smiles_C=C=C_rot_dist_55	C3H4	-116.56376041412354	128000.0	-116.59525717109996	31.496756976423512	large_compounds
1768	0d6a81662b3a848733947c02c9090d96	C3H4_smiles_C=C=C_rot_dist_54	C3H4	-116.53536323547364	128000.0	-116.56874565749312	33.3824220194856	large_compounds
1775	d08af6707a0a466446d7cf60d2174083	C3H4_smiles_C=C=C_rot_dist_53	C3H4	-116.57137214660644	128000.0	-116.59914330758563	27.771160979199294	large_compounds
1782	a2ecea603a44528faa7101cca2e8358b	C3H4_smiles_C=C=C_rot_dist_52	C3H4	-116.54421966552736	128000.0	-116.57308065763806	28.86099211069393	large_compounds
1789	9b1496c115ba1caeef04b4c9f1b7c5a6	C3H4_smiles_C=C=C_rot_dist_51	C3H4	-116.5686096572876	128000.0	-116.59820414818854	29.59449090094779	large_compounds
1796	b2c66515e32b29b4d09cfa60705cd14c	C3H4_smiles_C=C=C_rot_dist_50	C3H4	-116.58378036499025	128000.0	-116.60919907743428	25.418712444036373	large_compounds
2013	28ae425c4fad0c4ac48818559f9e8dae	CNOH_smiles_N=C=O_rot_dist_59	CNOH	-168.6152840423584	64000.0	-168.644539406678	29.255364319595856	large_compounds
2020	5ed758e2247d4afcbcac2fdd84382072	CNOH_smiles_N=C=O_rot_dist_58	CNOH	-168.5534375	64000.0	-168.5916829231523	38.24542315228996	large_compounds
2027	871ddaa9cb59f5350a7a8f28296d3a7a	CNOH_smiles_N=C=O_rot_dist_57	CNOH	-168.60303993225097	64000.0	-168.6335600042051	30.52007195412898	large_compounds
2034	77b8fe492b0c6d92617468f30bc68ea2	CNOH_smiles_N=C=O_rot_dist_56	CNOH	-168.6025225830078	64000.0	-168.6353596704659	32.83708745809122	large_compounds
2041	b2d95744ec27649f03c0f88aa5ebbe79	CNOH_smiles_N=C=O_rot_dist_55	CNOH	-168.59798599243163	64000.0	-168.62484543714936	26.859444717729275	large_compounds
2048	cdc0a52870d1c76c5a3632d8502fec88	CNOH_smiles_N=C=O_rot_dist_54	CNOH	-168.5861489868164	64000.0	-168.61567666661253	29.527679796132134	large_compounds
2055	8d25b8d3137c86f2e5698b54d0a0b56c	CNOH_smiles_N=C=O_rot_dist_53	CNOH	-168.54157791137695	64000.0	-168.58265539050888	41.077479131928385	large_compounds
2062	5188fdca3d00beb9998bb5d2b4e1f96c	CNOH_smiles_N=C=O_rot_dist_52	CNOH	-168.6294674682617	64000.0	-168.6552158221013	25.748353839588844	large_compounds
2069	41bc67289a2b7be9c21cfa58443c8897	CNOH_smiles_N=C=O_rot_dist_51	CNOH	-168.58301063537598	64000.0	-168.61661108621584	33.60045083985597	large_compounds
2076	151258110b9bc0d82cc4522c7978695a	CNOH_smiles_N=C=O_rot_dist_50	CNOH	-168.59117095947266	64000.0	-168.62682156509555	35.65060562289091	large_compounds
2083	c9ade00a8a08f0193ad85a4e79889010	CN2H2_smiles_N=C=N_rot_dist_59	CN2H2	-148.6779705810547	64000.0	-148.71036620690103	32.39562584633404	large_compounds
2090	01fac64e87ffccc6cd2a67f3e8a0ba70	CN2H2_smiles_N=C=N_rot_dist_58	CN2H2	-148.61432052612304	64000.0	-148.65357339356294	39.252867439898864	large_compounds
2097	7fb33840aa5b12fb4def7a7d20d054d9	CO2_smiles_O=C=O_rot_dist_59	CO2	-188.4006681060791	64000.0	-188.42949268226445	28.824576185343176	large_compounds
2104	3780ada9b881baef74b03a48920d511d	CN2H2_smiles_N=C=N_rot_dist_57	CN2H2	-148.69426139831543	64000.0	-148.7221499352139	27.88853689847315	large_compounds
2111	f564966fbcdd0e2cb3b684c6270e4d87	CN2H2_smiles_N=C=N_rot_dist_56	CN2H2	-148.65841117858886	64000.0	-148.6929817318722	34.57055328334491	large_compounds
2118	e22669aff25c01b3c2376967ca170609	CO2_smiles_O=C=O_rot_dist_58	CO2	-188.3838653564453	64000.0	-188.41754849748392	33.683141038608255	large_compounds
2125	3286c29064387a7053eba13b7a1b00ea	CO2_smiles_O=C=O_rot_dist_57	CO2	-188.3988591003418	64000.0	-188.4226747774334	23.815677091590715	large_compounds
2132	fa9aab73ff0bde1928b5e68f4f8f8235	CN2H2_smiles_N=C=N_rot_dist_55	CN2H2	-148.63529541015626	64000.0	-148.66665269779358	31.35728763732004	large_compounds
2139	dede1f34c8bb577fddaf0619b383d175	CO2_smiles_O=C=O_rot_dist_56	CO2	-188.4557839202881	64000.0	-188.4842004538886	28.416533600506	large_compounds
2146	4fd50f6f79299e67b79b78aba129d903	CN2H2_smiles_N=C=N_rot_dist_54	CN2H2	-148.67424606323243	64000.0	-148.706619200299	32.37313706657119	large_compounds
2153	c3391b9bd27974d7c1fbdfbbfb510f79	CO2_smiles_O=C=O_rot_dist_55	CO2	-188.3947499847412	64000.0	-188.4221511824481	27.401197706893754	large_compounds
2160	d422cfadf8470805c402a4512c58b7ce	CN2H2_smiles_N=C=N_rot_dist_53	CN2H2	-148.65610649108888	64000.0	-148.69155718165965	35.45069057076944	large_compounds
2167	ae7f869e4dc259959ddca3a99c75eca1	CN2H2_smiles_N=C=N_rot_dist_52	CN2H2	-148.6905078125	64000.0	-148.7238805212433	33.37270874331466	large_compounds
2174	6e97b29f1f881eef3d149f368b85f9e5	CO2_smiles_O=C=O_rot_dist_54	CO2	-188.407915725708	64000.0	-188.43670136241303	28.785636705038087	large_compounds
2181	644a83770910dae26308cc4292492ba7	CN2H2_smiles_N=C=N_rot_dist_51	CN2H2	-148.65536224365235	64000.0	-148.68537215915174	30.00991549939158	large_compounds
2188	6a294303f8d43a6d5844c9c3fc191c96	CO2_smiles_O=C=O_rot_dist_53	CO2	-188.3911068725586	64000.0	-188.42574214540537	34.635272846770704	large_compounds
2195	3962fa508c318c990017beb42983662e	CN2H2_smiles_N=C=N_rot_dist_50	CN2H2	-148.63678047180176	64000.0	-148.67499942765562	38.218955853864145	large_compounds
2202	fc96c098d3b167ff507343c9f5de5c85	CO2_smiles_O=C=O_rot_dist_52	CO2	-188.2636210632324	64000.0	-188.2945282550737	30.90719184129398	large_compounds
2209	6b8d6828b3ce822521b77874a926b53e	CO2_smiles_O=C=O_rot_dist_51	CO2	-188.3155207061768	64000.0	-188.34339339794383	27.872691767015567	large_compounds
2216	525c9db5e9b4210e071dfc9bfd66a9e4	CO2_smiles_O=C=O_rot_dist_50	CO2	-188.4928350830078	64000.0	-188.52220452047	29.36943746220777	large_compounds
2363	e68274c6eab66c12f4d8ba4dd003a010	C3H4_smiles_C=C=C_rot_dist_59	C3H4	-116.58388935089113	64000.0	-116.61729297023624	33.40361934510838	large_compounds
2370	baf0cc5781e14284a3d4fcc6ba836bb1	C3H4_smiles_C=C=C_rot_dist_58	C3H4	-116.48799381256104	64000.0	-116.52031916149396	32.32534893291472	large_compounds
2377	63ed555a2939eb898bada9d20327519d	C3H4_smiles_C=C=C_rot_dist_57	C3H4	-116.54947860717772	64000.0	-116.58326901755323	33.790410375516444	large_compounds
2384	4ba6380082d722e0b453149025a66f4c	C3H4_smiles_C=C=C_rot_dist_56	C3H4	-116.52513607025146	64000.0	-116.56002750044108	34.89143018961727	large_compounds
2391	bbbfca44b9091198c7125c7f717a805b	C3H4_smiles_C=C=C_rot_dist_55	C3H4	-116.56554725646971	64000.0	-116.59525717109996	29.70991463024575	large_compounds
2398	0d6a81662b3a848733947c02c9090d96	C3H4_smiles_C=C=C_rot_dist_54	C3H4	-116.53750160217284	64000.0	-116.56874565749312	31.24405532028618	large_compounds
2405	d08af6707a0a466446d7cf60d2174083	C3H4_smiles_C=C=C_rot_dist_53	C3H4	-116.56698120117188	64000.0	-116.59914330758563	32.16210641375028	large_compounds
2412	a2ecea603a44528faa7101cca2e8358b	C3H4_smiles_C=C=C_rot_dist_52	C3H4	-116.54066596984865	64000.0	-116.57308065763806	32.414687789412255	large_compounds
2419	9b1496c115ba1caeef04b4c9f1b7c5a6	C3H4_smiles_C=C=C_rot_dist_51	C3H4	-116.56559635162354	64000.0	-116.59820414818854	32.6077965650029	large_compounds
2426	b2c66515e32b29b4d09cfa60705cd14c	C3H4_smiles_C=C=C_rot_dist_50	C3H4	-116.57629852294922	64000.0	-116.60919907743428	32.900554485067346	large_compounds
2573	28ae425c4fad0c4ac48818559f9e8dae	CNOH_smiles_N=C=O_rot_dist_59	CNOH	-168.6203066253662	360000.0	-168.644539406678	24.232781311809504	large_compounds
2580	5ed758e2247d4afcbcac2fdd84382072	CNOH_smiles_N=C=O_rot_dist_58	CNOH	-168.56981750488282	360000.0	-168.5916829231523	21.865418269470638	large_compounds
2587	871ddaa9cb59f5350a7a8f28296d3a7a	CNOH_smiles_N=C=O_rot_dist_57	CNOH	-168.60962745666504	360000.0	-168.6335600042051	23.932547540056248	large_compounds
2594	77b8fe492b0c6d92617468f30bc68ea2	CNOH_smiles_N=C=O_rot_dist_56	CNOH	-168.6159188079834	360000.0	-168.6353596704659	19.440862482497323	large_compounds
2601	b2d95744ec27649f03c0f88aa5ebbe79	CNOH_smiles_N=C=O_rot_dist_55	CNOH	-168.60459243774417	360000.0	-168.62484543714936	20.25299940518721	large_compounds
2608	cdc0a52870d1c76c5a3632d8502fec88	CNOH_smiles_N=C=O_rot_dist_54	CNOH	-168.58695571899415	360000.0	-168.61567666661253	28.720947618381842	large_compounds
2615	8d25b8d3137c86f2e5698b54d0a0b56c	CNOH_smiles_N=C=O_rot_dist_53	CNOH	-168.5552557373047	360000.0	-168.58265539050888	27.399653204184915	large_compounds
2622	5188fdca3d00beb9998bb5d2b4e1f96c	CNOH_smiles_N=C=O_rot_dist_52	CNOH	-168.63275291442872	360000.0	-168.6552158221013	22.462907672576193	large_compounds
2629	41bc67289a2b7be9c21cfa58443c8897	CNOH_smiles_N=C=O_rot_dist_51	CNOH	-168.59659805297852	360000.0	-168.61661108621584	20.013033237319178	large_compounds
2636	151258110b9bc0d82cc4522c7978695a	CNOH_smiles_N=C=O_rot_dist_50	CNOH	-168.6079367828369	360000.0	-168.62682156509555	18.88478225865242	large_compounds
2643	7fb33840aa5b12fb4def7a7d20d054d9	CO2_smiles_O=C=O_rot_dist_59	CO2	-188.4104396057129	360000.0	-188.42949268226445	19.053076551557524	large_compounds
2650	c9ade00a8a08f0193ad85a4e79889010	CN2H2_smiles_N=C=N_rot_dist_59	CN2H2	-148.68937896728517	360000.0	-148.71036620690103	20.987239615863018	large_compounds
2657	e68274c6eab66c12f4d8ba4dd003a010	C3H4_smiles_C=C=C_rot_dist_59	C3H4	-116.59297550201416	360000.0	-116.61729297023624	24.317468222079697	large_compounds
2671	e22669aff25c01b3c2376967ca170609	CO2_smiles_O=C=O_rot_dist_58	CO2	-188.3906285095215	360000.0	-188.41754849748392	26.91998796242956	large_compounds
2678	01fac64e87ffccc6cd2a67f3e8a0ba70	CN2H2_smiles_N=C=N_rot_dist_58	CN2H2	-148.63322532653808	360000.0	-148.65357339356294	20.348067024855254	large_compounds
2685	baf0cc5781e14284a3d4fcc6ba836bb1	C3H4_smiles_C=C=C_rot_dist_58	C3H4	-116.49139636993408	360000.0	-116.52031916149396	28.922791559878647	large_compounds
2692	3286c29064387a7053eba13b7a1b00ea	CO2_smiles_O=C=O_rot_dist_57	CO2	-188.39373352050785	360000.0	-188.4226747774334	28.94125692554894	large_compounds
2706	3780ada9b881baef74b03a48920d511d	CN2H2_smiles_N=C=N_rot_dist_57	CN2H2	-148.69390083312987	360000.0	-148.7221499352139	28.24910208403253	large_compounds
2713	dede1f34c8bb577fddaf0619b383d175	CO2_smiles_O=C=O_rot_dist_56	CO2	-188.471403427124	360000.0	-188.4842004538886	12.797026764616248	large_compounds
2720	63ed555a2939eb898bada9d20327519d	C3H4_smiles_C=C=C_rot_dist_57	C3H4	-116.56089645385742	360000.0	-116.58326901755323	22.372563695810754	large_compounds
2734	f564966fbcdd0e2cb3b684c6270e4d87	CN2H2_smiles_N=C=N_rot_dist_56	CN2H2	-148.66961296081544	360000.0	-148.6929817318722	23.36877105676649	large_compounds
2748	4ba6380082d722e0b453149025a66f4c	C3H4_smiles_C=C=C_rot_dist_56	C3H4	-116.53675884246826	360000.0	-116.56002750044108	23.26865797282096	large_compounds
2755	fa9aab73ff0bde1928b5e68f4f8f8235	CN2H2_smiles_N=C=N_rot_dist_55	CN2H2	-148.64097023010254	360000.0	-148.66665269779358	25.68246769104121	large_compounds
2762	c3391b9bd27974d7c1fbdfbbfb510f79	CO2_smiles_O=C=O_rot_dist_55	CO2	-188.40033813476563	360000.0	-188.4221511824481	21.813047682456954	large_compounds
2776	6e97b29f1f881eef3d149f368b85f9e5	CO2_smiles_O=C=O_rot_dist_54	CO2	-188.4171279144287	360000.0	-188.43670136241303	19.57344798432814	large_compounds
2783	bbbfca44b9091198c7125c7f717a805b	C3H4_smiles_C=C=C_rot_dist_55	C3H4	-116.57216247558594	360000.0	-116.59525717109996	23.094695514018326	large_compounds
2790	4fd50f6f79299e67b79b78aba129d903	CN2H2_smiles_N=C=N_rot_dist_54	CN2H2	-148.67956085205077	360000.0	-148.706619200299	27.058348248232278	large_compounds
2804	0d6a81662b3a848733947c02c9090d96	C3H4_smiles_C=C=C_rot_dist_54	C3H4	-116.5451623916626	360000.0	-116.56874565749312	23.58326583052417	large_compounds
2811	d422cfadf8470805c402a4512c58b7ce	CN2H2_smiles_N=C=N_rot_dist_53	CN2H2	-148.66405296325684	360000.0	-148.69155718165965	27.50421840281092	large_compounds
2818	6a294303f8d43a6d5844c9c3fc191c96	CO2_smiles_O=C=O_rot_dist_53	CO2	-188.4007370758057	360000.0	-188.42574214540537	25.00506959967197	large_compounds
2825	d08af6707a0a466446d7cf60d2174083	C3H4_smiles_C=C=C_rot_dist_53	C3H4	-116.57242095947264	360000.0	-116.59914330758563	26.72234811299745	large_compounds
2839	fc96c098d3b167ff507343c9f5de5c85	CO2_smiles_O=C=O_rot_dist_52	CO2	-188.26850509643555	360000.0	-188.2945282550737	26.02315863813942	large_compounds
2846	ae7f869e4dc259959ddca3a99c75eca1	CN2H2_smiles_N=C=N_rot_dist_52	CN2H2	-148.70378494262695	360000.0	-148.7238805212433	20.09557861634903	large_compounds
2853	a2ecea603a44528faa7101cca2e8358b	C3H4_smiles_C=C=C_rot_dist_52	C3H4	-116.5491368484497	360000.0	-116.57308065763806	23.943809188352816	large_compounds
2867	644a83770910dae26308cc4292492ba7	CN2H2_smiles_N=C=N_rot_dist_51	CN2H2	-148.66807411193847	360000.0	-148.68537215915174	17.29804721327355	large_compounds
2874	6b8d6828b3ce822521b77874a926b53e	CO2_smiles_O=C=O_rot_dist_51	CO2	-188.3244685363769	360000.0	-188.34339339794383	18.92486156691575	large_compounds
2881	9b1496c115ba1caeef04b4c9f1b7c5a6	C3H4_smiles_C=C=C_rot_dist_51	C3H4	-116.57310287475586	360000.0	-116.59820414818854	25.101273432682092	large_compounds
2895	3962fa508c318c990017beb42983662e	CN2H2_smiles_N=C=N_rot_dist_50	CN2H2	-148.65749877929687	360000.0	-148.67499942765562	17.500648358748094	large_compounds
2902	525c9db5e9b4210e071dfc9bfd66a9e4	CO2_smiles_O=C=O_rot_dist_50	CO2	-188.4964988708496	360000.0	-188.52220452047	25.70564962041999	large_compounds
2909	b2c66515e32b29b4d09cfa60705cd14c	C3H4_smiles_C=C=C_rot_dist_50	C3H4	-116.58735179901124	360000.0	-116.60919907743428	21.847278423038574	large_compounds
4143	28ae425c4fad0c4ac48818559f9e8dae	CNOH_smiles_N=C=O_rot_dist_59	CNOH	-168.6285651397705	500000.0	-168.644539406678	15.974266907505807	large_compounds
4150	5ed758e2247d4afcbcac2fdd84382072	CNOH_smiles_N=C=O_rot_dist_58	CNOH	-168.56913177490233	500000.0	-168.5916829231523	22.55114824995985	large_compounds
4157	871ddaa9cb59f5350a7a8f28296d3a7a	CNOH_smiles_N=C=O_rot_dist_57	CNOH	-168.6125331878662	500000.0	-168.6335600042051	21.02681633888892	large_compounds
4164	77b8fe492b0c6d92617468f30bc68ea2	CNOH_smiles_N=C=O_rot_dist_56	CNOH	-168.6145111846924	500000.0	-168.6353596704659	20.848485773512948	large_compounds
4171	b2d95744ec27649f03c0f88aa5ebbe79	CNOH_smiles_N=C=O_rot_dist_55	CNOH	-168.59457969665527	500000.0	-168.62484543714936	30.265740494087368	large_compounds
4178	cdc0a52870d1c76c5a3632d8502fec88	CNOH_smiles_N=C=O_rot_dist_54	CNOH	-168.5834861755371	500000.0	-168.61567666661253	32.1904910754256	large_compounds
4185	8d25b8d3137c86f2e5698b54d0a0b56c	CNOH_smiles_N=C=O_rot_dist_53	CNOH	-168.5514875793457	500000.0	-168.58265539050888	31.167811163186343	large_compounds
4192	5188fdca3d00beb9998bb5d2b4e1f96c	CNOH_smiles_N=C=O_rot_dist_52	CNOH	-168.63529891967772	500000.0	-168.6552158221013	19.916902423574356	large_compounds
4199	41bc67289a2b7be9c21cfa58443c8897	CNOH_smiles_N=C=O_rot_dist_51	CNOH	-168.59249656677247	500000.0	-168.61661108621584	24.11451944337273	large_compounds
4206	151258110b9bc0d82cc4522c7978695a	CNOH_smiles_N=C=O_rot_dist_50	CNOH	-168.60488975524902	500000.0	-168.62682156509555	21.93180984653509	large_compounds
4213	c9ade00a8a08f0193ad85a4e79889010	CN2H2_smiles_N=C=N_rot_dist_59	CN2H2	-148.6875874328613	500000.0	-148.71036620690103	22.77877403972184	large_compounds
4219	01fac64e87ffccc6cd2a67f3e8a0ba70	CN2H2_smiles_N=C=N_rot_dist_58	CN2H2	-148.6292830657959	500000.0	-148.65357339356294	24.29032776703366	large_compounds
4225	3780ada9b881baef74b03a48920d511d	CN2H2_smiles_N=C=N_rot_dist_57	CN2H2	-148.6988475036621	500000.0	-148.7221499352139	23.30243155179801	large_compounds
4231	f564966fbcdd0e2cb3b684c6270e4d87	CN2H2_smiles_N=C=N_rot_dist_56	CN2H2	-148.6606187438965	500000.0	-148.6929817318722	32.36298797571635	large_compounds
4237	fa9aab73ff0bde1928b5e68f4f8f8235	CN2H2_smiles_N=C=N_rot_dist_55	CN2H2	-148.6426025390625	500000.0	-148.66665269779358	24.050158731085958	large_compounds
4243	4fd50f6f79299e67b79b78aba129d903	CN2H2_smiles_N=C=N_rot_dist_54	CN2H2	-148.68522972106933	500000.0	-148.706619200299	21.389479229668495	large_compounds
4249	d422cfadf8470805c402a4512c58b7ce	CN2H2_smiles_N=C=N_rot_dist_53	CN2H2	-148.6657670593262	500000.0	-148.69155718165965	25.79012233343292	large_compounds
4255	ae7f869e4dc259959ddca3a99c75eca1	CN2H2_smiles_N=C=N_rot_dist_52	CN2H2	-148.70282234191893	500000.0	-148.7238805212433	21.058179324370485	large_compounds
4261	644a83770910dae26308cc4292492ba7	CN2H2_smiles_N=C=N_rot_dist_51	CN2H2	-148.66133720397949	500000.0	-148.68537215915174	24.034955172254513	large_compounds
4267	3962fa508c318c990017beb42983662e	CN2H2_smiles_N=C=N_rot_dist_50	CN2H2	-148.64889892578125	500000.0	-148.67499942765562	26.10050187436741	large_compounds
4273	7fb33840aa5b12fb4def7a7d20d054d9	CO2_smiles_O=C=O_rot_dist_59	CO2	-188.4072850036621	500000.0	-188.42949268226445	22.207678602342185	large_compounds
4280	e22669aff25c01b3c2376967ca170609	CO2_smiles_O=C=O_rot_dist_58	CO2	-188.3969213104248	500000.0	-188.41754849748392	20.62718705911948	large_compounds
4287	3286c29064387a7053eba13b7a1b00ea	CO2_smiles_O=C=O_rot_dist_57	CO2	-188.39857002258304	500000.0	-188.4226747774334	24.104754850355903	large_compounds
4294	dede1f34c8bb577fddaf0619b383d175	CO2_smiles_O=C=O_rot_dist_56	CO2	-188.46602165222168	500000.0	-188.4842004538886	18.178801666920208	large_compounds
4301	c3391b9bd27974d7c1fbdfbbfb510f79	CO2_smiles_O=C=O_rot_dist_55	CO2	-188.40050575256348	500000.0	-188.4221511824481	21.645429884614487	large_compounds
4308	6e97b29f1f881eef3d149f368b85f9e5	CO2_smiles_O=C=O_rot_dist_54	CO2	-188.41773612976075	500000.0	-188.43670136241303	18.965232652277564	large_compounds
4315	6a294303f8d43a6d5844c9c3fc191c96	CO2_smiles_O=C=O_rot_dist_53	CO2	-188.4062297058105	500000.0	-188.42574214540537	19.512439594876696	large_compounds
4322	fc96c098d3b167ff507343c9f5de5c85	CO2_smiles_O=C=O_rot_dist_52	CO2	-188.26427154541017	500000.0	-188.2945282550737	30.256709663518677	large_compounds
4329	6b8d6828b3ce822521b77874a926b53e	CO2_smiles_O=C=O_rot_dist_51	CO2	-188.3208650970459	500000.0	-188.34339339794383	22.528300897931786	large_compounds
4336	525c9db5e9b4210e071dfc9bfd66a9e4	CO2_smiles_O=C=O_rot_dist_50	CO2	-188.50204010009764	500000.0	-188.52220452047	20.16442037236743	large_compounds
4343	e68274c6eab66c12f4d8ba4dd003a010	C3H4_smiles_C=C=C_rot_dist_59	C3H4	-116.5911803817749	500000.0	-116.61729297023624	26.112588461330688	large_compounds
4350	baf0cc5781e14284a3d4fcc6ba836bb1	C3H4_smiles_C=C=C_rot_dist_58	C3H4	-116.49428482055664	500000.0	-116.52031916149396	26.034340937314937	large_compounds
4357	63ed555a2939eb898bada9d20327519d	C3H4_smiles_C=C=C_rot_dist_57	C3H4	-116.55713356018066	500000.0	-116.58326901755323	26.135457372575388	large_compounds
4364	4ba6380082d722e0b453149025a66f4c	C3H4_smiles_C=C=C_rot_dist_56	C3H4	-116.53409324645996	500000.0	-116.56002750044108	25.934253981120037	large_compounds
4371	bbbfca44b9091198c7125c7f717a805b	C3H4_smiles_C=C=C_rot_dist_55	C3H4	-116.57202732086182	500000.0	-116.59525717109996	23.229850238138283	large_compounds
4378	0d6a81662b3a848733947c02c9090d96	C3H4_smiles_C=C=C_rot_dist_54	C3H4	-116.54406230926514	500000.0	-116.56874565749312	24.683348227981128	large_compounds
4385	d08af6707a0a466446d7cf60d2174083	C3H4_smiles_C=C=C_rot_dist_53	C3H4	-116.57439643859864	500000.0	-116.59914330758563	24.74686898699474	large_compounds
4392	a2ecea603a44528faa7101cca2e8358b	C3H4_smiles_C=C=C_rot_dist_52	C3H4	-116.54944618225096	500000.0	-116.57308065763806	23.634475387098064	large_compounds
4399	9b1496c115ba1caeef04b4c9f1b7c5a6	C3H4_smiles_C=C=C_rot_dist_51	C3H4	-116.57085094451904	500000.0	-116.59820414818854	27.353203669505888	large_compounds
4406	b2c66515e32b29b4d09cfa60705cd14c	C3H4_smiles_C=C=C_rot_dist_50	C3H4	-116.58477340698242	500000.0	-116.60919907743428	24.425670451861947	large_compounds
73	bb58b0dc230e552c001d426fa4702fc0	CNH_smiles_C#N_rot_dist_59	CNH	-93.4081309890747	500000.0	-93.4129407959378	4.809806863093513	small_compounds
80	87e73f202a203354d64a52fa0d45b340	CNH_smiles_C#N_rot_dist_58	CNH	-93.4126858139038	500000.0	-93.4152921691446	2.60635524080044	small_compounds
87	adf13c6e0a70bb28ad9b6589a5e0e67a	CNH_smiles_C#N_rot_dist_57	CNH	-93.39712829589844	500000.0	-93.40338164394387	6.253348045433427	small_compounds
94	adc18250f835054d410bd977c58b6cb3	CNH_smiles_C#N_rot_dist_56	CNH	-93.40903560638428	500000.0	-93.41315178510412	4.116178719840491	small_compounds
101	4e31e685328e460abcc0ca3d64eaa5cb	CNH_smiles_C#N_rot_dist_55	CNH	-93.33438327789308	500000.0	-93.34219498955952	7.811711666434462	small_compounds
108	be7f6f48254ccdc6dcdd17ec75d15424	CNH_smiles_C#N_rot_dist_54	CNH	-93.2840633392334	500000.0	-93.29320031032452	9.136971091123769	small_compounds
115	6eed87dcf803dd7d5b448ee31ab417cf	CNH_smiles_C#N_rot_dist_53	CNH	-93.42131381988526	500000.0	-93.4234050197175	2.0911998322503678	small_compounds
122	662535ff35c7916e7a0d7e52e6c49903	CNH_smiles_C#N_rot_dist_52	CNH	-93.39712940216064	500000.0	-93.39971283269514	2.583430534500053	small_compounds
129	b2cc341b45071fec3c3f508d88ffabd6	CNH_smiles_C#N_rot_dist_51	CNH	-93.3924061203003	500000.0	-93.39520808418706	2.8019638867675667	small_compounds
136	b829bc18fa469b0981034a0fd9d049ea	CNH_smiles_C#N_rot_dist_50	CNH	-93.40074615478515	500000.0	-93.40296373818872	2.2175834035635944	small_compounds
143	9e1a98a6e9ed795cdf456c780249b6ac	COH2_smiles_C=O_rot_dist_59	COH2	-114.46430946350098	500000.0	-114.46981305545631	5.503591955331899	small_compounds
150	8db5c5957b1688d542c09d9212cfc98d	COH2_smiles_C=O_rot_dist_58	COH2	-114.47153949737547	500000.0	-114.47833557400006	6.796076624581815	small_compounds
157	29034cafeb6e2373d83078477bff93e9	COH2_smiles_C=O_rot_dist_57	COH2	-114.4785199356079	500000.0	-114.48305553557128	4.535599963375603	small_compounds
164	1d49329b11cdd2369335a13aab3cc318	COH2_smiles_C=O_rot_dist_56	COH2	-114.44503211975098	500000.0	-114.45277128226256	7.739162511583686	small_compounds
171	3bc0e66e524898b659c5d37ca4f7f35c	COH2_smiles_C=O_rot_dist_55	COH2	-114.4191185760498	500000.0	-114.42466729253236	5.5487164825649415	small_compounds
178	174420a82397416132bd58b65ee10566	COH2_smiles_C=O_rot_dist_54	COH2	-114.48223419189452	500000.0	-114.48661923675226	4.385044857741605	small_compounds
185	4d7e014e9c7e4f3cce608a74bfa5dd98	COH2_smiles_C=O_rot_dist_53	COH2	-114.4652428817749	500000.0	-114.47122867405513	5.985792280227997	small_compounds
192	aa4d7331f8830475bb806b33feb226f2	COH2_smiles_C=O_rot_dist_52	COH2	-114.48477725982666	500000.0	-114.4885873283622	3.8100685355431096	small_compounds
199	e1ab076fedecbaa059d96d0021aed644	COH2_smiles_C=O_rot_dist_51	COH2	-114.46945190429688	500000.0	-114.4736613455336	4.209441236724842	small_compounds
206	505f85ab331252fd0ff03900bc24a92d	COH2_smiles_C=O_rot_dist_50	COH2	-114.44480800628662	500000.0	-114.45206308567674	7.255079390120045	small_compounds
983	f69163ecd3e6cc6afae99e3ad81f4ea2	C2H4_smiles_C=C_rot_dist_59	C2H4	-78.53584270477295	500000.0	-78.54069026656693	4.847561793980049	small_compounds
990	eb669982bf01e77615c8baee5215e9d3	C2H4_smiles_C=C_rot_dist_58	C2H4	-78.52676849365234	500000.0	-78.53541393753059	8.645443878251058	small_compounds
997	0ee9bf8b870b614e3e67f37555d6734e	C2H4_smiles_C=C_rot_dist_57	C2H4	-78.53744682312012	500000.0	-78.54536688108394	7.920057963815452	small_compounds
1004	5540ad5a8bc1745f83b28b78670edcc0	C2H4_smiles_C=C_rot_dist_56	C2H4	-78.53256713867188	500000.0	-78.53947212858762	6.904989915739179	small_compounds
1011	5cedcfe6358b08a565317d80c1361c02	C2H4_smiles_C=C_rot_dist_55	C2H4	-78.52152774810791	500000.0	-78.53013578470846	8.608036600548985	small_compounds
1018	74321a3f3372c3c60fcbcec34a1de878	C2H4_smiles_C=C_rot_dist_54	C2H4	-78.50561206817628	500000.0	-78.51468944756847	9.07737939219544	small_compounds
1025	92daabc0c580dce1cc330bb68bafdcca	C2H4_smiles_C=C_rot_dist_53	C2H4	-78.48919311523437	500000.0	-78.4981087577133	8.915642478925179	small_compounds
1032	44523984294d025aef483ebea873a855	C2H4_smiles_C=C_rot_dist_52	C2H4	-78.51125244140626	500000.0	-78.5192905490468	8.038107640544467	small_compounds
1039	be0913ed5ff7db1796805358a70390f8	C2H4_smiles_C=C_rot_dist_51	C2H4	-78.56245655059814	500000.0	-78.56888309446416	6.426543866012935	small_compounds
1046	1512bd8e61cd397c8207cbf468f8c2a4	C2H4_smiles_C=C_rot_dist_50	C2H4	-78.55197853088379	500000.0	-78.56120313767018	9.2246067863897	small_compounds
1175	9e1a98a6e9ed795cdf456c780249b6ac	COH2_smiles_C=O_rot_dist_59	COH2	-114.46348983764648	256000.0	-114.46981305545631	6.323217809836024	small_compounds
1194	8db5c5957b1688d542c09d9212cfc98d	COH2_smiles_C=O_rot_dist_58	COH2	-114.47142463684082	256000.0	-114.47833557400006	6.910937159233299	small_compounds
1208	29034cafeb6e2373d83078477bff93e9	COH2_smiles_C=O_rot_dist_57	COH2	-114.46994106292723	256000.0	-114.48305553557128	13.114472644048192	small_compounds
1222	1d49329b11cdd2369335a13aab3cc318	COH2_smiles_C=O_rot_dist_56	COH2	-114.44652061462402	256000.0	-114.45277128226256	6.250667638539653	small_compounds
1236	3bc0e66e524898b659c5d37ca4f7f35c	COH2_smiles_C=O_rot_dist_55	COH2	-114.41489631652831	256000.0	-114.42466729253236	9.770976004048748	small_compounds
1250	174420a82397416132bd58b65ee10566	COH2_smiles_C=O_rot_dist_54	COH2	-114.48052165985108	256000.0	-114.48661923675226	6.097576901183288	small_compounds
1264	4d7e014e9c7e4f3cce608a74bfa5dd98	COH2_smiles_C=O_rot_dist_53	COH2	-114.46500637054444	256000.0	-114.47122867405513	6.222303510682536	small_compounds
1285	aa4d7331f8830475bb806b33feb226f2	COH2_smiles_C=O_rot_dist_52	COH2	-114.48422290802002	256000.0	-114.4885873283622	4.3644203421848715	small_compounds
1306	bb58b0dc230e552c001d426fa4702fc0	CNH_smiles_C#N_rot_dist_59	CNH	-93.40879402160644	256000.0	-93.4129407959378	4.146774331360348	small_compounds
1313	e1ab076fedecbaa059d96d0021aed644	COH2_smiles_C=O_rot_dist_51	COH2	-114.46789363861085	256000.0	-114.4736613455336	5.767706922753746	small_compounds
1348	87e73f202a203354d64a52fa0d45b340	CNH_smiles_C#N_rot_dist_58	CNH	-93.4114123916626	256000.0	-93.4152921691446	3.879777482012514	small_compounds
1369	505f85ab331252fd0ff03900bc24a92d	COH2_smiles_C=O_rot_dist_50	COH2	-114.4444783782959	256000.0	-114.45206308567674	7.58470738084327	small_compounds
1383	adf13c6e0a70bb28ad9b6589a5e0e67a	CNH_smiles_C#N_rot_dist_57	CNH	-93.39739356994627	256000.0	-93.40338164394387	5.988073997599486	small_compounds
1404	adc18250f835054d410bd977c58b6cb3	CNH_smiles_C#N_rot_dist_56	CNH	-93.4077480316162	256000.0	-93.41315178510412	5.4037534879256555	small_compounds
1425	4e31e685328e460abcc0ca3d64eaa5cb	CNH_smiles_C#N_rot_dist_55	CNH	-93.333649559021	256000.0	-93.34219498955952	8.545430538518417	small_compounds
1453	be7f6f48254ccdc6dcdd17ec75d15424	CNH_smiles_C#N_rot_dist_54	CNH	-93.28515594482424	256000.0	-93.29320031032452	8.044365500282424	small_compounds
1481	6eed87dcf803dd7d5b448ee31ab417cf	CNH_smiles_C#N_rot_dist_53	CNH	-93.41755237579346	256000.0	-93.4234050197175	5.852643924043832	small_compounds
1509	662535ff35c7916e7a0d7e52e6c49903	CNH_smiles_C#N_rot_dist_52	CNH	-93.39625713348389	256000.0	-93.39971283269514	3.455699211258434	small_compounds
1537	b2cc341b45071fec3c3f508d88ffabd6	CNH_smiles_C#N_rot_dist_51	CNH	-93.38976390838624	256000.0	-93.39520808418706	5.44417580081813	small_compounds
1558	b829bc18fa469b0981034a0fd9d049ea	CNH_smiles_C#N_rot_dist_50	CNH	-93.39934429168702	256000.0	-93.40296373818872	3.619446501701873	small_compounds
1803	bb58b0dc230e552c001d426fa4702fc0	CNH_smiles_C#N_rot_dist_59	CNH	-93.40719905853273	128000.0	-93.4129407959378	5.741737405074332	small_compounds
1810	9e1a98a6e9ed795cdf456c780249b6ac	COH2_smiles_C=O_rot_dist_59	COH2	-114.46163955688476	128000.0	-114.46981305545631	8.173498571551363	small_compounds
1817	87e73f202a203354d64a52fa0d45b340	CNH_smiles_C#N_rot_dist_58	CNH	-93.40849056243896	128000.0	-93.4152921691446	6.801606705650443	small_compounds
1824	8db5c5957b1688d542c09d9212cfc98d	COH2_smiles_C=O_rot_dist_58	COH2	-114.47071327209471	128000.0	-114.47833557400006	7.622301905342965	small_compounds
1831	29034cafeb6e2373d83078477bff93e9	COH2_smiles_C=O_rot_dist_57	COH2	-114.47367874145507	128000.0	-114.48305553557128	9.376794116207066	small_compounds
1838	adf13c6e0a70bb28ad9b6589a5e0e67a	CNH_smiles_C#N_rot_dist_57	CNH	-93.39727439880372	128000.0	-93.40338164394387	6.107245140157147	small_compounds
1845	1d49329b11cdd2369335a13aab3cc318	COH2_smiles_C=O_rot_dist_56	COH2	-114.4410062789917	128000.0	-114.45277128226256	11.765003270866714	small_compounds
1852	adc18250f835054d410bd977c58b6cb3	CNH_smiles_C#N_rot_dist_56	CNH	-93.40848587036132	128000.0	-93.41315178510412	4.665914742801647	small_compounds
1859	3bc0e66e524898b659c5d37ca4f7f35c	COH2_smiles_C=O_rot_dist_55	COH2	-114.4142712020874	128000.0	-114.42466729253236	10.396090444956485	small_compounds
1866	4e31e685328e460abcc0ca3d64eaa5cb	CNH_smiles_C#N_rot_dist_55	CNH	-93.33123317718506	128000.0	-93.34219498955952	10.961812374461033	small_compounds
1873	174420a82397416132bd58b65ee10566	COH2_smiles_C=O_rot_dist_54	COH2	-114.47803112030029	128000.0	-114.48661923675226	8.58811645197477	small_compounds
1880	be7f6f48254ccdc6dcdd17ec75d15424	CNH_smiles_C#N_rot_dist_54	CNH	-93.27846473693847	128000.0	-93.29320031032452	14.735573386047918	small_compounds
1887	4d7e014e9c7e4f3cce608a74bfa5dd98	COH2_smiles_C=O_rot_dist_53	COH2	-114.46339752197264	128000.0	-114.47122867405513	7.831152082488302	small_compounds
1894	6eed87dcf803dd7d5b448ee31ab417cf	CNH_smiles_C#N_rot_dist_53	CNH	-93.41600540161132	128000.0	-93.4234050197175	7.399618106191497	small_compounds
1901	aa4d7331f8830475bb806b33feb226f2	COH2_smiles_C=O_rot_dist_52	COH2	-114.4794282913208	128000.0	-114.4885873283622	9.159037041399642	small_compounds
1908	662535ff35c7916e7a0d7e52e6c49903	CNH_smiles_C#N_rot_dist_52	CNH	-93.3951407623291	128000.0	-93.39971283269514	4.572070366037906	small_compounds
1915	e1ab076fedecbaa059d96d0021aed644	COH2_smiles_C=O_rot_dist_51	COH2	-114.4652560043335	128000.0	-114.4736613455336	8.405341200102612	small_compounds
1922	b2cc341b45071fec3c3f508d88ffabd6	CNH_smiles_C#N_rot_dist_51	CNH	-93.39067481994628	128000.0	-93.39520808418706	4.533264240777157	small_compounds
1929	b829bc18fa469b0981034a0fd9d049ea	CNH_smiles_C#N_rot_dist_50	CNH	-93.39854225158692	128000.0	-93.40296373818872	4.421486601799529	small_compounds
1936	505f85ab331252fd0ff03900bc24a92d	COH2_smiles_C=O_rot_dist_50	COH2	-114.44163516998292	128000.0	-114.45206308567674	10.42791569382473	small_compounds
1943	f69163ecd3e6cc6afae99e3ad81f4ea2	C2H4_smiles_C=C_rot_dist_59	C2H4	-78.53034828186036	128000.0	-78.54069026656693	10.341984706570884	small_compounds
1950	eb669982bf01e77615c8baee5215e9d3	C2H4_smiles_C=C_rot_dist_58	C2H4	-78.52741260528565	128000.0	-78.53541393753059	8.001332244944592	small_compounds
1957	0ee9bf8b870b614e3e67f37555d6734e	C2H4_smiles_C=C_rot_dist_57	C2H4	-78.53491390228271	128000.0	-78.54536688108394	10.452978801225754	small_compounds
1964	5540ad5a8bc1745f83b28b78670edcc0	C2H4_smiles_C=C_rot_dist_56	C2H4	-78.52840057373047	128000.0	-78.53947212858762	11.071554857153387	small_compounds
1971	5cedcfe6358b08a565317d80c1361c02	C2H4_smiles_C=C_rot_dist_55	C2H4	-78.52030048370361	128000.0	-78.53013578470846	9.835301004855523	small_compounds
1978	74321a3f3372c3c60fcbcec34a1de878	C2H4_smiles_C=C_rot_dist_54	C2H4	-78.50464725494385	128000.0	-78.51468944756847	10.042192624624136	small_compounds
1985	92daabc0c580dce1cc330bb68bafdcca	C2H4_smiles_C=C_rot_dist_53	C2H4	-78.48611038208008	128000.0	-78.4981087577133	11.998375633211822	small_compounds
1992	44523984294d025aef483ebea873a855	C2H4_smiles_C=C_rot_dist_52	C2H4	-78.5090026473999	128000.0	-78.5192905490468	10.28790164690463	small_compounds
1999	be0913ed5ff7db1796805358a70390f8	C2H4_smiles_C=C_rot_dist_51	C2H4	-78.56068237304687	128000.0	-78.56888309446416	8.200721417281898	small_compounds
2006	1512bd8e61cd397c8207cbf468f8c2a4	C2H4_smiles_C=C_rot_dist_50	C2H4	-78.55055618286133	128000.0	-78.56120313767018	10.646954808848363	small_compounds
2223	f69163ecd3e6cc6afae99e3ad81f4ea2	C2H4_smiles_C=C_rot_dist_59	C2H4	-78.52869148254395	64000.0	-78.54069026656693	11.99878402297827	small_compounds
2230	eb669982bf01e77615c8baee5215e9d3	C2H4_smiles_C=C_rot_dist_58	C2H4	-78.52501991271973	64000.0	-78.53541393753059	10.394024810864266	small_compounds
2237	0ee9bf8b870b614e3e67f37555d6734e	C2H4_smiles_C=C_rot_dist_57	C2H4	-78.53248874664307	64000.0	-78.54536688108394	12.878134440867939	small_compounds
2244	5540ad5a8bc1745f83b28b78670edcc0	C2H4_smiles_C=C_rot_dist_56	C2H4	-78.52608081817627	64000.0	-78.53947212858762	13.391310411350332	small_compounds
2251	5cedcfe6358b08a565317d80c1361c02	C2H4_smiles_C=C_rot_dist_55	C2H4	-78.51711051940919	64000.0	-78.53013578470846	13.025265299276612	small_compounds
2258	74321a3f3372c3c60fcbcec34a1de878	C2H4_smiles_C=C_rot_dist_54	C2H4	-78.50410713195801	64000.0	-78.51468944756847	10.58231561046341	small_compounds
2265	92daabc0c580dce1cc330bb68bafdcca	C2H4_smiles_C=C_rot_dist_53	C2H4	-78.48417831420899	64000.0	-78.4981087577133	13.930443504307277	small_compounds
2272	44523984294d025aef483ebea873a855	C2H4_smiles_C=C_rot_dist_52	C2H4	-78.50746395111084	64000.0	-78.5192905490468	11.826597935964855	small_compounds
2279	be0913ed5ff7db1796805358a70390f8	C2H4_smiles_C=C_rot_dist_51	C2H4	-78.56064002990723	64000.0	-78.56888309446416	8.243064556921809	small_compounds
2286	1512bd8e61cd397c8207cbf468f8c2a4	C2H4_smiles_C=C_rot_dist_50	C2H4	-78.548098487854	64000.0	-78.56120313767018	13.104649816170877	small_compounds
2293	f69163ecd3e6cc6afae99e3ad81f4ea2	C2H4_smiles_C=C_rot_dist_59	C2H4	-78.53233657836914	256000.0	-78.54069026656693	8.353688197786369	small_compounds
2300	eb669982bf01e77615c8baee5215e9d3	C2H4_smiles_C=C_rot_dist_58	C2H4	-78.52638172149658	256000.0	-78.53541393753059	9.03221603401505	small_compounds
2307	0ee9bf8b870b614e3e67f37555d6734e	C2H4_smiles_C=C_rot_dist_57	C2H4	-78.53654708862305	256000.0	-78.54536688108394	8.819792460883491	small_compounds
2314	5540ad5a8bc1745f83b28b78670edcc0	C2H4_smiles_C=C_rot_dist_56	C2H4	-78.53185478210449	256000.0	-78.53947212858762	7.61734648312995	small_compounds
2321	5cedcfe6358b08a565317d80c1361c02	C2H4_smiles_C=C_rot_dist_55	C2H4	-78.51972694396973	256000.0	-78.53013578470846	10.408840738733716	small_compounds
2328	74321a3f3372c3c60fcbcec34a1de878	C2H4_smiles_C=C_rot_dist_54	C2H4	-78.50707992553711	256000.0	-78.51468944756847	7.609522031359006	small_compounds
2335	92daabc0c580dce1cc330bb68bafdcca	C2H4_smiles_C=C_rot_dist_53	C2H4	-78.48831871032715	256000.0	-78.4981087577133	9.790047386147194	small_compounds
2342	44523984294d025aef483ebea873a855	C2H4_smiles_C=C_rot_dist_52	C2H4	-78.51118835449219	256000.0	-78.5192905490468	8.10219455460981	small_compounds
2349	be0913ed5ff7db1796805358a70390f8	C2H4_smiles_C=C_rot_dist_51	C2H4	-78.56203125	256000.0	-78.56888309446416	6.851844464151213	small_compounds
2356	1512bd8e61cd397c8207cbf468f8c2a4	C2H4_smiles_C=C_rot_dist_50	C2H4	-78.5521215057373	256000.0	-78.56120313767018	9.08163193287237	small_compounds
2433	bb58b0dc230e552c001d426fa4702fc0	CNH_smiles_C#N_rot_dist_59	CNH	-93.40218872070312	64000.0	-93.4129407959378	10.75207523467725	small_compounds
2440	9e1a98a6e9ed795cdf456c780249b6ac	COH2_smiles_C=O_rot_dist_59	COH2	-114.45826850891112	64000.0	-114.46981305545631	11.544546545195544	small_compounds
2447	87e73f202a203354d64a52fa0d45b340	CNH_smiles_C#N_rot_dist_58	CNH	-93.4053944015503	64000.0	-93.4152921691446	9.89776759431038	small_compounds
2454	8db5c5957b1688d542c09d9212cfc98d	COH2_smiles_C=O_rot_dist_58	COH2	-114.4699556350708	64000.0	-114.47833557400006	8.379938929252262	small_compounds
2461	adf13c6e0a70bb28ad9b6589a5e0e67a	CNH_smiles_C#N_rot_dist_57	CNH	-93.39051334381104	64000.0	-93.40338164394387	12.868300132836907	small_compounds
2468	29034cafeb6e2373d83078477bff93e9	COH2_smiles_C=O_rot_dist_57	COH2	-114.46978633880616	64000.0	-114.48305553557128	13.269196765122615	small_compounds
2475	adc18250f835054d410bd977c58b6cb3	CNH_smiles_C#N_rot_dist_56	CNH	-93.40550045013428	64000.0	-93.41315178510412	7.651334969835943	small_compounds
2482	1d49329b11cdd2369335a13aab3cc318	COH2_smiles_C=O_rot_dist_56	COH2	-114.43599884033203	64000.0	-114.45277128226256	16.772441930527293	small_compounds
2489	4e31e685328e460abcc0ca3d64eaa5cb	CNH_smiles_C#N_rot_dist_55	CNH	-93.3286400604248	64000.0	-93.34219498955952	13.554929134713234	small_compounds
2496	be7f6f48254ccdc6dcdd17ec75d15424	CNH_smiles_C#N_rot_dist_54	CNH	-93.2757382583618	64000.0	-93.29320031032452	17.46205196272399	small_compounds
2503	3bc0e66e524898b659c5d37ca4f7f35c	COH2_smiles_C=O_rot_dist_55	COH2	-114.41103340148926	64000.0	-114.42466729253236	13.633891043099311	small_compounds
2510	6eed87dcf803dd7d5b448ee31ab417cf	CNH_smiles_C#N_rot_dist_53	CNH	-93.41622249603272	64000.0	-93.4234050197175	7.182523684789999	small_compounds
2517	174420a82397416132bd58b65ee10566	COH2_smiles_C=O_rot_dist_54	COH2	-114.46955638885498	64000.0	-114.48661923675226	17.062847897278743	small_compounds
2524	662535ff35c7916e7a0d7e52e6c49903	CNH_smiles_C#N_rot_dist_52	CNH	-93.39378784179688	64000.0	-93.39971283269514	5.924990898265037	small_compounds
2531	4d7e014e9c7e4f3cce608a74bfa5dd98	COH2_smiles_C=O_rot_dist_53	COH2	-114.45732093811036	64000.0	-114.47122867405513	13.907735944769684	small_compounds
2538	b2cc341b45071fec3c3f508d88ffabd6	CNH_smiles_C#N_rot_dist_51	CNH	-93.38766654968262	64000.0	-93.39520808418706	7.541534504440506	small_compounds
2545	aa4d7331f8830475bb806b33feb226f2	COH2_smiles_C=O_rot_dist_52	COH2	-114.48190212249756	64000.0	-114.4885873283622	6.68520586464183	small_compounds
2552	b829bc18fa469b0981034a0fd9d049ea	CNH_smiles_C#N_rot_dist_50	CNH	-93.39393669128418	64000.0	-93.40296373818872	9.027046904535041	small_compounds
2559	e1ab076fedecbaa059d96d0021aed644	COH2_smiles_C=O_rot_dist_51	COH2	-114.46093574523924	64000.0	-114.4736613455336	12.725600294359651	small_compounds
2566	505f85ab331252fd0ff03900bc24a92d	COH2_smiles_C=O_rot_dist_50	COH2	-114.441566696167	64000.0	-114.45206308567674	10.496389509739856	small_compounds
2664	bb58b0dc230e552c001d426fa4702fc0	CNH_smiles_C#N_rot_dist_59	CNH	-93.40766876220704	360000.0	-93.4129407959378	5.272033730761905	small_compounds
2699	87e73f202a203354d64a52fa0d45b340	CNH_smiles_C#N_rot_dist_58	CNH	-93.4111547088623	360000.0	-93.4152921691446	4.137460282308325	small_compounds
2727	adf13c6e0a70bb28ad9b6589a5e0e67a	CNH_smiles_C#N_rot_dist_57	CNH	-93.39724559783936	360000.0	-93.40338164394387	6.136046104515458	small_compounds
2741	adc18250f835054d410bd977c58b6cb3	CNH_smiles_C#N_rot_dist_56	CNH	-93.41051052093506	360000.0	-93.41315178510412	2.641264169056967	small_compounds
2769	4e31e685328e460abcc0ca3d64eaa5cb	CNH_smiles_C#N_rot_dist_55	CNH	-93.33326530456544	360000.0	-93.34219498955952	8.929684994072318	small_compounds
2797	be7f6f48254ccdc6dcdd17ec75d15424	CNH_smiles_C#N_rot_dist_54	CNH	-93.28272247314452	360000.0	-93.29320031032452	10.477837180005167	small_compounds
2832	6eed87dcf803dd7d5b448ee31ab417cf	CNH_smiles_C#N_rot_dist_53	CNH	-93.42011024475096	360000.0	-93.4234050197175	3.294774966548175	small_compounds
2860	662535ff35c7916e7a0d7e52e6c49903	CNH_smiles_C#N_rot_dist_52	CNH	-93.39733642578123	360000.0	-93.39971283269514	2.3764069139105004	small_compounds
2888	b2cc341b45071fec3c3f508d88ffabd6	CNH_smiles_C#N_rot_dist_51	CNH	-93.39159133911132	360000.0	-93.39520808418706	3.616745075746053	small_compounds
2916	b829bc18fa469b0981034a0fd9d049ea	CNH_smiles_C#N_rot_dist_50	CNH	-93.40046287536622	360000.0	-93.40296373818872	2.500862822500949	small_compounds
2923	9e1a98a6e9ed795cdf456c780249b6ac	COH2_smiles_C=O_rot_dist_59	COH2	-114.46263751983642	360000.0	-114.46981305545631	7.1755356198934805	small_compounds
2930	8db5c5957b1688d542c09d9212cfc98d	COH2_smiles_C=O_rot_dist_58	COH2	-114.47199478149416	360000.0	-114.47833557400006	6.340792505895365	small_compounds
2937	29034cafeb6e2373d83078477bff93e9	COH2_smiles_C=O_rot_dist_57	COH2	-114.47655563354492	360000.0	-114.48305553557128	6.499902026362747	small_compounds
2944	1d49329b11cdd2369335a13aab3cc318	COH2_smiles_C=O_rot_dist_56	COH2	-114.44386585235596	360000.0	-114.45277128226256	8.905429906604923	small_compounds
2951	3bc0e66e524898b659c5d37ca4f7f35c	COH2_smiles_C=O_rot_dist_55	COH2	-114.41660682678224	360000.0	-114.42466729253236	8.06046575011976	small_compounds
2958	174420a82397416132bd58b65ee10566	COH2_smiles_C=O_rot_dist_54	COH2	-114.48047313690184	360000.0	-114.48661923675226	6.146099850425912	small_compounds
2965	4d7e014e9c7e4f3cce608a74bfa5dd98	COH2_smiles_C=O_rot_dist_53	COH2	-114.4679529953003	360000.0	-114.47122867405513	3.2756787548322563	small_compounds
2972	aa4d7331f8830475bb806b33feb226f2	COH2_smiles_C=O_rot_dist_52	COH2	-114.48376445770263	360000.0	-114.4885873283622	4.822870659566547	small_compounds
2979	e1ab076fedecbaa059d96d0021aed644	COH2_smiles_C=O_rot_dist_51	COH2	-114.4677611541748	360000.0	-114.4736613455336	5.900191358804818	small_compounds
2986	505f85ab331252fd0ff03900bc24a92d	COH2_smiles_C=O_rot_dist_50	COH2	-114.44494480133056	360000.0	-114.45206308567674	7.118284346177006	small_compounds
2993	f69163ecd3e6cc6afae99e3ad81f4ea2	C2H4_smiles_C=C_rot_dist_59	C2H4	-78.5342138671875	360000.0	-78.54069026656693	6.476399379423015	small_compounds
3000	eb669982bf01e77615c8baee5215e9d3	C2H4_smiles_C=C_rot_dist_58	C2H4	-78.52617813110352	360000.0	-78.53541393753059	9.235806427071225	small_compounds
3007	0ee9bf8b870b614e3e67f37555d6734e	C2H4_smiles_C=C_rot_dist_57	C2H4	-78.53655597686767	360000.0	-78.54536688108394	8.810904216261406	small_compounds
3014	5540ad5a8bc1745f83b28b78670edcc0	C2H4_smiles_C=C_rot_dist_56	C2H4	-78.5319815826416	360000.0	-78.53947212858762	7.490545946012617	small_compounds
3021	5cedcfe6358b08a565317d80c1361c02	C2H4_smiles_C=C_rot_dist_55	C2H4	-78.52350540161133	360000.0	-78.53013578470846	6.630383097132153	small_compounds
3028	74321a3f3372c3c60fcbcec34a1de878	C2H4_smiles_C=C_rot_dist_54	C2H4	-78.50643505096436	360000.0	-78.51468944756847	8.254396604115755	small_compounds
3035	92daabc0c580dce1cc330bb68bafdcca	C2H4_smiles_C=C_rot_dist_53	C2H4	-78.49071731567383	360000.0	-78.4981087577133	7.391442039462959	small_compounds
3042	44523984294d025aef483ebea873a855	C2H4_smiles_C=C_rot_dist_52	C2H4	-78.51346279144288	360000.0	-78.5192905490468	5.8277576039245105	small_compounds
3049	be0913ed5ff7db1796805358a70390f8	C2H4_smiles_C=C_rot_dist_51	C2H4	-78.56166603088379	360000.0	-78.56888309446416	7.217063580370109	small_compounds
3056	1512bd8e61cd397c8207cbf468f8c2a4	C2H4_smiles_C=C_rot_dist_50	C2H4	-78.55294216156005	360000.0	-78.56120313767018	8.260976110122442	small_compounds
