# Supplementary material for: Towards a transferable fermionic neural wavefunction for molecules
Source: Nat Commun. 2024 Jan 2;15:120. doi: 10.1038/s41467-023-44216-9 (PMC10762074; doi:10.1038/s41467-023-44216-9)
Supplement: Supplementary file 4 — Source Data [file 41467_2023_44216_MOESM4_ESM.zip › source_data_figures/fig2_HChains_extensivity_and_MottaEtAl_b.csv]

method	n_pretrain_HF	epoch	E	E_sigma	n_atoms	R	E_per_atom	E_ref_per_atom	error_per_atom
DMET[2]					10.0	1.8	-0.56567	-0.56644	0.7700000000000484
LR-DMC (LDA)					10.0	1.8	-0.566255	-0.56644	0.18500000000010175
RCCSD					10.0	1.8	-0.56565	-0.56644	0.7900000000000684
RCCSD(T)					10.0	1.8	-0.56638	-0.56644	0.060000000000060005
SC-NEVPT2					10.0	1.8	-0.56333	-0.56644	3.110000000000057
UCCSD					10.0	1.8	-0.56533	-0.56644	1.1100000000000554
VMC (LDA)					10.0	1.8	-0.565201	-0.56644	1.2390000000001011
dpe_4000	0.0	4000.0	-5.663226395606995	3.1711870319104825e-05	10.0	1.8	-0.5663226395606995	-0.56644	0.11736043930055118
dpe_500	0.0	500.0	-5.66315888595581	3.289420423093309e-05	10.0	1.8	-0.566315888595581	-0.56644	0.12411140441903612
