# Supplementary material for: Towards a transferable fermionic neural wavefunction for molecules
Source: Nat Commun. 2024 Jan 2;15:120. doi: 10.1038/s41467-023-44216-9 (PMC10762074; doi:10.1038/s41467-023-44216-9)
Supplement: Supplementary file 4 — Source Data [file 41467_2023_44216_MOESM4_ESM.zip › source_data_figures/fig7_ablation_foundational_model_a.csv]

	geom	geom_comment	molecule	E	orbitals	E_ref	model_size	error	experiment_name
1053	28ae425c4fad0c4ac48818559f9e8dae	CNOH_smiles_N=C=O_rot_dist_59	CNOH	-168.62346298217773	gao_4fd	-168.644539406678	2	21.076424500279245	large_compounds
1060	5ed758e2247d4afcbcac2fdd84382072	CNOH_smiles_N=C=O_rot_dist_58	CNOH	-168.5620573425293	gao_4fd	-168.5916829231523	2	29.62558062299081	large_compounds
1067	871ddaa9cb59f5350a7a8f28296d3a7a	CNOH_smiles_N=C=O_rot_dist_57	CNOH	-168.6081536102295	gao_4fd	-168.6335600042051	2	25.40639397560085	large_compounds
1074	77b8fe492b0c6d92617468f30bc68ea2	CNOH_smiles_N=C=O_rot_dist_56	CNOH	-168.61314979553222	gao_4fd	-168.6353596704659	2	22.20987493367943	large_compounds
1081	b2d95744ec27649f03c0f88aa5ebbe79	CNOH_smiles_N=C=O_rot_dist_55	CNOH	-168.60353408813478	gao_4fd	-168.62484543714936	2	21.311349014581538	large_compounds
1088	cdc0a52870d1c76c5a3632d8502fec88	CNOH_smiles_N=C=O_rot_dist_54	CNOH	-168.59018676757813	gao_4fd	-168.61567666661253	2	25.489899034397467	large_compounds
1095	8d25b8d3137c86f2e5698b54d0a0b56c	CNOH_smiles_N=C=O_rot_dist_53	CNOH	-168.55493354797363	gao_4fd	-168.58265539050888	2	27.721842535243013	large_compounds
1102	5188fdca3d00beb9998bb5d2b4e1f96c	CNOH_smiles_N=C=O_rot_dist_52	CNOH	-168.6293537902832	gao_4fd	-168.6552158221013	2	25.8620318180931	large_compounds
1109	c9ade00a8a08f0193ad85a4e79889010	CN2H2_smiles_N=C=N_rot_dist_59	CN2H2	-148.6826484680176	gao_4fd	-148.71036620690103	2	27.71773888343887	large_compounds
1114	41bc67289a2b7be9c21cfa58443c8897	CNOH_smiles_N=C=O_rot_dist_51	CNOH	-168.59200012207032	gao_4fd	-168.61661108621584	2	24.61096414552344	large_compounds
1121	01fac64e87ffccc6cd2a67f3e8a0ba70	CN2H2_smiles_N=C=N_rot_dist_58	CN2H2	-148.6263262939453	gao_4fd	-148.65357339356294	2	27.24709961762528	large_compounds
1126	3780ada9b881baef74b03a48920d511d	CN2H2_smiles_N=C=N_rot_dist_57	CN2H2	-148.69851615905762	gao_4fd	-148.7221499352139	2	23.633776156287922	large_compounds
1131	151258110b9bc0d82cc4522c7978695a	CNOH_smiles_N=C=O_rot_dist_50	CNOH	-168.6020371246338	gao_4fd	-168.62682156509555	2	24.784440461758095	large_compounds
1138	f564966fbcdd0e2cb3b684c6270e4d87	CN2H2_smiles_N=C=N_rot_dist_56	CN2H2	-148.66875106811523	gao_4fd	-148.6929817318722	2	24.23066375698113	large_compounds
1143	fa9aab73ff0bde1928b5e68f4f8f8235	CN2H2_smiles_N=C=N_rot_dist_55	CN2H2	-148.63877433776855	gao_4fd	-148.66665269779358	2	27.87836002502786	large_compounds
1148	4fd50f6f79299e67b79b78aba129d903	CN2H2_smiles_N=C=N_rot_dist_54	CN2H2	-148.6788444519043	gao_4fd	-148.706619200299	2	27.774748394705284	large_compounds
1153	d422cfadf8470805c402a4512c58b7ce	CN2H2_smiles_N=C=N_rot_dist_53	CN2H2	-148.6645018005371	gao_4fd	-148.69155718165965	2	27.055381122551125	large_compounds
1158	ae7f869e4dc259959ddca3a99c75eca1	CN2H2_smiles_N=C=N_rot_dist_52	CN2H2	-148.6987548828125	gao_4fd	-148.7238805212433	2	25.12563843080784	large_compounds
1163	7fb33840aa5b12fb4def7a7d20d054d9	CO2_smiles_O=C=O_rot_dist_59	CO2	-188.4078128814697	gao_4fd	-188.42949268226445	2	21.679800794743187	large_compounds
1170	644a83770910dae26308cc4292492ba7	CN2H2_smiles_N=C=N_rot_dist_51	CN2H2	-148.66168731689453	gao_4fd	-148.68537215915174	2	23.684842257210903	large_compounds
1182	3962fa508c318c990017beb42983662e	CN2H2_smiles_N=C=N_rot_dist_50	CN2H2	-148.65101425170897	gao_4fd	-148.67499942765562	2	23.98517594664895	large_compounds
1187	e22669aff25c01b3c2376967ca170609	CO2_smiles_O=C=O_rot_dist_58	CO2	-188.3953911590576	gao_4fd	-188.41754849748392	2	22.15733842632517	large_compounds
1201	3286c29064387a7053eba13b7a1b00ea	CO2_smiles_O=C=O_rot_dist_57	CO2	-188.39710556030275	gao_4fd	-188.4226747774334	2	25.569217130652078	large_compounds
1215	dede1f34c8bb577fddaf0619b383d175	CO2_smiles_O=C=O_rot_dist_56	CO2	-188.45875022888185	gao_4fd	-188.4842004538886	2	25.450225006750316	large_compounds
1229	c3391b9bd27974d7c1fbdfbbfb510f79	CO2_smiles_O=C=O_rot_dist_55	CO2	-188.3995597076416	gao_4fd	-188.4221511824481	2	22.591474806489487	large_compounds
1243	6e97b29f1f881eef3d149f368b85f9e5	CO2_smiles_O=C=O_rot_dist_54	CO2	-188.41282211303712	gao_4fd	-188.43670136241303	2	23.87924937590924	large_compounds
1257	6a294303f8d43a6d5844c9c3fc191c96	CO2_smiles_O=C=O_rot_dist_53	CO2	-188.40412864685047	gao_4fd	-188.42574214540537	2	21.613498554899024	large_compounds
1271	fc96c098d3b167ff507343c9f5de5c85	CO2_smiles_O=C=O_rot_dist_52	CO2	-188.2607466888428	gao_4fd	-188.2945282550737	2	33.78156623088557	large_compounds
1278	e68274c6eab66c12f4d8ba4dd003a010	C3H4_smiles_C=C=C_rot_dist_59	C3H4	-116.595065574646	gao_4fd	-116.61729297023624	2	22.227395590235233	large_compounds
1292	baf0cc5781e14284a3d4fcc6ba836bb1	C3H4_smiles_C=C=C_rot_dist_58	C3H4	-116.49178707122805	gao_4fd	-116.52031916149396	2	28.532090265912302	large_compounds
1299	6b8d6828b3ce822521b77874a926b53e	CO2_smiles_O=C=O_rot_dist_51	CO2	-188.32098739624024	gao_4fd	-188.34339339794383	2	22.406001703586753	large_compounds
1320	63ed555a2939eb898bada9d20327519d	C3H4_smiles_C=C=C_rot_dist_57	C3H4	-116.56046970367431	gao_4fd	-116.58326901755323	2	22.799313878920202	large_compounds
1341	4ba6380082d722e0b453149025a66f4c	C3H4_smiles_C=C=C_rot_dist_56	C3H4	-116.53017833709715	gao_4fd	-116.56002750044108	2	29.84916334392551	large_compounds
1355	525c9db5e9b4210e071dfc9bfd66a9e4	CO2_smiles_O=C=O_rot_dist_50	CO2	-188.49199432373047	gao_4fd	-188.52220452047	2	30.210196739545836	large_compounds
1390	bbbfca44b9091198c7125c7f717a805b	C3H4_smiles_C=C=C_rot_dist_55	C3H4	-116.57508018493652	gao_4fd	-116.59525717109996	2	20.176986163434663	large_compounds
1418	0d6a81662b3a848733947c02c9090d96	C3H4_smiles_C=C=C_rot_dist_54	C3H4	-116.5410715866089	gao_4fd	-116.56874565749312	2	27.674070884231128	large_compounds
1446	d08af6707a0a466446d7cf60d2174083	C3H4_smiles_C=C=C_rot_dist_53	C3H4	-116.57253425598144	gao_4fd	-116.59914330758563	2	26.60905160419702	large_compounds
1467	a2ecea603a44528faa7101cca2e8358b	C3H4_smiles_C=C=C_rot_dist_52	C3H4	-116.5548114013672	gao_4fd	-116.57308065763806	2	18.269256270855294	large_compounds
1502	9b1496c115ba1caeef04b4c9f1b7c5a6	C3H4_smiles_C=C=C_rot_dist_51	C3H4	-116.57522163391111	gao_4fd	-116.59820414818854	2	22.982514277430255	large_compounds
1516	b2c66515e32b29b4d09cfa60705cd14c	C3H4_smiles_C=C=C_rot_dist_50	C3H4	-116.5845822906494	gao_4fd	-116.60919907743428	2	24.616786784889655	large_compounds
3063	e68274c6eab66c12f4d8ba4dd003a010	C3H4_smiles_C=C=C_rot_dist_59	C3H4	-116.00270740509032	gao_4fd_S	-116.61729297023624	0	614.5855651459158	large_compounds
3070	baf0cc5781e14284a3d4fcc6ba836bb1	C3H4_smiles_C=C=C_rot_dist_58	C3H4	-115.9036547088623	gao_4fd_S	-116.52031916149396	0	616.6644526316531	large_compounds
3077	63ed555a2939eb898bada9d20327519d	C3H4_smiles_C=C=C_rot_dist_57	C3H4	-116.00310695648191	gao_4fd_S	-116.58326901755323	0	580.1620610713201	large_compounds
3084	4ba6380082d722e0b453149025a66f4c	C3H4_smiles_C=C=C_rot_dist_56	C3H4	-115.99223514556884	gao_4fd_S	-116.56002750044108	0	567.792354872239	large_compounds
3091	bbbfca44b9091198c7125c7f717a805b	C3H4_smiles_C=C=C_rot_dist_55	C3H4	-116.0849711227417	gao_4fd_S	-116.59525717109996	0	510.2860483582532	large_compounds
3098	0d6a81662b3a848733947c02c9090d96	C3H4_smiles_C=C=C_rot_dist_54	C3H4	-115.88724597930909	gao_4fd_S	-116.56874565749312	0	681.4996781840392	large_compounds
3105	d08af6707a0a466446d7cf60d2174083	C3H4_smiles_C=C=C_rot_dist_53	C3H4	-116.08596633911132	gao_4fd_S	-116.59914330758563	0	513.1769684743119	large_compounds
3112	a2ecea603a44528faa7101cca2e8358b	C3H4_smiles_C=C=C_rot_dist_52	C3H4	-115.93257835388184	gao_4fd_S	-116.57308065763806	0	640.5023037562216	large_compounds
3119	9b1496c115ba1caeef04b4c9f1b7c5a6	C3H4_smiles_C=C=C_rot_dist_51	C3H4	-116.05418968200684	gao_4fd_S	-116.59820414818854	0	544.0144661817072	large_compounds
3126	b2c66515e32b29b4d09cfa60705cd14c	C3H4_smiles_C=C=C_rot_dist_50	C3H4	-116.09353607177736	gao_4fd_S	-116.60919907743428	0	515.6630056569185	large_compounds
3133	28ae425c4fad0c4ac48818559f9e8dae	CNOH_smiles_N=C=O_rot_dist_59	CNOH	-168.4477395629883	gao_4fd_S	-168.644539406678	0	196.7998436897176	large_compounds
3140	5ed758e2247d4afcbcac2fdd84382072	CNOH_smiles_N=C=O_rot_dist_58	CNOH	-168.3768447113037	gao_4fd_S	-168.5916829231523	0	214.83821184858698	large_compounds
3147	871ddaa9cb59f5350a7a8f28296d3a7a	CNOH_smiles_N=C=O_rot_dist_57	CNOH	-168.4692283630371	gao_4fd_S	-168.6335600042051	0	164.33164116799048	large_compounds
3154	77b8fe492b0c6d92617468f30bc68ea2	CNOH_smiles_N=C=O_rot_dist_56	CNOH	-168.42232948303223	gao_4fd_S	-168.6353596704659	0	213.03018743367375	large_compounds
3161	b2d95744ec27649f03c0f88aa5ebbe79	CNOH_smiles_N=C=O_rot_dist_55	CNOH	-168.4122632598877	gao_4fd_S	-168.62484543714936	0	212.58217726165185	large_compounds
3168	cdc0a52870d1c76c5a3632d8502fec88	CNOH_smiles_N=C=O_rot_dist_54	CNOH	-168.3946842956543	gao_4fd_S	-168.61567666661253	0	220.99237095824265	large_compounds
3175	8d25b8d3137c86f2e5698b54d0a0b56c	CNOH_smiles_N=C=O_rot_dist_53	CNOH	-168.33787712097168	gao_4fd_S	-168.58265539050888	0	244.77826953719273	large_compounds
3182	5188fdca3d00beb9998bb5d2b4e1f96c	CNOH_smiles_N=C=O_rot_dist_52	CNOH	-168.46634002685548	gao_4fd_S	-168.6552158221013	0	188.87579524582065	large_compounds
3189	41bc67289a2b7be9c21cfa58443c8897	CNOH_smiles_N=C=O_rot_dist_51	CNOH	-168.3939195251465	gao_4fd_S	-168.61661108621584	0	222.69156106935384	large_compounds
3196	151258110b9bc0d82cc4522c7978695a	CNOH_smiles_N=C=O_rot_dist_50	CNOH	-168.42397315979005	gao_4fd_S	-168.62682156509555	0	202.8484053055024	large_compounds
3203	c9ade00a8a08f0193ad85a4e79889010	CN2H2_smiles_N=C=N_rot_dist_59	CN2H2	-148.36038116455077	gao_4fd_S	-148.71036620690103	0	349.98504235025507	large_compounds
3210	01fac64e87ffccc6cd2a67f3e8a0ba70	CN2H2_smiles_N=C=N_rot_dist_58	CN2H2	-148.37734916687012	gao_4fd_S	-148.65357339356294	0	276.2242266928183	large_compounds
3217	3780ada9b881baef74b03a48920d511d	CN2H2_smiles_N=C=N_rot_dist_57	CN2H2	-148.42437492370607	gao_4fd_S	-148.7221499352139	0	297.7750115078379	large_compounds
3224	f564966fbcdd0e2cb3b684c6270e4d87	CN2H2_smiles_N=C=N_rot_dist_56	CN2H2	-148.48152694702148	gao_4fd_S	-148.6929817318722	0	211.45478485073	large_compounds
3231	fa9aab73ff0bde1928b5e68f4f8f8235	CN2H2_smiles_N=C=N_rot_dist_55	CN2H2	-148.26558532714844	gao_4fd_S	-148.66665269779358	0	401.0673706451371	large_compounds
3238	4fd50f6f79299e67b79b78aba129d903	CN2H2_smiles_N=C=N_rot_dist_54	CN2H2	-148.3560740661621	gao_4fd_S	-148.706619200299	0	350.5451341368939	large_compounds
3245	d422cfadf8470805c402a4512c58b7ce	CN2H2_smiles_N=C=N_rot_dist_53	CN2H2	-148.1822529602051	gao_4fd_S	-148.69155718165965	0	509.3042214545562	large_compounds
3252	ae7f869e4dc259959ddca3a99c75eca1	CN2H2_smiles_N=C=N_rot_dist_52	CN2H2	-148.44169860839844	gao_4fd_S	-148.7238805212433	0	282.1819128448624	large_compounds
3259	644a83770910dae26308cc4292492ba7	CN2H2_smiles_N=C=N_rot_dist_51	CN2H2	-148.44017227172853	gao_4fd_S	-148.68537215915174	0	245.19988742321175	large_compounds
3266	3962fa508c318c990017beb42983662e	CN2H2_smiles_N=C=N_rot_dist_50	CN2H2	-148.37195625305176	gao_4fd_S	-148.67499942765562	0	303.0431746038573	large_compounds
3273	7fb33840aa5b12fb4def7a7d20d054d9	CO2_smiles_O=C=O_rot_dist_59	CO2	-188.2609317779541	gao_4fd_S	-188.42949268226445	0	168.56090431033977	large_compounds
3280	e22669aff25c01b3c2376967ca170609	CO2_smiles_O=C=O_rot_dist_58	CO2	-188.219737701416	gao_4fd_S	-188.41754849748392	0	197.81079606792673	large_compounds
3287	3286c29064387a7053eba13b7a1b00ea	CO2_smiles_O=C=O_rot_dist_57	CO2	-188.17384346008305	gao_4fd_S	-188.4226747774334	0	248.83131735035136	large_compounds
3294	dede1f34c8bb577fddaf0619b383d175	CO2_smiles_O=C=O_rot_dist_56	CO2	-188.2803512573242	gao_4fd_S	-188.4842004538886	0	203.84919656439138	large_compounds
3301	c3391b9bd27974d7c1fbdfbbfb510f79	CO2_smiles_O=C=O_rot_dist_55	CO2	-188.2463687133789	gao_4fd_S	-188.4221511824481	0	175.78246906919048	large_compounds
3308	6e97b29f1f881eef3d149f368b85f9e5	CO2_smiles_O=C=O_rot_dist_54	CO2	-188.2732989501953	gao_4fd_S	-188.43670136241303	0	163.4024122177209	large_compounds
3315	6a294303f8d43a6d5844c9c3fc191c96	CO2_smiles_O=C=O_rot_dist_53	CO2	-188.2560962677002	gao_4fd_S	-188.42574214540537	0	169.6458777051646	large_compounds
3322	fc96c098d3b167ff507343c9f5de5c85	CO2_smiles_O=C=O_rot_dist_52	CO2	-188.12767738342285	gao_4fd_S	-188.2945282550737	0	166.850871650837	large_compounds
3329	6b8d6828b3ce822521b77874a926b53e	CO2_smiles_O=C=O_rot_dist_51	CO2	-188.1510857391357	gao_4fd_S	-188.34339339794383	0	192.30765880811873	large_compounds
3336	525c9db5e9b4210e071dfc9bfd66a9e4	CO2_smiles_O=C=O_rot_dist_50	CO2	-188.36654037475583	gao_4fd_S	-188.52220452047	0	155.66414571418363	large_compounds
3553	28ae425c4fad0c4ac48818559f9e8dae	CNOH_smiles_N=C=O_rot_dist_59	CNOH	-168.56636543273925	gao_4fd_M	-168.644539406678	1	78.17397393876035	large_compounds
3560	5ed758e2247d4afcbcac2fdd84382072	CNOH_smiles_N=C=O_rot_dist_58	CNOH	-168.4925286102295	gao_4fd_M	-168.5916829231523	1	99.15431292279209	large_compounds
3567	871ddaa9cb59f5350a7a8f28296d3a7a	CNOH_smiles_N=C=O_rot_dist_57	CNOH	-168.5612001800537	gao_4fd_M	-168.6335600042051	1	72.3598241513912	large_compounds
3574	77b8fe492b0c6d92617468f30bc68ea2	CNOH_smiles_N=C=O_rot_dist_56	CNOH	-168.57550048828125	gao_4fd_M	-168.6353596704659	1	59.85918218465258	large_compounds
3581	b2d95744ec27649f03c0f88aa5ebbe79	CNOH_smiles_N=C=O_rot_dist_55	CNOH	-168.5626406097412	gao_4fd_M	-168.62484543714936	1	62.20482740815214	large_compounds
3588	cdc0a52870d1c76c5a3632d8502fec88	CNOH_smiles_N=C=O_rot_dist_54	CNOH	-168.53677124023437	gao_4fd_M	-168.61567666661253	1	78.90542637815656	large_compounds
3595	8d25b8d3137c86f2e5698b54d0a0b56c	CNOH_smiles_N=C=O_rot_dist_53	CNOH	-168.49706970214845	gao_4fd_M	-168.58265539050888	1	85.58568836042468	large_compounds
3602	5188fdca3d00beb9998bb5d2b4e1f96c	CNOH_smiles_N=C=O_rot_dist_52	CNOH	-168.59289192199708	gao_4fd_M	-168.6552158221013	1	62.323900104217955	large_compounds
3609	41bc67289a2b7be9c21cfa58443c8897	CNOH_smiles_N=C=O_rot_dist_51	CNOH	-168.54907829284667	gao_4fd_M	-168.61661108621584	1	67.53279336916762	large_compounds
3616	151258110b9bc0d82cc4522c7978695a	CNOH_smiles_N=C=O_rot_dist_50	CNOH	-168.5567960357666	gao_4fd_M	-168.62682156509555	1	70.02552932894446	large_compounds
3623	c9ade00a8a08f0193ad85a4e79889010	CN2H2_smiles_N=C=N_rot_dist_59	CN2H2	-148.65461647033692	gao_4fd_M	-148.71036620690103	1	55.74973656410975	large_compounds
3630	01fac64e87ffccc6cd2a67f3e8a0ba70	CN2H2_smiles_N=C=N_rot_dist_58	CN2H2	-148.58990547180176	gao_4fd_M	-148.65357339356294	1	63.66792176117997	large_compounds
3637	3780ada9b881baef74b03a48920d511d	CN2H2_smiles_N=C=N_rot_dist_57	CN2H2	-148.6629875946045	gao_4fd_M	-148.7221499352139	1	59.16234060941861	large_compounds
3644	f564966fbcdd0e2cb3b684c6270e4d87	CN2H2_smiles_N=C=N_rot_dist_56	CN2H2	-148.6357565307617	gao_4fd_M	-148.6929817318722	1	57.22520111049789	large_compounds
3651	fa9aab73ff0bde1928b5e68f4f8f8235	CN2H2_smiles_N=C=N_rot_dist_55	CN2H2	-148.6029730987549	gao_4fd_M	-148.66665269779358	1	63.67959903869291	large_compounds
3658	4fd50f6f79299e67b79b78aba129d903	CN2H2_smiles_N=C=N_rot_dist_54	CN2H2	-148.65635398864745	gao_4fd_M	-148.706619200299	1	50.26521165154918	large_compounds
3665	d422cfadf8470805c402a4512c58b7ce	CN2H2_smiles_N=C=N_rot_dist_53	CN2H2	-148.62360466003418	gao_4fd_M	-148.69155718165965	1	67.95252162547172	large_compounds
3672	ae7f869e4dc259959ddca3a99c75eca1	CN2H2_smiles_N=C=N_rot_dist_52	CN2H2	-148.67163650512694	gao_4fd_M	-148.7238805212433	1	52.244016116361536	large_compounds
3679	644a83770910dae26308cc4292492ba7	CN2H2_smiles_N=C=N_rot_dist_51	CN2H2	-148.62984756469726	gao_4fd_M	-148.68537215915174	1	55.52459445448221	large_compounds
3686	3962fa508c318c990017beb42983662e	CN2H2_smiles_N=C=N_rot_dist_50	CN2H2	-148.6154182434082	gao_4fd_M	-148.67499942765562	1	59.58118424743475	large_compounds
3693	7fb33840aa5b12fb4def7a7d20d054d9	CO2_smiles_O=C=O_rot_dist_59	CO2	-188.37315719604493	gao_4fd_M	-188.42949268226445	1	56.335486219524	large_compounds
3700	e22669aff25c01b3c2376967ca170609	CO2_smiles_O=C=O_rot_dist_58	CO2	-188.3568948364258	gao_4fd_M	-188.41754849748392	1	60.65366105812586	large_compounds
3707	3286c29064387a7053eba13b7a1b00ea	CO2_smiles_O=C=O_rot_dist_57	CO2	-188.3734194946289	gao_4fd_M	-188.4226747774334	1	49.25528280449498	large_compounds
3714	dede1f34c8bb577fddaf0619b383d175	CO2_smiles_O=C=O_rot_dist_56	CO2	-188.4332869720459	gao_4fd_M	-188.4842004538886	1	50.91348184271283	large_compounds
3721	c3391b9bd27974d7c1fbdfbbfb510f79	CO2_smiles_O=C=O_rot_dist_55	CO2	-188.36781517028808	gao_4fd_M	-188.4221511824481	1	54.336012160007385	large_compounds
3728	6e97b29f1f881eef3d149f368b85f9e5	CO2_smiles_O=C=O_rot_dist_54	CO2	-188.3748420715332	gao_4fd_M	-188.43670136241303	1	61.85929087982345	large_compounds
3735	6a294303f8d43a6d5844c9c3fc191c96	CO2_smiles_O=C=O_rot_dist_53	CO2	-188.37419746398925	gao_4fd_M	-188.42574214540537	1	51.54468141611801	large_compounds
3742	fc96c098d3b167ff507343c9f5de5c85	CO2_smiles_O=C=O_rot_dist_52	CO2	-188.22015953063965	gao_4fd_M	-188.2945282550737	1	74.36872443403786	large_compounds
3749	6b8d6828b3ce822521b77874a926b53e	CO2_smiles_O=C=O_rot_dist_51	CO2	-188.2658827972412	gao_4fd_M	-188.34339339794383	1	77.51060070262383	large_compounds
3756	525c9db5e9b4210e071dfc9bfd66a9e4	CO2_smiles_O=C=O_rot_dist_50	CO2	-188.4725286102295	gao_4fd_M	-188.52220452047	1	49.675910240523535	large_compounds
3763	e68274c6eab66c12f4d8ba4dd003a010	C3H4_smiles_C=C=C_rot_dist_59	C3H4	-116.560671043396	gao_4fd_M	-116.61729297023624	1	56.62192684023637	large_compounds
3770	baf0cc5781e14284a3d4fcc6ba836bb1	C3H4_smiles_C=C=C_rot_dist_58	C3H4	-116.45800746917725	gao_4fd_M	-116.52031916149396	1	62.31169231671174	large_compounds
3777	63ed555a2939eb898bada9d20327519d	C3H4_smiles_C=C=C_rot_dist_57	C3H4	-116.52108966827392	gao_4fd_M	-116.58326901755323	1	62.179349279318785	large_compounds
3784	4ba6380082d722e0b453149025a66f4c	C3H4_smiles_C=C=C_rot_dist_56	C3H4	-116.5068501663208	gao_4fd_M	-116.56002750044108	1	53.17733412027792	large_compounds
3791	bbbfca44b9091198c7125c7f717a805b	C3H4_smiles_C=C=C_rot_dist_55	C3H4	-116.54312271118164	gao_4fd_M	-116.59525717109996	1	52.134459918320886	large_compounds
3798	0d6a81662b3a848733947c02c9090d96	C3H4_smiles_C=C=C_rot_dist_54	C3H4	-116.51590980529784	gao_4fd_M	-116.56874565749312	1	52.83585219528675	large_compounds
3805	d08af6707a0a466446d7cf60d2174083	C3H4_smiles_C=C=C_rot_dist_53	C3H4	-116.54740238189696	gao_4fd_M	-116.59914330758563	1	51.7409256886765	large_compounds
3812	a2ecea603a44528faa7101cca2e8358b	C3H4_smiles_C=C=C_rot_dist_52	C3H4	-116.5195707321167	gao_4fd_M	-116.57308065763806	1	53.50992552135381	large_compounds
3819	9b1496c115ba1caeef04b4c9f1b7c5a6	C3H4_smiles_C=C=C_rot_dist_51	C3H4	-116.54697063446044	gao_4fd_M	-116.59820414818854	1	51.23351372810703	large_compounds
3826	b2c66515e32b29b4d09cfa60705cd14c	C3H4_smiles_C=C=C_rot_dist_50	C3H4	-116.55724933624268	gao_4fd_M	-116.60919907743428	1	51.949741191606336	large_compounds
1175	9e1a98a6e9ed795cdf456c780249b6ac	COH2_smiles_C=O_rot_dist_59	COH2	-114.46348983764648	gao_4fd	-114.46981305545631	2	6.323217809836024	small_compounds
1194	8db5c5957b1688d542c09d9212cfc98d	COH2_smiles_C=O_rot_dist_58	COH2	-114.47142463684082	gao_4fd	-114.47833557400006	2	6.910937159233299	small_compounds
1208	29034cafeb6e2373d83078477bff93e9	COH2_smiles_C=O_rot_dist_57	COH2	-114.46994106292723	gao_4fd	-114.48305553557128	2	13.114472644048192	small_compounds
1222	1d49329b11cdd2369335a13aab3cc318	COH2_smiles_C=O_rot_dist_56	COH2	-114.44652061462402	gao_4fd	-114.45277128226256	2	6.250667638539653	small_compounds
1236	3bc0e66e524898b659c5d37ca4f7f35c	COH2_smiles_C=O_rot_dist_55	COH2	-114.41489631652831	gao_4fd	-114.42466729253236	2	9.770976004048748	small_compounds
1250	174420a82397416132bd58b65ee10566	COH2_smiles_C=O_rot_dist_54	COH2	-114.48052165985108	gao_4fd	-114.48661923675226	2	6.097576901183288	small_compounds
1264	4d7e014e9c7e4f3cce608a74bfa5dd98	COH2_smiles_C=O_rot_dist_53	COH2	-114.46500637054444	gao_4fd	-114.47122867405513	2	6.222303510682536	small_compounds
1285	aa4d7331f8830475bb806b33feb226f2	COH2_smiles_C=O_rot_dist_52	COH2	-114.48422290802002	gao_4fd	-114.4885873283622	2	4.3644203421848715	small_compounds
1306	bb58b0dc230e552c001d426fa4702fc0	CNH_smiles_C#N_rot_dist_59	CNH	-93.40879402160644	gao_4fd	-93.4129407959378	2	4.146774331360348	small_compounds
1313	e1ab076fedecbaa059d96d0021aed644	COH2_smiles_C=O_rot_dist_51	COH2	-114.46789363861085	gao_4fd	-114.4736613455336	2	5.767706922753746	small_compounds
1348	87e73f202a203354d64a52fa0d45b340	CNH_smiles_C#N_rot_dist_58	CNH	-93.4114123916626	gao_4fd	-93.4152921691446	2	3.879777482012514	small_compounds
1369	505f85ab331252fd0ff03900bc24a92d	COH2_smiles_C=O_rot_dist_50	COH2	-114.4444783782959	gao_4fd	-114.45206308567674	2	7.58470738084327	small_compounds
1383	adf13c6e0a70bb28ad9b6589a5e0e67a	CNH_smiles_C#N_rot_dist_57	CNH	-93.39739356994627	gao_4fd	-93.40338164394387	2	5.988073997599486	small_compounds
1404	adc18250f835054d410bd977c58b6cb3	CNH_smiles_C#N_rot_dist_56	CNH	-93.4077480316162	gao_4fd	-93.41315178510412	2	5.4037534879256555	small_compounds
1425	4e31e685328e460abcc0ca3d64eaa5cb	CNH_smiles_C#N_rot_dist_55	CNH	-93.333649559021	gao_4fd	-93.34219498955952	2	8.545430538518417	small_compounds
1453	be7f6f48254ccdc6dcdd17ec75d15424	CNH_smiles_C#N_rot_dist_54	CNH	-93.28515594482424	gao_4fd	-93.29320031032452	2	8.044365500282424	small_compounds
1481	6eed87dcf803dd7d5b448ee31ab417cf	CNH_smiles_C#N_rot_dist_53	CNH	-93.41755237579346	gao_4fd	-93.4234050197175	2	5.852643924043832	small_compounds
1509	662535ff35c7916e7a0d7e52e6c49903	CNH_smiles_C#N_rot_dist_52	CNH	-93.39625713348389	gao_4fd	-93.39971283269514	2	3.455699211258434	small_compounds
1537	b2cc341b45071fec3c3f508d88ffabd6	CNH_smiles_C#N_rot_dist_51	CNH	-93.38976390838624	gao_4fd	-93.39520808418706	2	5.44417580081813	small_compounds
1558	b829bc18fa469b0981034a0fd9d049ea	CNH_smiles_C#N_rot_dist_50	CNH	-93.39934429168702	gao_4fd	-93.40296373818872	2	3.619446501701873	small_compounds
2293	f69163ecd3e6cc6afae99e3ad81f4ea2	C2H4_smiles_C=C_rot_dist_59	C2H4	-78.53233657836914	gao_4fd	-78.54069026656693	2	8.353688197786369	small_compounds
2300	eb669982bf01e77615c8baee5215e9d3	C2H4_smiles_C=C_rot_dist_58	C2H4	-78.52638172149658	gao_4fd	-78.53541393753059	2	9.03221603401505	small_compounds
2307	0ee9bf8b870b614e3e67f37555d6734e	C2H4_smiles_C=C_rot_dist_57	C2H4	-78.53654708862305	gao_4fd	-78.54536688108394	2	8.819792460883491	small_compounds
2314	5540ad5a8bc1745f83b28b78670edcc0	C2H4_smiles_C=C_rot_dist_56	C2H4	-78.53185478210449	gao_4fd	-78.53947212858762	2	7.61734648312995	small_compounds
2321	5cedcfe6358b08a565317d80c1361c02	C2H4_smiles_C=C_rot_dist_55	C2H4	-78.51972694396973	gao_4fd	-78.53013578470846	2	10.408840738733716	small_compounds
2328	74321a3f3372c3c60fcbcec34a1de878	C2H4_smiles_C=C_rot_dist_54	C2H4	-78.50707992553711	gao_4fd	-78.51468944756847	2	7.609522031359006	small_compounds
2335	92daabc0c580dce1cc330bb68bafdcca	C2H4_smiles_C=C_rot_dist_53	C2H4	-78.48831871032715	gao_4fd	-78.4981087577133	2	9.790047386147194	small_compounds
2342	44523984294d025aef483ebea873a855	C2H4_smiles_C=C_rot_dist_52	C2H4	-78.51118835449219	gao_4fd	-78.5192905490468	2	8.10219455460981	small_compounds
2349	be0913ed5ff7db1796805358a70390f8	C2H4_smiles_C=C_rot_dist_51	C2H4	-78.56203125	gao_4fd	-78.56888309446416	2	6.851844464151213	small_compounds
2356	1512bd8e61cd397c8207cbf468f8c2a4	C2H4_smiles_C=C_rot_dist_50	C2H4	-78.5521215057373	gao_4fd	-78.56120313767018	2	9.08163193287237	small_compounds
3343	bb58b0dc230e552c001d426fa4702fc0	CNH_smiles_C#N_rot_dist_59	CNH	-93.40141178131104	gao_4fd_S	-93.4129407959378	0	11.529014626759704	small_compounds
3350	9e1a98a6e9ed795cdf456c780249b6ac	COH2_smiles_C=O_rot_dist_59	COH2	-114.4535115814209	gao_4fd_S	-114.46981305545631	0	16.30147403541571	small_compounds
3357	f69163ecd3e6cc6afae99e3ad81f4ea2	C2H4_smiles_C=C_rot_dist_59	C2H4	-78.52765899658203	gao_4fd_S	-78.54069026656693	0	13.031269984892901	small_compounds
3364	87e73f202a203354d64a52fa0d45b340	CNH_smiles_C#N_rot_dist_58	CNH	-93.40567977905272	gao_4fd_S	-93.4152921691446	0	9.612390091888301	small_compounds
3371	8db5c5957b1688d542c09d9212cfc98d	COH2_smiles_C=O_rot_dist_58	COH2	-114.45914951324464	gao_4fd_S	-114.47833557400006	0	19.18606075541618	small_compounds
3378	eb669982bf01e77615c8baee5215e9d3	C2H4_smiles_C=C_rot_dist_58	C2H4	-78.52130355834962	gao_4fd_S	-78.53541393753059	0	14.110379180976906	small_compounds
3385	29034cafeb6e2373d83078477bff93e9	COH2_smiles_C=O_rot_dist_57	COH2	-114.4682124710083	gao_4fd_S	-114.48305553557128	0	14.843064562981567	small_compounds
3392	adf13c6e0a70bb28ad9b6589a5e0e67a	CNH_smiles_C#N_rot_dist_57	CNH	-93.39071197509766	gao_4fd_S	-93.40338164394387	0	12.669668846214677	small_compounds
3399	0ee9bf8b870b614e3e67f37555d6734e	C2H4_smiles_C=C_rot_dist_57	C2H4	-78.52967918395996	gao_4fd_S	-78.54536688108394	0	15.68769712397966	small_compounds
3406	adc18250f835054d410bd977c58b6cb3	CNH_smiles_C#N_rot_dist_56	CNH	-93.40318702697752	gao_4fd_S	-93.41315178510412	0	9.964758126599804	small_compounds
3413	1d49329b11cdd2369335a13aab3cc318	COH2_smiles_C=O_rot_dist_56	COH2	-114.43252136230468	gao_4fd_S	-114.45277128226256	0	20.249919957876727	small_compounds
3420	5540ad5a8bc1745f83b28b78670edcc0	C2H4_smiles_C=C_rot_dist_56	C2H4	-78.52369033813477	gao_4fd_S	-78.53947212858762	0	15.781790452848554	small_compounds
3427	3bc0e66e524898b659c5d37ca4f7f35c	COH2_smiles_C=O_rot_dist_55	COH2	-114.40651741027833	gao_4fd_S	-114.42466729253236	0	18.149882254036243	small_compounds
3434	5cedcfe6358b08a565317d80c1361c02	C2H4_smiles_C=C_rot_dist_55	C2H4	-78.51337810516357	gao_4fd_S	-78.53013578470846	0	16.757679544895154	small_compounds
3441	4e31e685328e460abcc0ca3d64eaa5cb	CNH_smiles_C#N_rot_dist_55	CNH	-93.32443267822264	gao_4fd_S	-93.34219498955952	0	17.762311336880998	small_compounds
3448	174420a82397416132bd58b65ee10566	COH2_smiles_C=O_rot_dist_54	COH2	-114.4700341796875	gao_4fd_S	-114.48661923675226	0	16.585057064759212	small_compounds
3455	74321a3f3372c3c60fcbcec34a1de878	C2H4_smiles_C=C_rot_dist_54	C2H4	-78.49730701446533	gao_4fd_S	-78.51468944756847	0	17.38243310313692	small_compounds
3462	be7f6f48254ccdc6dcdd17ec75d15424	CNH_smiles_C#N_rot_dist_54	CNH	-93.2765941619873	gao_4fd_S	-93.29320031032452	0	16.60614833721752	small_compounds
3469	4d7e014e9c7e4f3cce608a74bfa5dd98	COH2_smiles_C=O_rot_dist_53	COH2	-114.45454032897948	gao_4fd_S	-114.47122867405513	0	16.68834507565009	small_compounds
3476	92daabc0c580dce1cc330bb68bafdcca	C2H4_smiles_C=C_rot_dist_53	C2H4	-78.4794584274292	gao_4fd_S	-78.4981087577133	0	18.650330284103234	small_compounds
3483	6eed87dcf803dd7d5b448ee31ab417cf	CNH_smiles_C#N_rot_dist_53	CNH	-93.41384525299073	gao_4fd_S	-93.4234050197175	0	9.55976672678105	small_compounds
3490	aa4d7331f8830475bb806b33feb226f2	COH2_smiles_C=O_rot_dist_52	COH2	-114.47193782806396	gao_4fd_S	-114.4885873283622	0	16.64950029824297	small_compounds
3497	662535ff35c7916e7a0d7e52e6c49903	CNH_smiles_C#N_rot_dist_52	CNH	-93.3901699066162	gao_4fd_S	-93.39971283269514	0	9.542926078950131	small_compounds
3504	44523984294d025aef483ebea873a855	C2H4_smiles_C=C_rot_dist_52	C2H4	-78.50644649505615	gao_4fd_S	-78.5192905490468	0	12.844053990647808	small_compounds
3511	e1ab076fedecbaa059d96d0021aed644	COH2_smiles_C=O_rot_dist_51	COH2	-114.45804252624512	gao_4fd_S	-114.4736613455336	0	15.61881928847697	small_compounds
3518	b2cc341b45071fec3c3f508d88ffabd6	CNH_smiles_C#N_rot_dist_51	CNH	-93.38518035888671	gao_4fd_S	-93.39520808418706	0	10.027725300346901	small_compounds
3525	be0913ed5ff7db1796805358a70390f8	C2H4_smiles_C=C_rot_dist_51	C2H4	-78.55145057678223	gao_4fd_S	-78.56888309446416	0	17.43251768192522	small_compounds
3532	b829bc18fa469b0981034a0fd9d049ea	CNH_smiles_C#N_rot_dist_50	CNH	-93.39324760437012	gao_4fd_S	-93.40296373818872	0	9.716133818599815	small_compounds
3539	505f85ab331252fd0ff03900bc24a92d	COH2_smiles_C=O_rot_dist_50	COH2	-114.43481880187989	gao_4fd_S	-114.45206308567674	0	17.244283796856053	small_compounds
3546	1512bd8e61cd397c8207cbf468f8c2a4	C2H4_smiles_C=C_rot_dist_50	C2H4	-78.54742382049561	gao_4fd_S	-78.56120313767018	0	13.77931717456704	small_compounds
3833	bb58b0dc230e552c001d426fa4702fc0	CNH_smiles_C#N_rot_dist_59	CNH	-93.40742282867431	gao_4fd_M	-93.4129407959378	1	5.517967263486412	small_compounds
3840	87e73f202a203354d64a52fa0d45b340	CNH_smiles_C#N_rot_dist_58	CNH	-93.40942665100096	gao_4fd_M	-93.4152921691446	1	5.865518143650661	small_compounds
3847	adf13c6e0a70bb28ad9b6589a5e0e67a	CNH_smiles_C#N_rot_dist_57	CNH	-93.39615768432616	gao_4fd_M	-93.40338164394387	1	7.2239596177183785	small_compounds
3854	adc18250f835054d410bd977c58b6cb3	CNH_smiles_C#N_rot_dist_56	CNH	-93.40534866333007	gao_4fd_M	-93.41315178510412	1	7.803121774045962	small_compounds
3861	4e31e685328e460abcc0ca3d64eaa5cb	CNH_smiles_C#N_rot_dist_55	CNH	-93.33474964141844	gao_4fd_M	-93.34219498955952	1	7.4453481410756694	small_compounds
3868	be7f6f48254ccdc6dcdd17ec75d15424	CNH_smiles_C#N_rot_dist_54	CNH	-93.28217239379885	gao_4fd_M	-93.29320031032452	1	11.027916525677028	small_compounds
3875	6eed87dcf803dd7d5b448ee31ab417cf	CNH_smiles_C#N_rot_dist_53	CNH	-93.4157815170288	gao_4fd_M	-93.4234050197175	1	7.623502688701933	small_compounds
3882	662535ff35c7916e7a0d7e52e6c49903	CNH_smiles_C#N_rot_dist_52	CNH	-93.39549224853516	gao_4fd_M	-93.39971283269514	1	4.220584159980945	small_compounds
3889	b2cc341b45071fec3c3f508d88ffabd6	CNH_smiles_C#N_rot_dist_51	CNH	-93.3899658203125	gao_4fd_M	-93.39520808418706	1	5.242263874563946	small_compounds
3896	b829bc18fa469b0981034a0fd9d049ea	CNH_smiles_C#N_rot_dist_50	CNH	-93.39795322418212	gao_4fd_M	-93.40296373818872	1	5.010514006599465	small_compounds
3903	9e1a98a6e9ed795cdf456c780249b6ac	COH2_smiles_C=O_rot_dist_59	COH2	-114.46259029388428	gao_4fd_M	-114.46981305545631	1	7.222761572037939	small_compounds
3910	8db5c5957b1688d542c09d9212cfc98d	COH2_smiles_C=O_rot_dist_58	COH2	-114.46934421539306	gao_4fd_M	-114.47833557400006	1	8.991358606991184	small_compounds
3917	29034cafeb6e2373d83078477bff93e9	COH2_smiles_C=O_rot_dist_57	COH2	-114.4751654434204	gao_4fd_M	-114.48305553557128	1	7.89009215088754	small_compounds
3924	1d49329b11cdd2369335a13aab3cc318	COH2_smiles_C=O_rot_dist_56	COH2	-114.44382301330566	gao_4fd_M	-114.45277128226256	1	8.948268956899597	small_compounds
3931	3bc0e66e524898b659c5d37ca4f7f35c	COH2_smiles_C=O_rot_dist_55	COH2	-114.41585384368896	gao_4fd_M	-114.42466729253236	1	8.813448843397964	small_compounds
3938	174420a82397416132bd58b65ee10566	COH2_smiles_C=O_rot_dist_54	COH2	-114.4786018371582	gao_4fd_M	-114.48661923675226	1	8.017399594066887	small_compounds
3945	4d7e014e9c7e4f3cce608a74bfa5dd98	COH2_smiles_C=O_rot_dist_53	COH2	-114.46278106689454	gao_4fd_M	-114.47122867405513	1	8.447607160590564	small_compounds
3952	aa4d7331f8830475bb806b33feb226f2	COH2_smiles_C=O_rot_dist_52	COH2	-114.48170417785644	gao_4fd_M	-114.4885873283622	1	6.883150505757385	small_compounds
3959	e1ab076fedecbaa059d96d0021aed644	COH2_smiles_C=O_rot_dist_51	COH2	-114.46551677703856	gao_4fd_M	-114.4736613455336	1	8.144568495040971	small_compounds
3966	505f85ab331252fd0ff03900bc24a92d	COH2_smiles_C=O_rot_dist_50	COH2	-114.44516613006591	gao_4fd_M	-114.45206308567674	1	6.896955610827149	small_compounds
3973	f69163ecd3e6cc6afae99e3ad81f4ea2	C2H4_smiles_C=C_rot_dist_59	C2H4	-78.53444999694824	gao_4fd_M	-78.54069026656693	1	6.240269618686511	small_compounds
3980	eb669982bf01e77615c8baee5215e9d3	C2H4_smiles_C=C_rot_dist_58	C2H4	-78.52908058166504	gao_4fd_M	-78.53541393753059	1	6.333355865550061	small_compounds
3987	0ee9bf8b870b614e3e67f37555d6734e	C2H4_smiles_C=C_rot_dist_57	C2H4	-78.53650856018066	gao_4fd_M	-78.54536688108394	1	8.858320903271988	small_compounds
3994	5540ad5a8bc1745f83b28b78670edcc0	C2H4_smiles_C=C_rot_dist_56	C2H4	-78.53149646759033	gao_4fd_M	-78.53947212858762	1	7.975660997288969	small_compounds
4001	5cedcfe6358b08a565317d80c1361c02	C2H4_smiles_C=C_rot_dist_55	C2H4	-78.52172412872315	gao_4fd_M	-78.53013578470846	1	8.411655985312905	small_compounds
4008	74321a3f3372c3c60fcbcec34a1de878	C2H4_smiles_C=C_rot_dist_54	C2H4	-78.50621227264405	gao_4fd_M	-78.51468944756847	1	8.47717492442257	small_compounds
4015	92daabc0c580dce1cc330bb68bafdcca	C2H4_smiles_C=C_rot_dist_53	C2H4	-78.49001014709472	gao_4fd_M	-78.4981087577133	1	8.098610618574753	small_compounds
4022	44523984294d025aef483ebea873a855	C2H4_smiles_C=C_rot_dist_52	C2H4	-78.51178592681885	gao_4fd_M	-78.5192905490468	1	7.504622227955338	small_compounds
4029	be0913ed5ff7db1796805358a70390f8	C2H4_smiles_C=C_rot_dist_51	C2H4	-78.5620467376709	gao_4fd_M	-78.56888309446416	1	6.836356793257892	small_compounds
4036	1512bd8e61cd397c8207cbf468f8c2a4	C2H4_smiles_C=C_rot_dist_50	C2H4	-78.55417369842529	gao_4fd_M	-78.56120313767018	1	7.029439244888636	small_compounds
