# Supplementary material for: Towards a transferable fermionic neural wavefunction for molecules
Source: Nat Commun. 2024 Jan 2;15:120. doi: 10.1038/s41467-023-44216-9 (PMC10762074; doi:10.1038/s41467-023-44216-9)
Supplement: Supplementary file 4 — Source Data [file 41467_2023_44216_MOESM4_ESM.zip › source_data_figures/fig2_HChains_extensivity_and_MottaEtAl_a.csv]

	geom	geom_comment	molecule	E	experiment	source	method	embedding	orbitals	n_atoms	E_per_atom	E_MRCI_THERMODYNAMIC_LIMIT_AFQMC
6534	2208d9dc2a7f84482a7504007ac3514b	HChain2_1.80	HChain2	-1.123547682881355	2023-03-09_gao_reuse_Hchains_from64k_0	dpe	reuse	dpe256	gao_4fd	2	-0.5617738414406775	-0.56569
6530	4be599305af4e65f2513ea7478a99ca2	HChain4_1.80	HChain4	-2.270480099439621	2023-03-09_gao_reuse_Hchains_from64k_0	dpe	reuse	dpe256	gao_4fd	4	-0.5676200248599053	-0.56569
6532	55ce0b3a5737f43c281691e59e5d047b	HChain6_1.80	HChain6	-3.4051323103904725	2023-03-09_gao_reuse_Hchains_from64k_0	dpe	reuse	dpe256	gao_4fd	6	-0.5675220517317454	-0.56569
6528	1b62bf6f6695ac2648233d99b23fe2f4	HChain8_1.80	HChain8	-4.523827934265137	2023-03-09_gao_reuse_Hchains_from64k_0	dpe	reuse	dpe256	gao_4fd	8	-0.5654784917831421	-0.56569
6526	fea1d336915fd39a1ec7f72f61247165	HChain10_1.80	HChain10	-5.663011183738709	2023-03-09_gao_reuse_Hchains_from64k_0	dpe	reuse	dpe256	gao_4fd	10	-0.5663011183738709	-0.56569
6522	5bc68a3d225fc762f5323a8e4a8b6e42	HChain12_1.80	HChain12	-6.749200448513031	2023-03-09_gao_reuse_Hchains_from64k_0	dpe	reuse	dpe256	gao_4fd	12	-0.5624333707094192	-0.56569
6524	6062a83a64dd13c37279b5ca8f22f006	HChain14_1.80	HChain14	-7.783584420681	2023-03-09_gao_reuse_Hchains_from64k_0	dpe	reuse	dpe256	gao_4fd	14	-0.5559703157629285	-0.56569
6520	dbf8b6fa3858baf19446ba22a64f4d51	HChain16_1.80	HChain16	-8.762482100486755	2023-03-09_gao_reuse_Hchains_from64k_0	dpe	reuse	dpe256	gao_4fd	16	-0.5476551312804222	-0.56569
6518	13d86fe0a0fa0e73c43c119a6fcd84ed	HChain18_1.80	HChain18	-9.761109603881836	2023-03-09_gao_reuse_Hchains_from64k_0	dpe	reuse	dpe256	gao_4fd	18	-0.5422838668823242	-0.56569
6516	cc841a5c4368a1ec37768b5e78e2f7eb	HChain20_1.80	HChain20	-10.770779021263122	2023-03-09_gao_reuse_Hchains_from64k_0	dpe	reuse	dpe256	gao_4fd	20	-0.5385389510631561	-0.56569
6514	374fae53d5bb25f05857c683eaa95af4	HChain22_1.80	HChain22	-11.817699850082397	2023-03-09_gao_reuse_Hchains_from64k_0	dpe	reuse	dpe256	gao_4fd	22	-0.5371681750037453	-0.56569
6512	ad2dc7746c36d4e76bd5edf2e8ac6b69	HChain24_1.80	HChain24	-12.877236869812013	2023-03-09_gao_reuse_Hchains_from64k_0	dpe	reuse	dpe256	gao_4fd	24	-0.5365515362421672	-0.56569
6510	208e5a301e948a0af0ea6df6f1154b34	HChain26_1.80	HChain26	-13.923059567451476	2023-03-09_gao_reuse_Hchains_from64k_0	dpe	reuse	dpe256	gao_4fd	26	-0.535502291055826	-0.56569
6509	b6815d24c00c9ece6965e7d9f4fe5a82	HChain28_1.80	HChain28	-14.9725693359375	2023-03-09_gao_reuse_Hchains_from64k_0	dpe	reuse	dpe256	gao_4fd	28	-0.534734619140625	-0.56569
6535	2208d9dc2a7f84482a7504007ac3514b	HChain2_1.80	HChain2	-1.1550538070201877	2023-03-09_gao_reuse_Hchains_from64k_500	dpe	reuse	dpe256	gao_4fd	2	-0.5775269035100938	-0.56569
6531	4be599305af4e65f2513ea7478a99ca2	HChain4_1.80	HChain4	-2.27815692448616	2023-03-09_gao_reuse_Hchains_from64k_500	dpe	reuse	dpe256	gao_4fd	4	-0.56953923112154	-0.56569
6533	55ce0b3a5737f43c281691e59e5d047b	HChain6_1.80	HChain6	-3.405269656896591	2023-03-09_gao_reuse_Hchains_from64k_500	dpe	reuse	dpe256	gao_4fd	6	-0.5675449428160985	-0.56569
6529	1b62bf6f6695ac2648233d99b23fe2f4	HChain8_1.80	HChain8	-4.533747261047363	2023-03-09_gao_reuse_Hchains_from64k_500	dpe	reuse	dpe256	gao_4fd	8	-0.5667184076309204	-0.56569
6527	fea1d336915fd39a1ec7f72f61247165	HChain10_1.80	HChain10	-5.66315888595581	2023-03-09_gao_reuse_Hchains_from64k_500	dpe	reuse	dpe256	gao_4fd	10	-0.566315888595581	-0.56569
6523	5bc68a3d225fc762f5323a8e4a8b6e42	HChain12_1.80	HChain12	-6.7924365186691285	2023-03-09_gao_reuse_Hchains_from64k_500	dpe	reuse	dpe256	gao_4fd	12	-0.5660363765557607	-0.56569
6525	6062a83a64dd13c37279b5ca8f22f006	HChain14_1.80	HChain14	-7.921710212707519	2023-03-09_gao_reuse_Hchains_from64k_500	dpe	reuse	dpe256	gao_4fd	14	-0.5658364437648228	-0.56569
6521	dbf8b6fa3858baf19446ba22a64f4d51	HChain16_1.80	HChain16	-9.05076256275177	2023-03-09_gao_reuse_Hchains_from64k_500	dpe	reuse	dpe256	gao_4fd	16	-0.5656726601719856	-0.56569
6519	13d86fe0a0fa0e73c43c119a6fcd84ed	HChain18_1.80	HChain18	-10.17793581867218	2023-03-09_gao_reuse_Hchains_from64k_500	dpe	reuse	dpe256	gao_4fd	18	-0.5654408788151212	-0.56569
6517	cc841a5c4368a1ec37768b5e78e2f7eb	HChain20_1.80	HChain20	-11.305385300636292	2023-03-09_gao_reuse_Hchains_from64k_500	dpe	reuse	dpe256	gao_4fd	20	-0.5652692650318146	-0.56569
6515	374fae53d5bb25f05857c683eaa95af4	HChain22_1.80	HChain22	-12.43305332183838	2023-03-09_gao_reuse_Hchains_from64k_500	dpe	reuse	dpe256	gao_4fd	22	-0.56513878735629	-0.56569
6513	ad2dc7746c36d4e76bd5edf2e8ac6b69	HChain24_1.80	HChain24	-13.55577676486969	2023-03-09_gao_reuse_Hchains_from64k_500	dpe	reuse	dpe256	gao_4fd	24	-0.5648240318695704	-0.56569
6511	208e5a301e948a0af0ea6df6f1154b34	HChain26_1.80	HChain26	-14.679573105812072	2023-03-09_gao_reuse_Hchains_from64k_500	dpe	reuse	dpe256	gao_4fd	26	-0.5645989656081566	-0.56569
6508	b6815d24c00c9ece6965e7d9f4fe5a82	HChain28_1.80	HChain28	-15.802858185768129	2023-03-09_gao_reuse_Hchains_from64k_500	dpe	reuse	dpe256	gao_4fd	28	-0.5643877923488617	-0.56569
4319	2208d9dc2a7f84482a7504007ac3514b	HChain2_1.80		-1.0294591289429462	Gao_etal_2023_HChain_extensivity_FermiNet	Gao_etal_2023	reuse			2	-0.5147295644714731	-0.56569
4320	4be599305af4e65f2513ea7478a99ca2	HChain4_1.80		-2.141039433292656	Gao_etal_2023_HChain_extensivity_FermiNet	Gao_etal_2023	reuse			4	-0.535259858323164	-0.56569
4321	55ce0b3a5737f43c281691e59e5d047b	HChain6_1.80		-3.4052180013563684	Gao_etal_2023_HChain_extensivity_FermiNet	Gao_etal_2023	reuse			6	-0.5675363335593947	-0.56569
4322	1b62bf6f6695ac2648233d99b23fe2f4	HChain8_1.80		-4.481637960209853	Gao_etal_2023_HChain_extensivity_FermiNet	Gao_etal_2023	reuse			8	-0.5602047450262316	-0.56569
4323	fea1d336915fd39a1ec7f72f61247165	HChain10_1.80		-5.663093238573133	Gao_etal_2023_HChain_extensivity_FermiNet	Gao_etal_2023	reuse			10	-0.5663093238573133	-0.56569
4324	5bc68a3d225fc762f5323a8e4a8b6e42	HChain12_1.80		-6.776625243457887	Gao_etal_2023_HChain_extensivity_FermiNet	Gao_etal_2023	reuse			12	-0.5647187702881572	-0.56569
4325	6062a83a64dd13c37279b5ca8f22f006	HChain14_1.80		-7.844667952357497	Gao_etal_2023_HChain_extensivity_FermiNet	Gao_etal_2023	reuse			14	-0.5603334251683927	-0.56569
4326	dbf8b6fa3858baf19446ba22a64f4d51	HChain16_1.80		-8.809392387581603	Gao_etal_2023_HChain_extensivity_FermiNet	Gao_etal_2023	reuse			16	-0.5505870242238502	-0.56569
4327	13d86fe0a0fa0e73c43c119a6fcd84ed	HChain18_1.80		-9.57173480568062	Gao_etal_2023_HChain_extensivity_FermiNet	Gao_etal_2023	reuse			18	-0.5317630447600344	-0.56569
4328	cc841a5c4368a1ec37768b5e78e2f7eb	HChain20_1.80		-10.001279302395886	Gao_etal_2023_HChain_extensivity_FermiNet	Gao_etal_2023	reuse			20	-0.5000639651197943	-0.56569
4329	374fae53d5bb25f05857c683eaa95af4	HChain22_1.80		-10.057296482361878	Gao_etal_2023_HChain_extensivity_FermiNet	Gao_etal_2023	reuse			22	-0.4571498401073581	-0.56569
4330	ad2dc7746c36d4e76bd5edf2e8ac6b69	HChain24_1.80		-10.430418237962254	Gao_etal_2023_HChain_extensivity_FermiNet	Gao_etal_2023	reuse			24	-0.4346007599150939	-0.56569
4331	208e5a301e948a0af0ea6df6f1154b34	HChain26_1.80		-11.09597731520704	Gao_etal_2023_HChain_extensivity_FermiNet	Gao_etal_2023	reuse			26	-0.42676835827719384	-0.56569
4332	b6815d24c00c9ece6965e7d9f4fe5a82	HChain28_1.80		-12.016184139041275	Gao_etal_2023_HChain_extensivity_FermiNet	Gao_etal_2023	reuse			28	-0.42914943353718843	-0.56569
4305	2208d9dc2a7f84482a7504007ac3514b	HChain2_1.80		-1.1218613557132338	Gao_etal_2023_HChain_extensivity_Moon	Gao_etal_2023	reuse			2	-0.5609306778566169	-0.56569
4306	4be599305af4e65f2513ea7478a99ca2	HChain4_1.80		-2.2549303609044213	Gao_etal_2023_HChain_extensivity_Moon	Gao_etal_2023	reuse			4	-0.5637325902261053	-0.56569
4307	55ce0b3a5737f43c281691e59e5d047b	HChain6_1.80		-3.405265842235966	Gao_etal_2023_HChain_extensivity_Moon	Gao_etal_2023	reuse			6	-0.5675443070393277	-0.56569
4308	1b62bf6f6695ac2648233d99b23fe2f4	HChain8_1.80		-4.476531928426337	Gao_etal_2023_HChain_extensivity_Moon	Gao_etal_2023	reuse			8	-0.5595664910532921	-0.56569
4309	fea1d336915fd39a1ec7f72f61247165	HChain10_1.80		-5.663230165954767	Gao_etal_2023_HChain_extensivity_Moon	Gao_etal_2023	reuse			10	-0.5663230165954767	-0.56569
4310	5bc68a3d225fc762f5323a8e4a8b6e42	HChain12_1.80		-5.742746192543712	Gao_etal_2023_HChain_extensivity_Moon	Gao_etal_2023	reuse			12	-0.478562182711976	-0.56569
4311	6062a83a64dd13c37279b5ca8f22f006	HChain14_1.80		-6.974003759905041	Gao_etal_2023_HChain_extensivity_Moon	Gao_etal_2023	reuse			14	-0.4981431257075029	-0.56569
4312	dbf8b6fa3858baf19446ba22a64f4d51	HChain16_1.80		-7.656678899901616	Gao_etal_2023_HChain_extensivity_Moon	Gao_etal_2023	reuse			16	-0.478542431243851	-0.56569
4313	13d86fe0a0fa0e73c43c119a6fcd84ed	HChain18_1.80		-8.858431872069309	Gao_etal_2023_HChain_extensivity_Moon	Gao_etal_2023	reuse			18	-0.49213510400385047	-0.56569
4314	cc841a5c4368a1ec37768b5e78e2f7eb	HChain20_1.80		-9.457243603304164	Gao_etal_2023_HChain_extensivity_Moon	Gao_etal_2023	reuse			20	-0.4728621801652082	-0.56569
4315	374fae53d5bb25f05857c683eaa95af4	HChain22_1.80		-10.386198676873654	Gao_etal_2023_HChain_extensivity_Moon	Gao_etal_2023	reuse			22	-0.4720999398578934	-0.56569
4316	ad2dc7746c36d4e76bd5edf2e8ac6b69	HChain24_1.80		-11.338631968963089	Gao_etal_2023_HChain_extensivity_Moon	Gao_etal_2023	reuse			24	-0.47244299870679535	-0.56569
4317	208e5a301e948a0af0ea6df6f1154b34	HChain26_1.80		-12.198254844588572	Gao_etal_2023_HChain_extensivity_Moon	Gao_etal_2023	reuse			26	-0.4691636478687912	-0.56569
4318	b6815d24c00c9ece6965e7d9f4fe5a82	HChain28_1.80		-13.22956169345917	Gao_etal_2023_HChain_extensivity_Moon	Gao_etal_2023	reuse			28	-0.4724843461949703	-0.56569
4347	2208d9dc2a7f84482a7504007ac3514b	HChain2_1.80		-1.10800552368164	HF_HChains_6-31G**	HF	indep			2	-0.55400276184082	-0.56569
4348	4be599305af4e65f2513ea7478a99ca2	HChain4_1.80		-2.174998760223388	HF_HChains_6-31G**	HF	indep			4	-0.543749690055847	-0.56569
4349	55ce0b3a5737f43c281691e59e5d047b	HChain6_1.80		-3.244351148605346	HF_HChains_6-31G**	HF	indep			6	-0.5407251914342243	-0.56569
4350	1b62bf6f6695ac2648233d99b23fe2f4	HChain8_1.80		-4.314764976501465	HF_HChains_6-31G**	HF	indep			8	-0.5393456220626831	-0.56569
4351	fea1d336915fd39a1ec7f72f61247165	HChain10_1.80		-5.385707855224609	HF_HChains_6-31G**	HF	indep			10	-0.538570785522461	-0.56569
4352	5bc68a3d225fc762f5323a8e4a8b6e42	HChain12_1.80		-6.456922054290771	HF_HChains_6-31G**	HF	indep			12	-0.5380768378575642	-0.56569
4353	6062a83a64dd13c37279b5ca8f22f006	HChain14_1.80		-7.528292655944824	HF_HChains_6-31G**	HF	indep			14	-0.5377351897103446	-0.56569
4354	dbf8b6fa3858baf19446ba22a64f4d51	HChain16_1.80		-8.599754333496094	HF_HChains_6-31G**	HF	indep			16	-0.5374846458435059	-0.56569
4355	13d86fe0a0fa0e73c43c119a6fcd84ed	HChain18_1.80		-9.671272277832031	HF_HChains_6-31G**	HF	indep			18	-0.5372929043240018	-0.56569
4356	cc841a5c4368a1ec37768b5e78e2f7eb	HChain20_1.80		-10.74282550811767	HF_HChains_6-31G**	HF	indep			20	-0.5371412754058835	-0.56569
4357	374fae53d5bb25f05857c683eaa95af4	HChain22_1.80		-11.81440067291259	HF_HChains_6-31G**	HF	indep			22	-0.5370182124051177	-0.56569
4358	ad2dc7746c36d4e76bd5edf2e8ac6b69	HChain24_1.80		-12.88599109649658	HF_HChains_6-31G**	HF	indep			24	-0.5369162956873575	-0.56569
4359	208e5a301e948a0af0ea6df6f1154b34	HChain26_1.80		-13.95759010314941	HF_HChains_6-31G**	HF	indep			26	-0.5368303885826696	-0.56569
4360	b6815d24c00c9ece6965e7d9f4fe5a82	HChain28_1.80		-15.02919578552246	HF_HChains_6-31G**	HF	indep			28	-0.5367569923400878	-0.56569
