# Supplementary material for: Towards a transferable fermionic neural wavefunction for molecules
Source: Nat Commun. 2024 Jan 2;15:120. doi: 10.1038/s41467-023-44216-9 (PMC10762074; doi:10.1038/s41467-023-44216-9)
Supplement: Supplementary file 4 — Source Data [file 41467_2023_44216_MOESM4_ESM.zip › source_data_figures/fig5_eval_foundational_model.csv]

	molecule	geom	epoch	reuseshared	shared	E_CCSD(T)_CBS	E_CCSD(T)_ccpCVTZ	is_small	experiment_name
71	C3H4	0d6a81662b3a848733947c02c9090d96	250.0	-116.40801113128664	-99.67340301513671	-116.56874565749312	-116.51007884	False	trained_from_scratched_large_compounds
72	C3H4	0d6a81662b3a848733947c02c9090d96	1000.0	-116.52639163970947	-113.79890693664552	-116.56874565749312	-116.51007884	False	trained_from_scratched_large_compounds
73	C3H4	0d6a81662b3a848733947c02c9090d96	4000.0	-116.54406230926514	-116.39519718170166	-116.56874565749312	-116.51007884	False	trained_from_scratched_large_compounds
74	C3H4	0d6a81662b3a848733947c02c9090d96	8000.0	-116.5499570465088	-116.46108764648436	-116.56874565749312	-116.51007884	False	trained_from_scratched_large_compounds
75	C3H4	0d6a81662b3a848733947c02c9090d96	16000.0	-116.55491191864012	-116.5257360458374	-116.56874565749312	-116.51007884	False	trained_from_scratched_large_compounds
76	C3H4	0d6a81662b3a848733947c02c9090d96	32000.0	-116.55425998687744	-116.55439498901367	-116.56874565749312	-116.51007884	False	trained_from_scratched_large_compounds
78	C3H4	4ba6380082d722e0b453149025a66f4c	250.0	-116.40547229766844	-101.11530155181885	-116.56002750044108	-116.50121903	False	trained_from_scratched_large_compounds
79	C3H4	4ba6380082d722e0b453149025a66f4c	1000.0	-116.5040636062622	-114.10835613250732	-116.56002750044108	-116.50121903	False	trained_from_scratched_large_compounds
80	C3H4	4ba6380082d722e0b453149025a66f4c	4000.0	-116.53409324645996	-116.3713245010376	-116.56002750044108	-116.50121903	False	trained_from_scratched_large_compounds
81	C3H4	4ba6380082d722e0b453149025a66f4c	8000.0	-116.53833522796631	-116.47367206573486	-116.56002750044108	-116.50121903	False	trained_from_scratched_large_compounds
82	C3H4	4ba6380082d722e0b453149025a66f4c	16000.0	-116.54442932128906	-116.51411907196044	-116.56002750044108	-116.50121903	False	trained_from_scratched_large_compounds
83	C3H4	4ba6380082d722e0b453149025a66f4c	32000.0	-116.54489406585694	-116.53837738037107	-116.56002750044108	-116.50121903	False	trained_from_scratched_large_compounds
85	C3H4	63ed555a2939eb898bada9d20327519d	250.0	-116.40932231903076	-99.35973880767824	-116.58326901755323	-116.5237291	False	trained_from_scratched_large_compounds
86	C3H4	63ed555a2939eb898bada9d20327519d	1000.0	-116.536570854187	-113.74509140014648	-116.58326901755323	-116.5237291	False	trained_from_scratched_large_compounds
87	C3H4	63ed555a2939eb898bada9d20327519d	4000.0	-116.55713356018066	-116.39795822143554	-116.58326901755323	-116.5237291	False	trained_from_scratched_large_compounds
88	C3H4	63ed555a2939eb898bada9d20327519d	8000.0	-116.56155265808106	-116.48292003631592	-116.58326901755323	-116.5237291	False	trained_from_scratched_large_compounds
89	C3H4	63ed555a2939eb898bada9d20327519d	16000.0	-116.5703045654297	-116.52591075897216	-116.58326901755323	-116.5237291	False	trained_from_scratched_large_compounds
90	C3H4	63ed555a2939eb898bada9d20327519d	32000.0	-116.56965396881104	-116.56222736358644	-116.58326901755323	-116.5237291	False	trained_from_scratched_large_compounds
92	C3H4	9b1496c115ba1caeef04b4c9f1b7c5a6	250.0	-116.44123554229736	-100.4607022857666	-116.59820414818854	-116.53968683	False	trained_from_scratched_large_compounds
93	C3H4	9b1496c115ba1caeef04b4c9f1b7c5a6	1000.0	-116.55290695190428	-114.09172706604004	-116.59820414818854	-116.53968683	False	trained_from_scratched_large_compounds
94	C3H4	9b1496c115ba1caeef04b4c9f1b7c5a6	4000.0	-116.57085094451904	-116.41604587554932	-116.59820414818854	-116.53968683	False	trained_from_scratched_large_compounds
95	C3H4	9b1496c115ba1caeef04b4c9f1b7c5a6	8000.0	-116.5788523864746	-116.50195022583009	-116.59820414818854	-116.53968683	False	trained_from_scratched_large_compounds
96	C3H4	9b1496c115ba1caeef04b4c9f1b7c5a6	16000.0	-116.58547451019288	-116.55028228759764	-116.59820414818854	-116.53968683	False	trained_from_scratched_large_compounds
97	C3H4	9b1496c115ba1caeef04b4c9f1b7c5a6	32000.0	-116.58340717315674	-116.58097873687744	-116.59820414818854	-116.53968683	False	trained_from_scratched_large_compounds
99	C3H4	a2ecea603a44528faa7101cca2e8358b	250.0	-116.4099185180664	-100.6702667617798	-116.57308065763806	-116.5132981	False	trained_from_scratched_large_compounds
100	C3H4	a2ecea603a44528faa7101cca2e8358b	1000.0	-116.52769577026368	-113.982166557312	-116.57308065763806	-116.5132981	False	trained_from_scratched_large_compounds
101	C3H4	a2ecea603a44528faa7101cca2e8358b	4000.0	-116.54944618225096	-116.40620014190674	-116.57308065763806	-116.5132981	False	trained_from_scratched_large_compounds
102	C3H4	a2ecea603a44528faa7101cca2e8358b	8000.0	-116.55735927581787	-116.47649883270265	-116.57308065763806	-116.5132981	False	trained_from_scratched_large_compounds
103	C3H4	a2ecea603a44528faa7101cca2e8358b	16000.0	-116.56169387817384	-116.53018936157228	-116.57308065763806	-116.5132981	False	trained_from_scratched_large_compounds
104	C3H4	a2ecea603a44528faa7101cca2e8358b	32000.0	-116.56206073760988	-116.55324398040771	-116.57308065763806	-116.5132981	False	trained_from_scratched_large_compounds
106	C3H4	b2c66515e32b29b4d09cfa60705cd14c	250.0	-116.46055782318116	-101.1268878555298	-116.60919907743428	-116.548059639908	False	trained_from_scratched_large_compounds
107	C3H4	b2c66515e32b29b4d09cfa60705cd14c	1000.0	-116.56176475524904	-114.13761253356934	-116.60919907743428	-116.548059639908	False	trained_from_scratched_large_compounds
108	C3H4	b2c66515e32b29b4d09cfa60705cd14c	4000.0	-116.58477340698242	-116.44497539520265	-116.60919907743428	-116.548059639908	False	trained_from_scratched_large_compounds
109	C3H4	b2c66515e32b29b4d09cfa60705cd14c	8000.0	-116.59276920318604	-116.52467491149902	-116.60919907743428	-116.548059639908	False	trained_from_scratched_large_compounds
110	C3H4	b2c66515e32b29b4d09cfa60705cd14c	16000.0	-116.59601932525636	-116.57274627685548	-116.60919907743428	-116.548059639908	False	trained_from_scratched_large_compounds
111	C3H4	b2c66515e32b29b4d09cfa60705cd14c	32000.0	-116.59533245086668	-116.5918335723877	-116.60919907743428	-116.548059639908	False	trained_from_scratched_large_compounds
113	C3H4	baf0cc5781e14284a3d4fcc6ba836bb1	250.0	-116.30974475860596	-97.70605854034424	-116.52031916149396	-116.46173153	False	trained_from_scratched_large_compounds
114	C3H4	baf0cc5781e14284a3d4fcc6ba836bb1	1000.0	-116.46386089324952	-113.6902114868164	-116.52031916149396	-116.46173153	False	trained_from_scratched_large_compounds
115	C3H4	baf0cc5781e14284a3d4fcc6ba836bb1	4000.0	-116.49428482055664	-116.29281749725342	-116.52031916149396	-116.46173153	False	trained_from_scratched_large_compounds
116	C3H4	baf0cc5781e14284a3d4fcc6ba836bb1	8000.0	-116.49752250671386	-116.43276401519776	-116.52031916149396	-116.46173153	False	trained_from_scratched_large_compounds
117	C3H4	baf0cc5781e14284a3d4fcc6ba836bb1	16000.0	-116.50176315307615	-116.4636141204834	-116.52031916149396	-116.46173153	False	trained_from_scratched_large_compounds
118	C3H4	baf0cc5781e14284a3d4fcc6ba836bb1	32000.0	-116.50653980255127	-116.49979999542236	-116.52031916149396	-116.46173153	False	trained_from_scratched_large_compounds
120	C3H4	bbbfca44b9091198c7125c7f717a805b	250.0	-116.42590892791748	-98.57074668884276	-116.59525717109996	-116.53637569	False	trained_from_scratched_large_compounds
121	C3H4	bbbfca44b9091198c7125c7f717a805b	1000.0	-116.54646244049071	-114.11202068328858	-116.59525717109996	-116.53637569	False	trained_from_scratched_large_compounds
122	C3H4	bbbfca44b9091198c7125c7f717a805b	4000.0	-116.57202732086182	-116.38952007293702	-116.59525717109996	-116.53637569	False	trained_from_scratched_large_compounds
123	C3H4	bbbfca44b9091198c7125c7f717a805b	8000.0	-116.57503707885742	-116.51209835052492	-116.59525717109996	-116.53637569	False	trained_from_scratched_large_compounds
124	C3H4	bbbfca44b9091198c7125c7f717a805b	16000.0	-116.58016166687013	-116.55339416503908	-116.59525717109996	-116.53637569	False	trained_from_scratched_large_compounds
125	C3H4	bbbfca44b9091198c7125c7f717a805b	32000.0	-116.5819794845581	-116.57939380645752	-116.59525717109996	-116.53637569	False	trained_from_scratched_large_compounds
127	C3H4	d08af6707a0a466446d7cf60d2174083	250.0	-116.429621925354	-100.60077671051026	-116.59914330758563	-116.54087175	False	trained_from_scratched_large_compounds
128	C3H4	d08af6707a0a466446d7cf60d2174083	1000.0	-116.54816726684572	-114.13893836975096	-116.59914330758563	-116.54087175	False	trained_from_scratched_large_compounds
129	C3H4	d08af6707a0a466446d7cf60d2174083	4000.0	-116.57439643859864	-116.4351266860962	-116.59914330758563	-116.54087175	False	trained_from_scratched_large_compounds
130	C3H4	d08af6707a0a466446d7cf60d2174083	8000.0	-116.5787663269043	-116.5071276473999	-116.59914330758563	-116.54087175	False	trained_from_scratched_large_compounds
131	C3H4	d08af6707a0a466446d7cf60d2174083	16000.0	-116.58422668457033	-116.5617839050293	-116.59914330758563	-116.54087175	False	trained_from_scratched_large_compounds
132	C3H4	d08af6707a0a466446d7cf60d2174083	32000.0	-116.58478652954102	-116.57793758392334	-116.59914330758563	-116.54087175	False	trained_from_scratched_large_compounds
134	C3H4	e68274c6eab66c12f4d8ba4dd003a010	250.0	-116.42536453247072	-99.3583777999878	-116.61729297023624	-116.55748018	False	trained_from_scratched_large_compounds
135	C3H4	e68274c6eab66c12f4d8ba4dd003a010	1000.0	-116.57922779083252	-113.7499673461914	-116.61729297023624	-116.55748018	False	trained_from_scratched_large_compounds
136	C3H4	e68274c6eab66c12f4d8ba4dd003a010	4000.0	-116.5911803817749	-116.4322442626953	-116.61729297023624	-116.55748018	False	trained_from_scratched_large_compounds
137	C3H4	e68274c6eab66c12f4d8ba4dd003a010	8000.0	-116.5994483947754	-116.52033664703367	-116.61729297023624	-116.55748018	False	trained_from_scratched_large_compounds
138	C3H4	e68274c6eab66c12f4d8ba4dd003a010	16000.0	-116.60555366516114	-116.57088092803956	-116.61729297023624	-116.55748018	False	trained_from_scratched_large_compounds
139	C3H4	e68274c6eab66c12f4d8ba4dd003a010	32000.0	-116.61014965057372	-116.59976745605468	-116.61729297023624	-116.55748018	False	trained_from_scratched_large_compounds
141	CN2H2	01fac64e87ffccc6cd2a67f3e8a0ba70	250.0	-148.49371322631836	-121.85441314697266	-148.65357339356294	-148.57889442	False	trained_from_scratched_large_compounds
142	CN2H2	01fac64e87ffccc6cd2a67f3e8a0ba70	1000.0	-148.6059033203125	-144.78255584716797	-148.65357339356294	-148.57889442	False	trained_from_scratched_large_compounds
143	CN2H2	01fac64e87ffccc6cd2a67f3e8a0ba70	4000.0	-148.6292830657959	-148.38926139831543	-148.65357339356294	-148.57889442	False	trained_from_scratched_large_compounds
144	CN2H2	01fac64e87ffccc6cd2a67f3e8a0ba70	8000.0	-148.63564903259277	-148.5192561340332	-148.65357339356294	-148.57889442	False	trained_from_scratched_large_compounds
145	CN2H2	01fac64e87ffccc6cd2a67f3e8a0ba70	16000.0	-148.63926895141603	-148.57429641723633	-148.65357339356294	-148.57889442	False	trained_from_scratched_large_compounds
146	CN2H2	01fac64e87ffccc6cd2a67f3e8a0ba70	32000.0	-148.6442833709717	-148.63589385986327	-148.65357339356294	-148.57889442	False	trained_from_scratched_large_compounds
148	CN2H2	3780ada9b881baef74b03a48920d511d	250.0	-148.5636442565918	-123.43501579284668	-148.7221499352139	-148.64738816	False	trained_from_scratched_large_compounds
149	CN2H2	3780ada9b881baef74b03a48920d511d	1000.0	-148.6625663757324	-144.47472824096678	-148.7221499352139	-148.64738816	False	trained_from_scratched_large_compounds
150	CN2H2	3780ada9b881baef74b03a48920d511d	4000.0	-148.6988475036621	-148.44814414978026	-148.7221499352139	-148.64738816	False	trained_from_scratched_large_compounds
151	CN2H2	3780ada9b881baef74b03a48920d511d	8000.0	-148.70769340515136	-148.59833374023438	-148.7221499352139	-148.64738816	False	trained_from_scratched_large_compounds
152	CN2H2	3780ada9b881baef74b03a48920d511d	16000.0	-148.71163391113282	-148.66036987304688	-148.7221499352139	-148.64738816	False	trained_from_scratched_large_compounds
153	CN2H2	3780ada9b881baef74b03a48920d511d	32000.0	-148.7143113708496	-148.70099746704102	-148.7221499352139	-148.64738816	False	trained_from_scratched_large_compounds
155	CN2H2	3962fa508c318c990017beb42983662e	250.0	-148.50718101501465	-124.1523540496826	-148.67499942765562	-148.598056779569	False	trained_from_scratched_large_compounds
156	CN2H2	3962fa508c318c990017beb42983662e	1000.0	-148.62518211364747	-144.8500365447998	-148.67499942765562	-148.598056779569	False	trained_from_scratched_large_compounds
157	CN2H2	3962fa508c318c990017beb42983662e	4000.0	-148.64889892578125	-148.39848266601564	-148.67499942765562	-148.598056779569	False	trained_from_scratched_large_compounds
158	CN2H2	3962fa508c318c990017beb42983662e	8000.0	-148.65397232055665	-148.54641830444336	-148.67499942765562	-148.598056779569	False	trained_from_scratched_large_compounds
159	CN2H2	3962fa508c318c990017beb42983662e	16000.0	-148.66339813232423	-148.6049404144287	-148.67499942765562	-148.598056779569	False	trained_from_scratched_large_compounds
160	CN2H2	3962fa508c318c990017beb42983662e	32000.0	-148.66664024353028	-148.65501289367677	-148.67499942765562	-148.598056779569	False	trained_from_scratched_large_compounds
162	CN2H2	4fd50f6f79299e67b79b78aba129d903	250.0	-148.5459302520752	-124.5911054611206	-148.706619200299	-148.63388113	False	trained_from_scratched_large_compounds
163	CN2H2	4fd50f6f79299e67b79b78aba129d903	1000.0	-148.6482070159912	-144.94006629943848	-148.706619200299	-148.63388113	False	trained_from_scratched_large_compounds
164	CN2H2	4fd50f6f79299e67b79b78aba129d903	4000.0	-148.68522972106933	-148.37338493347167	-148.706619200299	-148.63388113	False	trained_from_scratched_large_compounds
165	CN2H2	4fd50f6f79299e67b79b78aba129d903	8000.0	-148.6868962097168	-148.5718095397949	-148.706619200299	-148.63388113	False	trained_from_scratched_large_compounds
166	CN2H2	4fd50f6f79299e67b79b78aba129d903	16000.0	-148.69124534606934	-148.63535163879394	-148.706619200299	-148.63388113	False	trained_from_scratched_large_compounds
167	CN2H2	4fd50f6f79299e67b79b78aba129d903	32000.0	-148.69444709777832	-148.6852914428711	-148.706619200299	-148.63388113	False	trained_from_scratched_large_compounds
169	CN2H2	644a83770910dae26308cc4292492ba7	250.0	-148.53037406921388	-123.08444053649902	-148.68537215915174	-148.60943688	False	trained_from_scratched_large_compounds
170	CN2H2	644a83770910dae26308cc4292492ba7	1000.0	-148.63536811828612	-144.72184524536132	-148.68537215915174	-148.60943688	False	trained_from_scratched_large_compounds
171	CN2H2	644a83770910dae26308cc4292492ba7	4000.0	-148.66133720397949	-148.4108243560791	-148.68537215915174	-148.60943688	False	trained_from_scratched_large_compounds
172	CN2H2	644a83770910dae26308cc4292492ba7	8000.0	-148.66256080627443	-148.56095611572266	-148.68537215915174	-148.60943688	False	trained_from_scratched_large_compounds
173	CN2H2	644a83770910dae26308cc4292492ba7	16000.0	-148.6726139831543	-148.62238525390626	-148.68537215915174	-148.60943688	False	trained_from_scratched_large_compounds
174	CN2H2	644a83770910dae26308cc4292492ba7	32000.0	-148.67743682861328	-148.668384475708	-148.68537215915174	-148.60943688	False	trained_from_scratched_large_compounds
176	CN2H2	ae7f869e4dc259959ddca3a99c75eca1	250.0	-148.5714730834961	-120.41494934082031	-148.7238805212433	-148.64882837	False	trained_from_scratched_large_compounds
177	CN2H2	ae7f869e4dc259959ddca3a99c75eca1	1000.0	-148.67620635986327	-144.54774154663085	-148.7238805212433	-148.64882837	False	trained_from_scratched_large_compounds
178	CN2H2	ae7f869e4dc259959ddca3a99c75eca1	4000.0	-148.70282234191893	-148.44416923522948	-148.7238805212433	-148.64882837	False	trained_from_scratched_large_compounds
179	CN2H2	ae7f869e4dc259959ddca3a99c75eca1	8000.0	-148.7129412841797	-148.60635734558105	-148.7238805212433	-148.64882837	False	trained_from_scratched_large_compounds
180	CN2H2	ae7f869e4dc259959ddca3a99c75eca1	16000.0	-148.7144789123535	-148.6472752380371	-148.7238805212433	-148.64882837	False	trained_from_scratched_large_compounds
181	CN2H2	ae7f869e4dc259959ddca3a99c75eca1	32000.0	-148.71530166625976	-148.70319709777831	-148.7238805212433	-148.64882837	False	trained_from_scratched_large_compounds
183	CN2H2	c9ade00a8a08f0193ad85a4e79889010	250.0	-148.50351325988768	-121.89778579711914	-148.71036620690103	-148.63722901	False	trained_from_scratched_large_compounds
184	CN2H2	c9ade00a8a08f0193ad85a4e79889010	1000.0	-148.65510208129882	-145.14389450073242	-148.71036620690103	-148.63722901	False	trained_from_scratched_large_compounds
185	CN2H2	c9ade00a8a08f0193ad85a4e79889010	4000.0	-148.6875874328613	-148.43787239074706	-148.71036620690103	-148.63722901	False	trained_from_scratched_large_compounds
186	CN2H2	c9ade00a8a08f0193ad85a4e79889010	8000.0	-148.6909386444092	-148.57853210449218	-148.71036620690103	-148.63722901	False	trained_from_scratched_large_compounds
187	CN2H2	c9ade00a8a08f0193ad85a4e79889010	16000.0	-148.69778060913086	-148.65460647583006	-148.71036620690103	-148.63722901	False	trained_from_scratched_large_compounds
188	CN2H2	c9ade00a8a08f0193ad85a4e79889010	32000.0	-148.70413330078125	-148.6883639526367	-148.71036620690103	-148.63722901	False	trained_from_scratched_large_compounds
190	CN2H2	d422cfadf8470805c402a4512c58b7ce	250.0	-148.5210140991211	-125.45034461975098	-148.69155718165965	-148.61700727	False	trained_from_scratched_large_compounds
191	CN2H2	d422cfadf8470805c402a4512c58b7ce	1000.0	-148.63085990905762	-145.50197494506835	-148.69155718165965	-148.61700727	False	trained_from_scratched_large_compounds
192	CN2H2	d422cfadf8470805c402a4512c58b7ce	4000.0	-148.6657670593262	-148.40760513305665	-148.69155718165965	-148.61700727	False	trained_from_scratched_large_compounds
193	CN2H2	d422cfadf8470805c402a4512c58b7ce	8000.0	-148.6726619720459	-148.56332176208497	-148.69155718165965	-148.61700727	False	trained_from_scratched_large_compounds
194	CN2H2	d422cfadf8470805c402a4512c58b7ce	16000.0	-148.67600479125977	-148.61032653808593	-148.69155718165965	-148.61700727	False	trained_from_scratched_large_compounds
195	CN2H2	d422cfadf8470805c402a4512c58b7ce	32000.0	-148.6838938140869	-148.66506156921386	-148.69155718165965	-148.61700727	False	trained_from_scratched_large_compounds
197	CN2H2	f564966fbcdd0e2cb3b684c6270e4d87	250.0	-148.55082580566406	-124.89592021942138	-148.6929817318722	-148.62114353	False	trained_from_scratched_large_compounds
198	CN2H2	f564966fbcdd0e2cb3b684c6270e4d87	1000.0	-148.63937103271485	-145.10189727783202	-148.6929817318722	-148.62114353	False	trained_from_scratched_large_compounds
199	CN2H2	f564966fbcdd0e2cb3b684c6270e4d87	4000.0	-148.6606187438965	-148.4127618408203	-148.6929817318722	-148.62114353	False	trained_from_scratched_large_compounds
200	CN2H2	f564966fbcdd0e2cb3b684c6270e4d87	8000.0	-148.6733748626709	-148.56961402893066	-148.6929817318722	-148.62114353	False	trained_from_scratched_large_compounds
201	CN2H2	f564966fbcdd0e2cb3b684c6270e4d87	16000.0	-148.67911949157715	-148.63025482177736	-148.6929817318722	-148.62114353	False	trained_from_scratched_large_compounds
202	CN2H2	f564966fbcdd0e2cb3b684c6270e4d87	32000.0	-148.68242652893068	-148.67470359802246	-148.6929817318722	-148.62114353	False	trained_from_scratched_large_compounds
204	CN2H2	fa9aab73ff0bde1928b5e68f4f8f8235	250.0	-148.51357612609863	-123.87028163909912	-148.66665269779358	-148.59302888	False	trained_from_scratched_large_compounds
205	CN2H2	fa9aab73ff0bde1928b5e68f4f8f8235	1000.0	-148.6152742767334	-144.93923904418946	-148.66665269779358	-148.59302888	False	trained_from_scratched_large_compounds
206	CN2H2	fa9aab73ff0bde1928b5e68f4f8f8235	4000.0	-148.6426025390625	-148.33013900756836	-148.66665269779358	-148.59302888	False	trained_from_scratched_large_compounds
207	CN2H2	fa9aab73ff0bde1928b5e68f4f8f8235	8000.0	-148.64402015686036	-148.53335060119628	-148.66665269779358	-148.59302888	False	trained_from_scratched_large_compounds
208	CN2H2	fa9aab73ff0bde1928b5e68f4f8f8235	16000.0	-148.65374237060547	-148.59202842712403	-148.66665269779358	-148.59302888	False	trained_from_scratched_large_compounds
209	CN2H2	fa9aab73ff0bde1928b5e68f4f8f8235	32000.0	-148.6600540161133	-148.64159194946288	-148.66665269779358	-148.59302888	False	trained_from_scratched_large_compounds
281	CNOH	151258110b9bc0d82cc4522c7978695a	250.0	-168.40214462280272	-108.90062282562256	-168.62682156509555	-168.54298847614348	False	trained_from_scratched_large_compounds
282	CNOH	151258110b9bc0d82cc4522c7978695a	1000.0	-168.5443031311035	-159.19090118408204	-168.62682156509555	-168.54298847614348	False	trained_from_scratched_large_compounds
283	CNOH	151258110b9bc0d82cc4522c7978695a	4000.0	-168.60488975524902	-167.48640342712403	-168.62682156509555	-168.54298847614348	False	trained_from_scratched_large_compounds
284	CNOH	151258110b9bc0d82cc4522c7978695a	8000.0	-168.6084955596924	-168.38365463256835	-168.62682156509555	-168.54298847614348	False	trained_from_scratched_large_compounds
285	CNOH	151258110b9bc0d82cc4522c7978695a	16000.0	-168.61768127441405	-168.51527770996094	-168.62682156509555	-168.54298847614348	False	trained_from_scratched_large_compounds
286	CNOH	151258110b9bc0d82cc4522c7978695a	32000.0	-168.62009613037108	-168.59055267333986	-168.62682156509555	-168.54298847614348	False	trained_from_scratched_large_compounds
288	CNOH	28ae425c4fad0c4ac48818559f9e8dae	250.0	-168.4315313720703	-107.12821468353272	-168.644539406678	-168.56429572	False	trained_from_scratched_large_compounds
289	CNOH	28ae425c4fad0c4ac48818559f9e8dae	1000.0	-168.58507667541505	-160.84408096313476	-168.644539406678	-168.56429572	False	trained_from_scratched_large_compounds
290	CNOH	28ae425c4fad0c4ac48818559f9e8dae	4000.0	-168.6285651397705	-167.28833572387694	-168.644539406678	-168.56429572	False	trained_from_scratched_large_compounds
291	CNOH	28ae425c4fad0c4ac48818559f9e8dae	8000.0	-168.6298511505127	-168.41348083496095	-168.644539406678	-168.56429572	False	trained_from_scratched_large_compounds
292	CNOH	28ae425c4fad0c4ac48818559f9e8dae	16000.0	-168.63382263183593	-168.53930191040038	-168.644539406678	-168.56429572	False	trained_from_scratched_large_compounds
293	CNOH	28ae425c4fad0c4ac48818559f9e8dae	32000.0	-168.6370426940918	-168.6093197631836	-168.644539406678	-168.56429572	False	trained_from_scratched_large_compounds
295	CNOH	41bc67289a2b7be9c21cfa58443c8897	250.0	-168.38338722229005	-104.17337688446044	-168.61661108621584	-168.5362007	False	trained_from_scratched_large_compounds
296	CNOH	41bc67289a2b7be9c21cfa58443c8897	1000.0	-168.5316648864746	-160.71888847351073	-168.61661108621584	-168.5362007	False	trained_from_scratched_large_compounds
297	CNOH	41bc67289a2b7be9c21cfa58443c8897	4000.0	-168.59249656677247	-167.45752059936524	-168.61661108621584	-168.5362007	False	trained_from_scratched_large_compounds
298	CNOH	41bc67289a2b7be9c21cfa58443c8897	8000.0	-168.5994603729248	-168.3216983795166	-168.61661108621584	-168.5362007	False	trained_from_scratched_large_compounds
299	CNOH	41bc67289a2b7be9c21cfa58443c8897	16000.0	-168.60503128051758	-168.50096328735353	-168.61661108621584	-168.5362007	False	trained_from_scratched_large_compounds
300	CNOH	41bc67289a2b7be9c21cfa58443c8897	32000.0	-168.60814880371095	-168.5820859527588	-168.61661108621584	-168.5362007	False	trained_from_scratched_large_compounds
302	CNOH	5188fdca3d00beb9998bb5d2b4e1f96c	250.0	-168.47555168151857	-102.45569744110108	-168.6552158221013	-168.5748912	False	trained_from_scratched_large_compounds
303	CNOH	5188fdca3d00beb9998bb5d2b4e1f96c	1000.0	-168.59836196899414	-160.9996174621582	-168.6552158221013	-168.5748912	False	trained_from_scratched_large_compounds
304	CNOH	5188fdca3d00beb9998bb5d2b4e1f96c	4000.0	-168.63529891967772	-167.56587104797364	-168.6552158221013	-168.5748912	False	trained_from_scratched_large_compounds
305	CNOH	5188fdca3d00beb9998bb5d2b4e1f96c	8000.0	-168.63984268188477	-168.3844956970215	-168.6552158221013	-168.5748912	False	trained_from_scratched_large_compounds
306	CNOH	5188fdca3d00beb9998bb5d2b4e1f96c	16000.0	-168.64185150146486	-168.52945724487304	-168.6552158221013	-168.5748912	False	trained_from_scratched_large_compounds
307	CNOH	5188fdca3d00beb9998bb5d2b4e1f96c	32000.0	-168.64506210327147	-168.59361549377442	-168.6552158221013	-168.5748912	False	trained_from_scratched_large_compounds
309	CNOH	5ed758e2247d4afcbcac2fdd84382072	250.0	-168.3908543395996	-102.30593852996826	-168.5916829231523	-168.50926463	False	trained_from_scratched_large_compounds
310	CNOH	5ed758e2247d4afcbcac2fdd84382072	1000.0	-168.49908088684083	-159.6489414215088	-168.5916829231523	-168.50926463	False	trained_from_scratched_large_compounds
311	CNOH	5ed758e2247d4afcbcac2fdd84382072	4000.0	-168.56913177490233	-167.44124908447264	-168.5916829231523	-168.50926463	False	trained_from_scratched_large_compounds
312	CNOH	5ed758e2247d4afcbcac2fdd84382072	8000.0	-168.57650398254395	-168.3435856628418	-168.5916829231523	-168.50926463	False	trained_from_scratched_large_compounds
313	CNOH	5ed758e2247d4afcbcac2fdd84382072	16000.0	-168.58321159362794	-168.47705528259277	-168.5916829231523	-168.50926463	False	trained_from_scratched_large_compounds
314	CNOH	5ed758e2247d4afcbcac2fdd84382072	32000.0	-168.58474884033205	-168.55056457519532	-168.5916829231523	-168.50926463	False	trained_from_scratched_large_compounds
316	CNOH	77b8fe492b0c6d92617468f30bc68ea2	250.0	-168.44129028320313	-111.9172216796875	-168.6353596704659	-168.55609929	False	trained_from_scratched_large_compounds
317	CNOH	77b8fe492b0c6d92617468f30bc68ea2	1000.0	-168.5793857574463	-160.81472930908205	-168.6353596704659	-168.55609929	False	trained_from_scratched_large_compounds
318	CNOH	77b8fe492b0c6d92617468f30bc68ea2	4000.0	-168.6145111846924	-167.53625877380372	-168.6353596704659	-168.55609929	False	trained_from_scratched_large_compounds
319	CNOH	77b8fe492b0c6d92617468f30bc68ea2	8000.0	-168.61887435913087	-168.4070320892334	-168.6353596704659	-168.55609929	False	trained_from_scratched_large_compounds
320	CNOH	77b8fe492b0c6d92617468f30bc68ea2	16000.0	-168.62146308898926	-168.54672676086426	-168.6353596704659	-168.55609929	False	trained_from_scratched_large_compounds
321	CNOH	77b8fe492b0c6d92617468f30bc68ea2	32000.0	-168.62719497680663	-168.59659233093262	-168.6353596704659	-168.55609929	False	trained_from_scratched_large_compounds
323	CNOH	871ddaa9cb59f5350a7a8f28296d3a7a	250.0	-168.4582246398926	-113.0449739074707	-168.6335600042051	-168.5538695	False	trained_from_scratched_large_compounds
324	CNOH	871ddaa9cb59f5350a7a8f28296d3a7a	1000.0	-168.56072792053223	-160.5242056274414	-168.6335600042051	-168.5538695	False	trained_from_scratched_large_compounds
325	CNOH	871ddaa9cb59f5350a7a8f28296d3a7a	4000.0	-168.6125331878662	-167.69739730834962	-168.6335600042051	-168.5538695	False	trained_from_scratched_large_compounds
326	CNOH	871ddaa9cb59f5350a7a8f28296d3a7a	8000.0	-168.61814025878903	-168.35769203186035	-168.6335600042051	-168.5538695	False	trained_from_scratched_large_compounds
327	CNOH	871ddaa9cb59f5350a7a8f28296d3a7a	16000.0	-168.6189767456055	-168.51346282958986	-168.6335600042051	-168.5538695	False	trained_from_scratched_large_compounds
328	CNOH	871ddaa9cb59f5350a7a8f28296d3a7a	32000.0	-168.62728675842283	-168.592119140625	-168.6335600042051	-168.5538695	False	trained_from_scratched_large_compounds
330	CNOH	8d25b8d3137c86f2e5698b54d0a0b56c	250.0	-168.38641654968262	-97.2041872024536	-168.58265539050888	-168.50165296	False	trained_from_scratched_large_compounds
331	CNOH	8d25b8d3137c86f2e5698b54d0a0b56c	1000.0	-168.48785301208497	-159.96465240478517	-168.58265539050888	-168.50165296	False	trained_from_scratched_large_compounds
332	CNOH	8d25b8d3137c86f2e5698b54d0a0b56c	4000.0	-168.5514875793457	-167.43421760559082	-168.58265539050888	-168.50165296	False	trained_from_scratched_large_compounds
333	CNOH	8d25b8d3137c86f2e5698b54d0a0b56c	8000.0	-168.5620411682129	-168.30543495178222	-168.58265539050888	-168.50165296	False	trained_from_scratched_large_compounds
334	CNOH	8d25b8d3137c86f2e5698b54d0a0b56c	16000.0	-168.56693313598632	-168.47088241577148	-168.58265539050888	-168.50165296	False	trained_from_scratched_large_compounds
335	CNOH	8d25b8d3137c86f2e5698b54d0a0b56c	32000.0	-168.57211082458497	-168.54029495239257	-168.58265539050888	-168.50165296	False	trained_from_scratched_large_compounds
337	CNOH	b2d95744ec27649f03c0f88aa5ebbe79	250.0	-168.349663772583	-106.25414840698242	-168.62484543714936	-168.54466015	False	trained_from_scratched_large_compounds
338	CNOH	b2d95744ec27649f03c0f88aa5ebbe79	1000.0	-168.55688179016113	-160.8543273925781	-168.62484543714936	-168.54466015	False	trained_from_scratched_large_compounds
339	CNOH	b2d95744ec27649f03c0f88aa5ebbe79	4000.0	-168.59457969665527	-167.31033523559572	-168.62484543714936	-168.54466015	False	trained_from_scratched_large_compounds
340	CNOH	b2d95744ec27649f03c0f88aa5ebbe79	8000.0	-168.6072727203369	-168.35054748535157	-168.62484543714936	-168.54466015	False	trained_from_scratched_large_compounds
341	CNOH	b2d95744ec27649f03c0f88aa5ebbe79	16000.0	-168.61311462402344	-168.52212371826172	-168.62484543714936	-168.54466015	False	trained_from_scratched_large_compounds
342	CNOH	b2d95744ec27649f03c0f88aa5ebbe79	32000.0	-168.61827560424803	-168.5822918701172	-168.62484543714936	-168.54466015	False	trained_from_scratched_large_compounds
344	CNOH	cdc0a52870d1c76c5a3632d8502fec88	250.0	-168.43624794006348	-100.08260749816894	-168.61567666661253	-168.53547223	False	trained_from_scratched_large_compounds
345	CNOH	cdc0a52870d1c76c5a3632d8502fec88	1000.0	-168.52073860168457	-160.28403587341307	-168.61567666661253	-168.53547223	False	trained_from_scratched_large_compounds
346	CNOH	cdc0a52870d1c76c5a3632d8502fec88	4000.0	-168.5834861755371	-167.62551216125487	-168.61567666661253	-168.53547223	False	trained_from_scratched_large_compounds
347	CNOH	cdc0a52870d1c76c5a3632d8502fec88	8000.0	-168.59886756896972	-168.3513575744629	-168.61567666661253	-168.53547223	False	trained_from_scratched_large_compounds
348	CNOH	cdc0a52870d1c76c5a3632d8502fec88	16000.0	-168.60148658752442	-168.4915650177002	-168.61567666661253	-168.53547223	False	trained_from_scratched_large_compounds
349	CNOH	cdc0a52870d1c76c5a3632d8502fec88	32000.0	-168.6070295715332	-168.57033149719237	-168.61567666661253	-168.53547223	False	trained_from_scratched_large_compounds
351	CO2	3286c29064387a7053eba13b7a1b00ea	250.0	-188.255595703125	-184.95351020812987	-188.4226747774334	-188.33822982	False	trained_from_scratched_large_compounds
352	CO2	3286c29064387a7053eba13b7a1b00ea	1000.0	-188.36306953430176	-187.82541618347167	-188.4226747774334	-188.33822982	False	trained_from_scratched_large_compounds
353	CO2	3286c29064387a7053eba13b7a1b00ea	4000.0	-188.39857002258304	-188.2272498321533	-188.4226747774334	-188.33822982	False	trained_from_scratched_large_compounds
354	CO2	3286c29064387a7053eba13b7a1b00ea	8000.0	-188.4063220214844	-188.30969299316405	-188.4226747774334	-188.33822982	False	trained_from_scratched_large_compounds
355	CO2	3286c29064387a7053eba13b7a1b00ea	16000.0	-188.4155855560303	-188.3453202819824	-188.4226747774334	-188.33822982	False	trained_from_scratched_large_compounds
356	CO2	3286c29064387a7053eba13b7a1b00ea	32000.0	-188.41667541503907	-188.40356315612792	-188.4226747774334	-188.33822982	False	trained_from_scratched_large_compounds
358	CO2	525c9db5e9b4210e071dfc9bfd66a9e4	250.0	-188.36483337402345	-184.8975276947021	-188.52220452047	-188.434564260047	False	trained_from_scratched_large_compounds
359	CO2	525c9db5e9b4210e071dfc9bfd66a9e4	1000.0	-188.43148956298828	-187.90817199707035	-188.52220452047	-188.434564260047	False	trained_from_scratched_large_compounds
360	CO2	525c9db5e9b4210e071dfc9bfd66a9e4	4000.0	-188.50204010009764	-188.3483334350586	-188.52220452047	-188.434564260047	False	trained_from_scratched_large_compounds
361	CO2	525c9db5e9b4210e071dfc9bfd66a9e4	8000.0	-188.50891815185548	-188.42463157653808	-188.52220452047	-188.434564260047	False	trained_from_scratched_large_compounds
362	CO2	525c9db5e9b4210e071dfc9bfd66a9e4	16000.0	-188.51329429626463	-188.46386054992675	-188.52220452047	-188.434564260047	False	trained_from_scratched_large_compounds
363	CO2	525c9db5e9b4210e071dfc9bfd66a9e4	32000.0	-188.517971496582	-188.4989284515381	-188.52220452047	-188.434564260047	False	trained_from_scratched_large_compounds
365	CO2	6a294303f8d43a6d5844c9c3fc191c96	250.0	-188.2734832763672	-185.1876488494873	-188.42574214540537	-188.34117155	False	trained_from_scratched_large_compounds
366	CO2	6a294303f8d43a6d5844c9c3fc191c96	1000.0	-188.3503287506104	-187.758643951416	-188.42574214540537	-188.34117155	False	trained_from_scratched_large_compounds
367	CO2	6a294303f8d43a6d5844c9c3fc191c96	4000.0	-188.4062297058105	-188.22082969665527	-188.42574214540537	-188.34117155	False	trained_from_scratched_large_compounds
368	CO2	6a294303f8d43a6d5844c9c3fc191c96	8000.0	-188.4126167297364	-188.3188408660889	-188.42574214540537	-188.34117155	False	trained_from_scratched_large_compounds
369	CO2	6a294303f8d43a6d5844c9c3fc191c96	16000.0	-188.41406799316405	-188.36348335266112	-188.42574214540537	-188.34117155	False	trained_from_scratched_large_compounds
370	CO2	6a294303f8d43a6d5844c9c3fc191c96	32000.0	-188.41592170715333	-188.40504821777344	-188.42574214540537	-188.34117155	False	trained_from_scratched_large_compounds
372	CO2	6b8d6828b3ce822521b77874a926b53e	250.0	-188.1564945220948	-185.0694495391845	-188.34339339794383	-188.25894289	False	trained_from_scratched_large_compounds
373	CO2	6b8d6828b3ce822521b77874a926b53e	1000.0	-188.2643119812012	-187.68445610046388	-188.34339339794383	-188.25894289	False	trained_from_scratched_large_compounds
374	CO2	6b8d6828b3ce822521b77874a926b53e	4000.0	-188.3208650970459	-188.1585186767578	-188.34339339794383	-188.25894289	False	trained_from_scratched_large_compounds
375	CO2	6b8d6828b3ce822521b77874a926b53e	8000.0	-188.32888633728027	-188.2275352478028	-188.34339339794383	-188.25894289	False	trained_from_scratched_large_compounds
376	CO2	6b8d6828b3ce822521b77874a926b53e	16000.0	-188.3288446807861	-188.26259956359863	-188.34339339794383	-188.25894289	False	trained_from_scratched_large_compounds
377	CO2	6b8d6828b3ce822521b77874a926b53e	32000.0	-188.33289726257323	-188.3228964996338	-188.34339339794383	-188.25894289	False	trained_from_scratched_large_compounds
379	CO2	6e97b29f1f881eef3d149f368b85f9e5	250.0	-188.2470617675781	-185.1405251312256	-188.43670136241303	-188.35230275	False	trained_from_scratched_large_compounds
380	CO2	6e97b29f1f881eef3d149f368b85f9e5	1000.0	-188.3679532623291	-187.7701667785645	-188.43670136241303	-188.35230275	False	trained_from_scratched_large_compounds
381	CO2	6e97b29f1f881eef3d149f368b85f9e5	4000.0	-188.41773612976075	-188.248284072876	-188.43670136241303	-188.35230275	False	trained_from_scratched_large_compounds
382	CO2	6e97b29f1f881eef3d149f368b85f9e5	8000.0	-188.42743682861328	-188.3316802978516	-188.43670136241303	-188.35230275	False	trained_from_scratched_large_compounds
383	CO2	6e97b29f1f881eef3d149f368b85f9e5	16000.0	-188.4278350830078	-188.35956176757813	-188.43670136241303	-188.35230275	False	trained_from_scratched_large_compounds
384	CO2	6e97b29f1f881eef3d149f368b85f9e5	32000.0	-188.43077278137207	-188.41464324951173	-188.43670136241303	-188.35230275	False	trained_from_scratched_large_compounds
386	CO2	7fb33840aa5b12fb4def7a7d20d054d9	250.0	-188.27303901672363	-183.50907333374025	-188.42949268226445	-188.34439437	False	trained_from_scratched_large_compounds
387	CO2	7fb33840aa5b12fb4def7a7d20d054d9	1000.0	-188.35774452209472	-187.8193990325928	-188.42949268226445	-188.34439437	False	trained_from_scratched_large_compounds
388	CO2	7fb33840aa5b12fb4def7a7d20d054d9	4000.0	-188.4072850036621	-188.25680030822755	-188.42949268226445	-188.34439437	False	trained_from_scratched_large_compounds
389	CO2	7fb33840aa5b12fb4def7a7d20d054d9	8000.0	-188.40539436340333	-188.3317562103272	-188.42949268226445	-188.34439437	False	trained_from_scratched_large_compounds
390	CO2	7fb33840aa5b12fb4def7a7d20d054d9	16000.0	-188.42290084838868	-188.35919227600093	-188.42949268226445	-188.34439437	False	trained_from_scratched_large_compounds
391	CO2	7fb33840aa5b12fb4def7a7d20d054d9	32000.0	-188.4244413757324	-188.40914352417	-188.42949268226445	-188.34439437	False	trained_from_scratched_large_compounds
393	CO2	c3391b9bd27974d7c1fbdfbbfb510f79	250.0	-188.2363555145264	-185.0805530548096	-188.4221511824481	-188.33764515	False	trained_from_scratched_large_compounds
394	CO2	c3391b9bd27974d7c1fbdfbbfb510f79	1000.0	-188.34605613708496	-187.8039259338379	-188.4221511824481	-188.33764515	False	trained_from_scratched_large_compounds
395	CO2	c3391b9bd27974d7c1fbdfbbfb510f79	4000.0	-188.40050575256348	-188.24992477416995	-188.4221511824481	-188.33764515	False	trained_from_scratched_large_compounds
396	CO2	c3391b9bd27974d7c1fbdfbbfb510f79	8000.0	-188.40488075256349	-188.3089470672608	-188.4221511824481	-188.33764515	False	trained_from_scratched_large_compounds
397	CO2	c3391b9bd27974d7c1fbdfbbfb510f79	16000.0	-188.40917602539065	-188.36352310180663	-188.4221511824481	-188.33764515	False	trained_from_scratched_large_compounds
398	CO2	c3391b9bd27974d7c1fbdfbbfb510f79	32000.0	-188.41369506835937	-188.3997073364258	-188.4221511824481	-188.33764515	False	trained_from_scratched_large_compounds
400	CO2	dede1f34c8bb577fddaf0619b383d175	250.0	-188.32955322265624	-182.7805935668945	-188.4842004538886	-188.399473	False	trained_from_scratched_large_compounds
401	CO2	dede1f34c8bb577fddaf0619b383d175	1000.0	-188.4090447998047	-187.84935035705567	-188.4842004538886	-188.399473	False	trained_from_scratched_large_compounds
402	CO2	dede1f34c8bb577fddaf0619b383d175	4000.0	-188.46602165222168	-188.31129570007323	-188.4842004538886	-188.399473	False	trained_from_scratched_large_compounds
403	CO2	dede1f34c8bb577fddaf0619b383d175	8000.0	-188.4733748626709	-188.3789402770996	-188.4842004538886	-188.399473	False	trained_from_scratched_large_compounds
404	CO2	dede1f34c8bb577fddaf0619b383d175	16000.0	-188.4748178100586	-188.4211684417725	-188.4842004538886	-188.399473	False	trained_from_scratched_large_compounds
405	CO2	dede1f34c8bb577fddaf0619b383d175	32000.0	-188.47709297180177	-188.4674616241455	-188.4842004538886	-188.399473	False	trained_from_scratched_large_compounds
407	CO2	e22669aff25c01b3c2376967ca170609	250.0	-188.2350126647949	-185.2890689086914	-188.41754849748392	-188.33295064	False	trained_from_scratched_large_compounds
408	CO2	e22669aff25c01b3c2376967ca170609	1000.0	-188.33599380493163	-187.74792266845705	-188.41754849748392	-188.33295064	False	trained_from_scratched_large_compounds
409	CO2	e22669aff25c01b3c2376967ca170609	4000.0	-188.3969213104248	-188.2040486907959	-188.41754849748392	-188.33295064	False	trained_from_scratched_large_compounds
410	CO2	e22669aff25c01b3c2376967ca170609	8000.0	-188.4010080718994	-188.30183738708496	-188.41754849748392	-188.33295064	False	trained_from_scratched_large_compounds
411	CO2	e22669aff25c01b3c2376967ca170609	16000.0	-188.40945190429687	-188.33473434448243	-188.41754849748392	-188.33295064	False	trained_from_scratched_large_compounds
412	CO2	e22669aff25c01b3c2376967ca170609	32000.0	-188.4076789855957	-188.40446212768555	-188.41754849748392	-188.33295064	False	trained_from_scratched_large_compounds
414	CO2	fc96c098d3b167ff507343c9f5de5c85	250.0	-188.05786026000976	-181.7793985748291	-188.2945282550737	-188.21022399	False	trained_from_scratched_large_compounds
415	CO2	fc96c098d3b167ff507343c9f5de5c85	1000.0	-188.19154998779297	-187.6496635437012	-188.2945282550737	-188.21022399	False	trained_from_scratched_large_compounds
416	CO2	fc96c098d3b167ff507343c9f5de5c85	4000.0	-188.26427154541017	-188.08749069213863	-188.2945282550737	-188.21022399	False	trained_from_scratched_large_compounds
417	CO2	fc96c098d3b167ff507343c9f5de5c85	8000.0	-188.2781573486328	-188.1718091583252	-188.2945282550737	-188.21022399	False	trained_from_scratched_large_compounds
418	CO2	fc96c098d3b167ff507343c9f5de5c85	16000.0	-188.27943702697755	-188.21006988525392	-188.2945282550737	-188.21022399	False	trained_from_scratched_large_compounds
419	CO2	fc96c098d3b167ff507343c9f5de5c85	32000.0	-188.2792961120605	-188.27701416015623	-188.2945282550737	-188.21022399	False	trained_from_scratched_large_compounds
71	C3H4	0d6a81662b3a848733947c02c9090d96	250.0	-116.40801113128664	-99.67340301513671	-116.56874565749312	-116.51007884	False	fine_tuned_base_model_large_compounds
72	C3H4	0d6a81662b3a848733947c02c9090d96	1000.0	-116.52639163970947	-113.79890693664552	-116.56874565749312	-116.51007884	False	fine_tuned_base_model_large_compounds
73	C3H4	0d6a81662b3a848733947c02c9090d96	4000.0	-116.54406230926514	-116.39519718170166	-116.56874565749312	-116.51007884	False	fine_tuned_base_model_large_compounds
74	C3H4	0d6a81662b3a848733947c02c9090d96	8000.0	-116.5499570465088	-116.46108764648436	-116.56874565749312	-116.51007884	False	fine_tuned_base_model_large_compounds
75	C3H4	0d6a81662b3a848733947c02c9090d96	16000.0	-116.55491191864012	-116.5257360458374	-116.56874565749312	-116.51007884	False	fine_tuned_base_model_large_compounds
76	C3H4	0d6a81662b3a848733947c02c9090d96	32000.0	-116.55425998687744	-116.55439498901367	-116.56874565749312	-116.51007884	False	fine_tuned_base_model_large_compounds
78	C3H4	4ba6380082d722e0b453149025a66f4c	250.0	-116.40547229766844	-101.11530155181885	-116.56002750044108	-116.50121903	False	fine_tuned_base_model_large_compounds
79	C3H4	4ba6380082d722e0b453149025a66f4c	1000.0	-116.5040636062622	-114.10835613250732	-116.56002750044108	-116.50121903	False	fine_tuned_base_model_large_compounds
80	C3H4	4ba6380082d722e0b453149025a66f4c	4000.0	-116.53409324645996	-116.3713245010376	-116.56002750044108	-116.50121903	False	fine_tuned_base_model_large_compounds
81	C3H4	4ba6380082d722e0b453149025a66f4c	8000.0	-116.53833522796631	-116.47367206573486	-116.56002750044108	-116.50121903	False	fine_tuned_base_model_large_compounds
82	C3H4	4ba6380082d722e0b453149025a66f4c	16000.0	-116.54442932128906	-116.51411907196044	-116.56002750044108	-116.50121903	False	fine_tuned_base_model_large_compounds
83	C3H4	4ba6380082d722e0b453149025a66f4c	32000.0	-116.54489406585694	-116.53837738037107	-116.56002750044108	-116.50121903	False	fine_tuned_base_model_large_compounds
85	C3H4	63ed555a2939eb898bada9d20327519d	250.0	-116.40932231903076	-99.35973880767824	-116.58326901755323	-116.5237291	False	fine_tuned_base_model_large_compounds
86	C3H4	63ed555a2939eb898bada9d20327519d	1000.0	-116.536570854187	-113.74509140014648	-116.58326901755323	-116.5237291	False	fine_tuned_base_model_large_compounds
87	C3H4	63ed555a2939eb898bada9d20327519d	4000.0	-116.55713356018066	-116.39795822143554	-116.58326901755323	-116.5237291	False	fine_tuned_base_model_large_compounds
88	C3H4	63ed555a2939eb898bada9d20327519d	8000.0	-116.56155265808106	-116.48292003631592	-116.58326901755323	-116.5237291	False	fine_tuned_base_model_large_compounds
89	C3H4	63ed555a2939eb898bada9d20327519d	16000.0	-116.5703045654297	-116.52591075897216	-116.58326901755323	-116.5237291	False	fine_tuned_base_model_large_compounds
90	C3H4	63ed555a2939eb898bada9d20327519d	32000.0	-116.56965396881104	-116.56222736358644	-116.58326901755323	-116.5237291	False	fine_tuned_base_model_large_compounds
92	C3H4	9b1496c115ba1caeef04b4c9f1b7c5a6	250.0	-116.44123554229736	-100.4607022857666	-116.59820414818854	-116.53968683	False	fine_tuned_base_model_large_compounds
93	C3H4	9b1496c115ba1caeef04b4c9f1b7c5a6	1000.0	-116.55290695190428	-114.09172706604004	-116.59820414818854	-116.53968683	False	fine_tuned_base_model_large_compounds
94	C3H4	9b1496c115ba1caeef04b4c9f1b7c5a6	4000.0	-116.57085094451904	-116.41604587554932	-116.59820414818854	-116.53968683	False	fine_tuned_base_model_large_compounds
95	C3H4	9b1496c115ba1caeef04b4c9f1b7c5a6	8000.0	-116.5788523864746	-116.50195022583009	-116.59820414818854	-116.53968683	False	fine_tuned_base_model_large_compounds
96	C3H4	9b1496c115ba1caeef04b4c9f1b7c5a6	16000.0	-116.58547451019288	-116.55028228759764	-116.59820414818854	-116.53968683	False	fine_tuned_base_model_large_compounds
97	C3H4	9b1496c115ba1caeef04b4c9f1b7c5a6	32000.0	-116.58340717315674	-116.58097873687744	-116.59820414818854	-116.53968683	False	fine_tuned_base_model_large_compounds
99	C3H4	a2ecea603a44528faa7101cca2e8358b	250.0	-116.4099185180664	-100.6702667617798	-116.57308065763806	-116.5132981	False	fine_tuned_base_model_large_compounds
100	C3H4	a2ecea603a44528faa7101cca2e8358b	1000.0	-116.52769577026368	-113.982166557312	-116.57308065763806	-116.5132981	False	fine_tuned_base_model_large_compounds
101	C3H4	a2ecea603a44528faa7101cca2e8358b	4000.0	-116.54944618225096	-116.40620014190674	-116.57308065763806	-116.5132981	False	fine_tuned_base_model_large_compounds
102	C3H4	a2ecea603a44528faa7101cca2e8358b	8000.0	-116.55735927581787	-116.47649883270265	-116.57308065763806	-116.5132981	False	fine_tuned_base_model_large_compounds
103	C3H4	a2ecea603a44528faa7101cca2e8358b	16000.0	-116.56169387817384	-116.53018936157228	-116.57308065763806	-116.5132981	False	fine_tuned_base_model_large_compounds
104	C3H4	a2ecea603a44528faa7101cca2e8358b	32000.0	-116.56206073760988	-116.55324398040771	-116.57308065763806	-116.5132981	False	fine_tuned_base_model_large_compounds
106	C3H4	b2c66515e32b29b4d09cfa60705cd14c	250.0	-116.46055782318116	-101.1268878555298	-116.60919907743428	-116.548059639908	False	fine_tuned_base_model_large_compounds
107	C3H4	b2c66515e32b29b4d09cfa60705cd14c	1000.0	-116.56176475524904	-114.13761253356934	-116.60919907743428	-116.548059639908	False	fine_tuned_base_model_large_compounds
108	C3H4	b2c66515e32b29b4d09cfa60705cd14c	4000.0	-116.58477340698242	-116.44497539520265	-116.60919907743428	-116.548059639908	False	fine_tuned_base_model_large_compounds
109	C3H4	b2c66515e32b29b4d09cfa60705cd14c	8000.0	-116.59276920318604	-116.52467491149902	-116.60919907743428	-116.548059639908	False	fine_tuned_base_model_large_compounds
110	C3H4	b2c66515e32b29b4d09cfa60705cd14c	16000.0	-116.59601932525636	-116.57274627685548	-116.60919907743428	-116.548059639908	False	fine_tuned_base_model_large_compounds
111	C3H4	b2c66515e32b29b4d09cfa60705cd14c	32000.0	-116.59533245086668	-116.5918335723877	-116.60919907743428	-116.548059639908	False	fine_tuned_base_model_large_compounds
113	C3H4	baf0cc5781e14284a3d4fcc6ba836bb1	250.0	-116.30974475860596	-97.70605854034424	-116.52031916149396	-116.46173153	False	fine_tuned_base_model_large_compounds
114	C3H4	baf0cc5781e14284a3d4fcc6ba836bb1	1000.0	-116.46386089324952	-113.6902114868164	-116.52031916149396	-116.46173153	False	fine_tuned_base_model_large_compounds
115	C3H4	baf0cc5781e14284a3d4fcc6ba836bb1	4000.0	-116.49428482055664	-116.29281749725342	-116.52031916149396	-116.46173153	False	fine_tuned_base_model_large_compounds
116	C3H4	baf0cc5781e14284a3d4fcc6ba836bb1	8000.0	-116.49752250671386	-116.43276401519776	-116.52031916149396	-116.46173153	False	fine_tuned_base_model_large_compounds
117	C3H4	baf0cc5781e14284a3d4fcc6ba836bb1	16000.0	-116.50176315307615	-116.4636141204834	-116.52031916149396	-116.46173153	False	fine_tuned_base_model_large_compounds
118	C3H4	baf0cc5781e14284a3d4fcc6ba836bb1	32000.0	-116.50653980255127	-116.49979999542236	-116.52031916149396	-116.46173153	False	fine_tuned_base_model_large_compounds
120	C3H4	bbbfca44b9091198c7125c7f717a805b	250.0	-116.42590892791748	-98.57074668884276	-116.59525717109996	-116.53637569	False	fine_tuned_base_model_large_compounds
121	C3H4	bbbfca44b9091198c7125c7f717a805b	1000.0	-116.54646244049071	-114.11202068328858	-116.59525717109996	-116.53637569	False	fine_tuned_base_model_large_compounds
122	C3H4	bbbfca44b9091198c7125c7f717a805b	4000.0	-116.57202732086182	-116.38952007293702	-116.59525717109996	-116.53637569	False	fine_tuned_base_model_large_compounds
123	C3H4	bbbfca44b9091198c7125c7f717a805b	8000.0	-116.57503707885742	-116.51209835052492	-116.59525717109996	-116.53637569	False	fine_tuned_base_model_large_compounds
124	C3H4	bbbfca44b9091198c7125c7f717a805b	16000.0	-116.58016166687013	-116.55339416503908	-116.59525717109996	-116.53637569	False	fine_tuned_base_model_large_compounds
125	C3H4	bbbfca44b9091198c7125c7f717a805b	32000.0	-116.5819794845581	-116.57939380645752	-116.59525717109996	-116.53637569	False	fine_tuned_base_model_large_compounds
127	C3H4	d08af6707a0a466446d7cf60d2174083	250.0	-116.429621925354	-100.60077671051026	-116.59914330758563	-116.54087175	False	fine_tuned_base_model_large_compounds
128	C3H4	d08af6707a0a466446d7cf60d2174083	1000.0	-116.54816726684572	-114.13893836975096	-116.59914330758563	-116.54087175	False	fine_tuned_base_model_large_compounds
129	C3H4	d08af6707a0a466446d7cf60d2174083	4000.0	-116.57439643859864	-116.4351266860962	-116.59914330758563	-116.54087175	False	fine_tuned_base_model_large_compounds
130	C3H4	d08af6707a0a466446d7cf60d2174083	8000.0	-116.5787663269043	-116.5071276473999	-116.59914330758563	-116.54087175	False	fine_tuned_base_model_large_compounds
131	C3H4	d08af6707a0a466446d7cf60d2174083	16000.0	-116.58422668457033	-116.5617839050293	-116.59914330758563	-116.54087175	False	fine_tuned_base_model_large_compounds
132	C3H4	d08af6707a0a466446d7cf60d2174083	32000.0	-116.58478652954102	-116.57793758392334	-116.59914330758563	-116.54087175	False	fine_tuned_base_model_large_compounds
134	C3H4	e68274c6eab66c12f4d8ba4dd003a010	250.0	-116.42536453247072	-99.3583777999878	-116.61729297023624	-116.55748018	False	fine_tuned_base_model_large_compounds
135	C3H4	e68274c6eab66c12f4d8ba4dd003a010	1000.0	-116.57922779083252	-113.7499673461914	-116.61729297023624	-116.55748018	False	fine_tuned_base_model_large_compounds
136	C3H4	e68274c6eab66c12f4d8ba4dd003a010	4000.0	-116.5911803817749	-116.4322442626953	-116.61729297023624	-116.55748018	False	fine_tuned_base_model_large_compounds
137	C3H4	e68274c6eab66c12f4d8ba4dd003a010	8000.0	-116.5994483947754	-116.52033664703367	-116.61729297023624	-116.55748018	False	fine_tuned_base_model_large_compounds
138	C3H4	e68274c6eab66c12f4d8ba4dd003a010	16000.0	-116.60555366516114	-116.57088092803956	-116.61729297023624	-116.55748018	False	fine_tuned_base_model_large_compounds
139	C3H4	e68274c6eab66c12f4d8ba4dd003a010	32000.0	-116.61014965057372	-116.59976745605468	-116.61729297023624	-116.55748018	False	fine_tuned_base_model_large_compounds
141	CN2H2	01fac64e87ffccc6cd2a67f3e8a0ba70	250.0	-148.49371322631836	-121.85441314697266	-148.65357339356294	-148.57889442	False	fine_tuned_base_model_large_compounds
142	CN2H2	01fac64e87ffccc6cd2a67f3e8a0ba70	1000.0	-148.6059033203125	-144.78255584716797	-148.65357339356294	-148.57889442	False	fine_tuned_base_model_large_compounds
143	CN2H2	01fac64e87ffccc6cd2a67f3e8a0ba70	4000.0	-148.6292830657959	-148.38926139831543	-148.65357339356294	-148.57889442	False	fine_tuned_base_model_large_compounds
144	CN2H2	01fac64e87ffccc6cd2a67f3e8a0ba70	8000.0	-148.63564903259277	-148.5192561340332	-148.65357339356294	-148.57889442	False	fine_tuned_base_model_large_compounds
145	CN2H2	01fac64e87ffccc6cd2a67f3e8a0ba70	16000.0	-148.63926895141603	-148.57429641723633	-148.65357339356294	-148.57889442	False	fine_tuned_base_model_large_compounds
146	CN2H2	01fac64e87ffccc6cd2a67f3e8a0ba70	32000.0	-148.6442833709717	-148.63589385986327	-148.65357339356294	-148.57889442	False	fine_tuned_base_model_large_compounds
148	CN2H2	3780ada9b881baef74b03a48920d511d	250.0	-148.5636442565918	-123.43501579284668	-148.7221499352139	-148.64738816	False	fine_tuned_base_model_large_compounds
149	CN2H2	3780ada9b881baef74b03a48920d511d	1000.0	-148.6625663757324	-144.47472824096678	-148.7221499352139	-148.64738816	False	fine_tuned_base_model_large_compounds
150	CN2H2	3780ada9b881baef74b03a48920d511d	4000.0	-148.6988475036621	-148.44814414978026	-148.7221499352139	-148.64738816	False	fine_tuned_base_model_large_compounds
151	CN2H2	3780ada9b881baef74b03a48920d511d	8000.0	-148.70769340515136	-148.59833374023438	-148.7221499352139	-148.64738816	False	fine_tuned_base_model_large_compounds
152	CN2H2	3780ada9b881baef74b03a48920d511d	16000.0	-148.71163391113282	-148.66036987304688	-148.7221499352139	-148.64738816	False	fine_tuned_base_model_large_compounds
153	CN2H2	3780ada9b881baef74b03a48920d511d	32000.0	-148.7143113708496	-148.70099746704102	-148.7221499352139	-148.64738816	False	fine_tuned_base_model_large_compounds
155	CN2H2	3962fa508c318c990017beb42983662e	250.0	-148.50718101501465	-124.1523540496826	-148.67499942765562	-148.598056779569	False	fine_tuned_base_model_large_compounds
156	CN2H2	3962fa508c318c990017beb42983662e	1000.0	-148.62518211364747	-144.8500365447998	-148.67499942765562	-148.598056779569	False	fine_tuned_base_model_large_compounds
157	CN2H2	3962fa508c318c990017beb42983662e	4000.0	-148.64889892578125	-148.39848266601564	-148.67499942765562	-148.598056779569	False	fine_tuned_base_model_large_compounds
158	CN2H2	3962fa508c318c990017beb42983662e	8000.0	-148.65397232055665	-148.54641830444336	-148.67499942765562	-148.598056779569	False	fine_tuned_base_model_large_compounds
159	CN2H2	3962fa508c318c990017beb42983662e	16000.0	-148.66339813232423	-148.6049404144287	-148.67499942765562	-148.598056779569	False	fine_tuned_base_model_large_compounds
160	CN2H2	3962fa508c318c990017beb42983662e	32000.0	-148.66664024353028	-148.65501289367677	-148.67499942765562	-148.598056779569	False	fine_tuned_base_model_large_compounds
162	CN2H2	4fd50f6f79299e67b79b78aba129d903	250.0	-148.5459302520752	-124.5911054611206	-148.706619200299	-148.63388113	False	fine_tuned_base_model_large_compounds
163	CN2H2	4fd50f6f79299e67b79b78aba129d903	1000.0	-148.6482070159912	-144.94006629943848	-148.706619200299	-148.63388113	False	fine_tuned_base_model_large_compounds
164	CN2H2	4fd50f6f79299e67b79b78aba129d903	4000.0	-148.68522972106933	-148.37338493347167	-148.706619200299	-148.63388113	False	fine_tuned_base_model_large_compounds
165	CN2H2	4fd50f6f79299e67b79b78aba129d903	8000.0	-148.6868962097168	-148.5718095397949	-148.706619200299	-148.63388113	False	fine_tuned_base_model_large_compounds
166	CN2H2	4fd50f6f79299e67b79b78aba129d903	16000.0	-148.69124534606934	-148.63535163879394	-148.706619200299	-148.63388113	False	fine_tuned_base_model_large_compounds
167	CN2H2	4fd50f6f79299e67b79b78aba129d903	32000.0	-148.69444709777832	-148.6852914428711	-148.706619200299	-148.63388113	False	fine_tuned_base_model_large_compounds
169	CN2H2	644a83770910dae26308cc4292492ba7	250.0	-148.53037406921388	-123.08444053649902	-148.68537215915174	-148.60943688	False	fine_tuned_base_model_large_compounds
170	CN2H2	644a83770910dae26308cc4292492ba7	1000.0	-148.63536811828612	-144.72184524536132	-148.68537215915174	-148.60943688	False	fine_tuned_base_model_large_compounds
171	CN2H2	644a83770910dae26308cc4292492ba7	4000.0	-148.66133720397949	-148.4108243560791	-148.68537215915174	-148.60943688	False	fine_tuned_base_model_large_compounds
172	CN2H2	644a83770910dae26308cc4292492ba7	8000.0	-148.66256080627443	-148.56095611572266	-148.68537215915174	-148.60943688	False	fine_tuned_base_model_large_compounds
173	CN2H2	644a83770910dae26308cc4292492ba7	16000.0	-148.6726139831543	-148.62238525390626	-148.68537215915174	-148.60943688	False	fine_tuned_base_model_large_compounds
174	CN2H2	644a83770910dae26308cc4292492ba7	32000.0	-148.67743682861328	-148.668384475708	-148.68537215915174	-148.60943688	False	fine_tuned_base_model_large_compounds
176	CN2H2	ae7f869e4dc259959ddca3a99c75eca1	250.0	-148.5714730834961	-120.41494934082031	-148.7238805212433	-148.64882837	False	fine_tuned_base_model_large_compounds
177	CN2H2	ae7f869e4dc259959ddca3a99c75eca1	1000.0	-148.67620635986327	-144.54774154663085	-148.7238805212433	-148.64882837	False	fine_tuned_base_model_large_compounds
178	CN2H2	ae7f869e4dc259959ddca3a99c75eca1	4000.0	-148.70282234191893	-148.44416923522948	-148.7238805212433	-148.64882837	False	fine_tuned_base_model_large_compounds
179	CN2H2	ae7f869e4dc259959ddca3a99c75eca1	8000.0	-148.7129412841797	-148.60635734558105	-148.7238805212433	-148.64882837	False	fine_tuned_base_model_large_compounds
180	CN2H2	ae7f869e4dc259959ddca3a99c75eca1	16000.0	-148.7144789123535	-148.6472752380371	-148.7238805212433	-148.64882837	False	fine_tuned_base_model_large_compounds
181	CN2H2	ae7f869e4dc259959ddca3a99c75eca1	32000.0	-148.71530166625976	-148.70319709777831	-148.7238805212433	-148.64882837	False	fine_tuned_base_model_large_compounds
183	CN2H2	c9ade00a8a08f0193ad85a4e79889010	250.0	-148.50351325988768	-121.89778579711914	-148.71036620690103	-148.63722901	False	fine_tuned_base_model_large_compounds
184	CN2H2	c9ade00a8a08f0193ad85a4e79889010	1000.0	-148.65510208129882	-145.14389450073242	-148.71036620690103	-148.63722901	False	fine_tuned_base_model_large_compounds
185	CN2H2	c9ade00a8a08f0193ad85a4e79889010	4000.0	-148.6875874328613	-148.43787239074706	-148.71036620690103	-148.63722901	False	fine_tuned_base_model_large_compounds
186	CN2H2	c9ade00a8a08f0193ad85a4e79889010	8000.0	-148.6909386444092	-148.57853210449218	-148.71036620690103	-148.63722901	False	fine_tuned_base_model_large_compounds
187	CN2H2	c9ade00a8a08f0193ad85a4e79889010	16000.0	-148.69778060913086	-148.65460647583006	-148.71036620690103	-148.63722901	False	fine_tuned_base_model_large_compounds
188	CN2H2	c9ade00a8a08f0193ad85a4e79889010	32000.0	-148.70413330078125	-148.6883639526367	-148.71036620690103	-148.63722901	False	fine_tuned_base_model_large_compounds
190	CN2H2	d422cfadf8470805c402a4512c58b7ce	250.0	-148.5210140991211	-125.45034461975098	-148.69155718165965	-148.61700727	False	fine_tuned_base_model_large_compounds
191	CN2H2	d422cfadf8470805c402a4512c58b7ce	1000.0	-148.63085990905762	-145.50197494506835	-148.69155718165965	-148.61700727	False	fine_tuned_base_model_large_compounds
192	CN2H2	d422cfadf8470805c402a4512c58b7ce	4000.0	-148.6657670593262	-148.40760513305665	-148.69155718165965	-148.61700727	False	fine_tuned_base_model_large_compounds
193	CN2H2	d422cfadf8470805c402a4512c58b7ce	8000.0	-148.6726619720459	-148.56332176208497	-148.69155718165965	-148.61700727	False	fine_tuned_base_model_large_compounds
194	CN2H2	d422cfadf8470805c402a4512c58b7ce	16000.0	-148.67600479125977	-148.61032653808593	-148.69155718165965	-148.61700727	False	fine_tuned_base_model_large_compounds
195	CN2H2	d422cfadf8470805c402a4512c58b7ce	32000.0	-148.6838938140869	-148.66506156921386	-148.69155718165965	-148.61700727	False	fine_tuned_base_model_large_compounds
197	CN2H2	f564966fbcdd0e2cb3b684c6270e4d87	250.0	-148.55082580566406	-124.89592021942138	-148.6929817318722	-148.62114353	False	fine_tuned_base_model_large_compounds
198	CN2H2	f564966fbcdd0e2cb3b684c6270e4d87	1000.0	-148.63937103271485	-145.10189727783202	-148.6929817318722	-148.62114353	False	fine_tuned_base_model_large_compounds
199	CN2H2	f564966fbcdd0e2cb3b684c6270e4d87	4000.0	-148.6606187438965	-148.4127618408203	-148.6929817318722	-148.62114353	False	fine_tuned_base_model_large_compounds
200	CN2H2	f564966fbcdd0e2cb3b684c6270e4d87	8000.0	-148.6733748626709	-148.56961402893066	-148.6929817318722	-148.62114353	False	fine_tuned_base_model_large_compounds
201	CN2H2	f564966fbcdd0e2cb3b684c6270e4d87	16000.0	-148.67911949157715	-148.63025482177736	-148.6929817318722	-148.62114353	False	fine_tuned_base_model_large_compounds
202	CN2H2	f564966fbcdd0e2cb3b684c6270e4d87	32000.0	-148.68242652893068	-148.67470359802246	-148.6929817318722	-148.62114353	False	fine_tuned_base_model_large_compounds
204	CN2H2	fa9aab73ff0bde1928b5e68f4f8f8235	250.0	-148.51357612609863	-123.87028163909912	-148.66665269779358	-148.59302888	False	fine_tuned_base_model_large_compounds
205	CN2H2	fa9aab73ff0bde1928b5e68f4f8f8235	1000.0	-148.6152742767334	-144.93923904418946	-148.66665269779358	-148.59302888	False	fine_tuned_base_model_large_compounds
206	CN2H2	fa9aab73ff0bde1928b5e68f4f8f8235	4000.0	-148.6426025390625	-148.33013900756836	-148.66665269779358	-148.59302888	False	fine_tuned_base_model_large_compounds
207	CN2H2	fa9aab73ff0bde1928b5e68f4f8f8235	8000.0	-148.64402015686036	-148.53335060119628	-148.66665269779358	-148.59302888	False	fine_tuned_base_model_large_compounds
208	CN2H2	fa9aab73ff0bde1928b5e68f4f8f8235	16000.0	-148.65374237060547	-148.59202842712403	-148.66665269779358	-148.59302888	False	fine_tuned_base_model_large_compounds
209	CN2H2	fa9aab73ff0bde1928b5e68f4f8f8235	32000.0	-148.6600540161133	-148.64159194946288	-148.66665269779358	-148.59302888	False	fine_tuned_base_model_large_compounds
281	CNOH	151258110b9bc0d82cc4522c7978695a	250.0	-168.40214462280272	-108.90062282562256	-168.62682156509555	-168.54298847614348	False	fine_tuned_base_model_large_compounds
282	CNOH	151258110b9bc0d82cc4522c7978695a	1000.0	-168.5443031311035	-159.19090118408204	-168.62682156509555	-168.54298847614348	False	fine_tuned_base_model_large_compounds
283	CNOH	151258110b9bc0d82cc4522c7978695a	4000.0	-168.60488975524902	-167.48640342712403	-168.62682156509555	-168.54298847614348	False	fine_tuned_base_model_large_compounds
284	CNOH	151258110b9bc0d82cc4522c7978695a	8000.0	-168.6084955596924	-168.38365463256835	-168.62682156509555	-168.54298847614348	False	fine_tuned_base_model_large_compounds
285	CNOH	151258110b9bc0d82cc4522c7978695a	16000.0	-168.61768127441405	-168.51527770996094	-168.62682156509555	-168.54298847614348	False	fine_tuned_base_model_large_compounds
286	CNOH	151258110b9bc0d82cc4522c7978695a	32000.0	-168.62009613037108	-168.59055267333986	-168.62682156509555	-168.54298847614348	False	fine_tuned_base_model_large_compounds
288	CNOH	28ae425c4fad0c4ac48818559f9e8dae	250.0	-168.4315313720703	-107.12821468353272	-168.644539406678	-168.56429572	False	fine_tuned_base_model_large_compounds
289	CNOH	28ae425c4fad0c4ac48818559f9e8dae	1000.0	-168.58507667541505	-160.84408096313476	-168.644539406678	-168.56429572	False	fine_tuned_base_model_large_compounds
290	CNOH	28ae425c4fad0c4ac48818559f9e8dae	4000.0	-168.6285651397705	-167.28833572387694	-168.644539406678	-168.56429572	False	fine_tuned_base_model_large_compounds
291	CNOH	28ae425c4fad0c4ac48818559f9e8dae	8000.0	-168.6298511505127	-168.41348083496095	-168.644539406678	-168.56429572	False	fine_tuned_base_model_large_compounds
292	CNOH	28ae425c4fad0c4ac48818559f9e8dae	16000.0	-168.63382263183593	-168.53930191040038	-168.644539406678	-168.56429572	False	fine_tuned_base_model_large_compounds
293	CNOH	28ae425c4fad0c4ac48818559f9e8dae	32000.0	-168.6370426940918	-168.6093197631836	-168.644539406678	-168.56429572	False	fine_tuned_base_model_large_compounds
295	CNOH	41bc67289a2b7be9c21cfa58443c8897	250.0	-168.38338722229005	-104.17337688446044	-168.61661108621584	-168.5362007	False	fine_tuned_base_model_large_compounds
296	CNOH	41bc67289a2b7be9c21cfa58443c8897	1000.0	-168.5316648864746	-160.71888847351073	-168.61661108621584	-168.5362007	False	fine_tuned_base_model_large_compounds
297	CNOH	41bc67289a2b7be9c21cfa58443c8897	4000.0	-168.59249656677247	-167.45752059936524	-168.61661108621584	-168.5362007	False	fine_tuned_base_model_large_compounds
298	CNOH	41bc67289a2b7be9c21cfa58443c8897	8000.0	-168.5994603729248	-168.3216983795166	-168.61661108621584	-168.5362007	False	fine_tuned_base_model_large_compounds
299	CNOH	41bc67289a2b7be9c21cfa58443c8897	16000.0	-168.60503128051758	-168.50096328735353	-168.61661108621584	-168.5362007	False	fine_tuned_base_model_large_compounds
300	CNOH	41bc67289a2b7be9c21cfa58443c8897	32000.0	-168.60814880371095	-168.5820859527588	-168.61661108621584	-168.5362007	False	fine_tuned_base_model_large_compounds
302	CNOH	5188fdca3d00beb9998bb5d2b4e1f96c	250.0	-168.47555168151857	-102.45569744110108	-168.6552158221013	-168.5748912	False	fine_tuned_base_model_large_compounds
303	CNOH	5188fdca3d00beb9998bb5d2b4e1f96c	1000.0	-168.59836196899414	-160.9996174621582	-168.6552158221013	-168.5748912	False	fine_tuned_base_model_large_compounds
304	CNOH	5188fdca3d00beb9998bb5d2b4e1f96c	4000.0	-168.63529891967772	-167.56587104797364	-168.6552158221013	-168.5748912	False	fine_tuned_base_model_large_compounds
305	CNOH	5188fdca3d00beb9998bb5d2b4e1f96c	8000.0	-168.63984268188477	-168.3844956970215	-168.6552158221013	-168.5748912	False	fine_tuned_base_model_large_compounds
306	CNOH	5188fdca3d00beb9998bb5d2b4e1f96c	16000.0	-168.64185150146486	-168.52945724487304	-168.6552158221013	-168.5748912	False	fine_tuned_base_model_large_compounds
307	CNOH	5188fdca3d00beb9998bb5d2b4e1f96c	32000.0	-168.64506210327147	-168.59361549377442	-168.6552158221013	-168.5748912	False	fine_tuned_base_model_large_compounds
309	CNOH	5ed758e2247d4afcbcac2fdd84382072	250.0	-168.3908543395996	-102.30593852996826	-168.5916829231523	-168.50926463	False	fine_tuned_base_model_large_compounds
310	CNOH	5ed758e2247d4afcbcac2fdd84382072	1000.0	-168.49908088684083	-159.6489414215088	-168.5916829231523	-168.50926463	False	fine_tuned_base_model_large_compounds
311	CNOH	5ed758e2247d4afcbcac2fdd84382072	4000.0	-168.56913177490233	-167.44124908447264	-168.5916829231523	-168.50926463	False	fine_tuned_base_model_large_compounds
312	CNOH	5ed758e2247d4afcbcac2fdd84382072	8000.0	-168.57650398254395	-168.3435856628418	-168.5916829231523	-168.50926463	False	fine_tuned_base_model_large_compounds
313	CNOH	5ed758e2247d4afcbcac2fdd84382072	16000.0	-168.58321159362794	-168.47705528259277	-168.5916829231523	-168.50926463	False	fine_tuned_base_model_large_compounds
314	CNOH	5ed758e2247d4afcbcac2fdd84382072	32000.0	-168.58474884033205	-168.55056457519532	-168.5916829231523	-168.50926463	False	fine_tuned_base_model_large_compounds
316	CNOH	77b8fe492b0c6d92617468f30bc68ea2	250.0	-168.44129028320313	-111.9172216796875	-168.6353596704659	-168.55609929	False	fine_tuned_base_model_large_compounds
317	CNOH	77b8fe492b0c6d92617468f30bc68ea2	1000.0	-168.5793857574463	-160.81472930908205	-168.6353596704659	-168.55609929	False	fine_tuned_base_model_large_compounds
318	CNOH	77b8fe492b0c6d92617468f30bc68ea2	4000.0	-168.6145111846924	-167.53625877380372	-168.6353596704659	-168.55609929	False	fine_tuned_base_model_large_compounds
319	CNOH	77b8fe492b0c6d92617468f30bc68ea2	8000.0	-168.61887435913087	-168.4070320892334	-168.6353596704659	-168.55609929	False	fine_tuned_base_model_large_compounds
320	CNOH	77b8fe492b0c6d92617468f30bc68ea2	16000.0	-168.62146308898926	-168.54672676086426	-168.6353596704659	-168.55609929	False	fine_tuned_base_model_large_compounds
321	CNOH	77b8fe492b0c6d92617468f30bc68ea2	32000.0	-168.62719497680663	-168.59659233093262	-168.6353596704659	-168.55609929	False	fine_tuned_base_model_large_compounds
323	CNOH	871ddaa9cb59f5350a7a8f28296d3a7a	250.0	-168.4582246398926	-113.0449739074707	-168.6335600042051	-168.5538695	False	fine_tuned_base_model_large_compounds
324	CNOH	871ddaa9cb59f5350a7a8f28296d3a7a	1000.0	-168.56072792053223	-160.5242056274414	-168.6335600042051	-168.5538695	False	fine_tuned_base_model_large_compounds
325	CNOH	871ddaa9cb59f5350a7a8f28296d3a7a	4000.0	-168.6125331878662	-167.69739730834962	-168.6335600042051	-168.5538695	False	fine_tuned_base_model_large_compounds
326	CNOH	871ddaa9cb59f5350a7a8f28296d3a7a	8000.0	-168.61814025878903	-168.35769203186035	-168.6335600042051	-168.5538695	False	fine_tuned_base_model_large_compounds
327	CNOH	871ddaa9cb59f5350a7a8f28296d3a7a	16000.0	-168.6189767456055	-168.51346282958986	-168.6335600042051	-168.5538695	False	fine_tuned_base_model_large_compounds
328	CNOH	871ddaa9cb59f5350a7a8f28296d3a7a	32000.0	-168.62728675842283	-168.592119140625	-168.6335600042051	-168.5538695	False	fine_tuned_base_model_large_compounds
330	CNOH	8d25b8d3137c86f2e5698b54d0a0b56c	250.0	-168.38641654968262	-97.2041872024536	-168.58265539050888	-168.50165296	False	fine_tuned_base_model_large_compounds
331	CNOH	8d25b8d3137c86f2e5698b54d0a0b56c	1000.0	-168.48785301208497	-159.96465240478517	-168.58265539050888	-168.50165296	False	fine_tuned_base_model_large_compounds
332	CNOH	8d25b8d3137c86f2e5698b54d0a0b56c	4000.0	-168.5514875793457	-167.43421760559082	-168.58265539050888	-168.50165296	False	fine_tuned_base_model_large_compounds
333	CNOH	8d25b8d3137c86f2e5698b54d0a0b56c	8000.0	-168.5620411682129	-168.30543495178222	-168.58265539050888	-168.50165296	False	fine_tuned_base_model_large_compounds
334	CNOH	8d25b8d3137c86f2e5698b54d0a0b56c	16000.0	-168.56693313598632	-168.47088241577148	-168.58265539050888	-168.50165296	False	fine_tuned_base_model_large_compounds
335	CNOH	8d25b8d3137c86f2e5698b54d0a0b56c	32000.0	-168.57211082458497	-168.54029495239257	-168.58265539050888	-168.50165296	False	fine_tuned_base_model_large_compounds
337	CNOH	b2d95744ec27649f03c0f88aa5ebbe79	250.0	-168.349663772583	-106.25414840698242	-168.62484543714936	-168.54466015	False	fine_tuned_base_model_large_compounds
338	CNOH	b2d95744ec27649f03c0f88aa5ebbe79	1000.0	-168.55688179016113	-160.8543273925781	-168.62484543714936	-168.54466015	False	fine_tuned_base_model_large_compounds
339	CNOH	b2d95744ec27649f03c0f88aa5ebbe79	4000.0	-168.59457969665527	-167.31033523559572	-168.62484543714936	-168.54466015	False	fine_tuned_base_model_large_compounds
340	CNOH	b2d95744ec27649f03c0f88aa5ebbe79	8000.0	-168.6072727203369	-168.35054748535157	-168.62484543714936	-168.54466015	False	fine_tuned_base_model_large_compounds
341	CNOH	b2d95744ec27649f03c0f88aa5ebbe79	16000.0	-168.61311462402344	-168.52212371826172	-168.62484543714936	-168.54466015	False	fine_tuned_base_model_large_compounds
342	CNOH	b2d95744ec27649f03c0f88aa5ebbe79	32000.0	-168.61827560424803	-168.5822918701172	-168.62484543714936	-168.54466015	False	fine_tuned_base_model_large_compounds
344	CNOH	cdc0a52870d1c76c5a3632d8502fec88	250.0	-168.43624794006348	-100.08260749816894	-168.61567666661253	-168.53547223	False	fine_tuned_base_model_large_compounds
345	CNOH	cdc0a52870d1c76c5a3632d8502fec88	1000.0	-168.52073860168457	-160.28403587341307	-168.61567666661253	-168.53547223	False	fine_tuned_base_model_large_compounds
346	CNOH	cdc0a52870d1c76c5a3632d8502fec88	4000.0	-168.5834861755371	-167.62551216125487	-168.61567666661253	-168.53547223	False	fine_tuned_base_model_large_compounds
347	CNOH	cdc0a52870d1c76c5a3632d8502fec88	8000.0	-168.59886756896972	-168.3513575744629	-168.61567666661253	-168.53547223	False	fine_tuned_base_model_large_compounds
348	CNOH	cdc0a52870d1c76c5a3632d8502fec88	16000.0	-168.60148658752442	-168.4915650177002	-168.61567666661253	-168.53547223	False	fine_tuned_base_model_large_compounds
349	CNOH	cdc0a52870d1c76c5a3632d8502fec88	32000.0	-168.6070295715332	-168.57033149719237	-168.61567666661253	-168.53547223	False	fine_tuned_base_model_large_compounds
351	CO2	3286c29064387a7053eba13b7a1b00ea	250.0	-188.255595703125	-184.95351020812987	-188.4226747774334	-188.33822982	False	fine_tuned_base_model_large_compounds
352	CO2	3286c29064387a7053eba13b7a1b00ea	1000.0	-188.36306953430176	-187.82541618347167	-188.4226747774334	-188.33822982	False	fine_tuned_base_model_large_compounds
353	CO2	3286c29064387a7053eba13b7a1b00ea	4000.0	-188.39857002258304	-188.2272498321533	-188.4226747774334	-188.33822982	False	fine_tuned_base_model_large_compounds
354	CO2	3286c29064387a7053eba13b7a1b00ea	8000.0	-188.4063220214844	-188.30969299316405	-188.4226747774334	-188.33822982	False	fine_tuned_base_model_large_compounds
355	CO2	3286c29064387a7053eba13b7a1b00ea	16000.0	-188.4155855560303	-188.3453202819824	-188.4226747774334	-188.33822982	False	fine_tuned_base_model_large_compounds
356	CO2	3286c29064387a7053eba13b7a1b00ea	32000.0	-188.41667541503907	-188.40356315612792	-188.4226747774334	-188.33822982	False	fine_tuned_base_model_large_compounds
358	CO2	525c9db5e9b4210e071dfc9bfd66a9e4	250.0	-188.36483337402345	-184.8975276947021	-188.52220452047	-188.434564260047	False	fine_tuned_base_model_large_compounds
359	CO2	525c9db5e9b4210e071dfc9bfd66a9e4	1000.0	-188.43148956298828	-187.90817199707035	-188.52220452047	-188.434564260047	False	fine_tuned_base_model_large_compounds
360	CO2	525c9db5e9b4210e071dfc9bfd66a9e4	4000.0	-188.50204010009764	-188.3483334350586	-188.52220452047	-188.434564260047	False	fine_tuned_base_model_large_compounds
361	CO2	525c9db5e9b4210e071dfc9bfd66a9e4	8000.0	-188.50891815185548	-188.42463157653808	-188.52220452047	-188.434564260047	False	fine_tuned_base_model_large_compounds
362	CO2	525c9db5e9b4210e071dfc9bfd66a9e4	16000.0	-188.51329429626463	-188.46386054992675	-188.52220452047	-188.434564260047	False	fine_tuned_base_model_large_compounds
363	CO2	525c9db5e9b4210e071dfc9bfd66a9e4	32000.0	-188.517971496582	-188.4989284515381	-188.52220452047	-188.434564260047	False	fine_tuned_base_model_large_compounds
365	CO2	6a294303f8d43a6d5844c9c3fc191c96	250.0	-188.2734832763672	-185.1876488494873	-188.42574214540537	-188.34117155	False	fine_tuned_base_model_large_compounds
366	CO2	6a294303f8d43a6d5844c9c3fc191c96	1000.0	-188.3503287506104	-187.758643951416	-188.42574214540537	-188.34117155	False	fine_tuned_base_model_large_compounds
367	CO2	6a294303f8d43a6d5844c9c3fc191c96	4000.0	-188.4062297058105	-188.22082969665527	-188.42574214540537	-188.34117155	False	fine_tuned_base_model_large_compounds
368	CO2	6a294303f8d43a6d5844c9c3fc191c96	8000.0	-188.4126167297364	-188.3188408660889	-188.42574214540537	-188.34117155	False	fine_tuned_base_model_large_compounds
369	CO2	6a294303f8d43a6d5844c9c3fc191c96	16000.0	-188.41406799316405	-188.36348335266112	-188.42574214540537	-188.34117155	False	fine_tuned_base_model_large_compounds
370	CO2	6a294303f8d43a6d5844c9c3fc191c96	32000.0	-188.41592170715333	-188.40504821777344	-188.42574214540537	-188.34117155	False	fine_tuned_base_model_large_compounds
372	CO2	6b8d6828b3ce822521b77874a926b53e	250.0	-188.1564945220948	-185.0694495391845	-188.34339339794383	-188.25894289	False	fine_tuned_base_model_large_compounds
373	CO2	6b8d6828b3ce822521b77874a926b53e	1000.0	-188.2643119812012	-187.68445610046388	-188.34339339794383	-188.25894289	False	fine_tuned_base_model_large_compounds
374	CO2	6b8d6828b3ce822521b77874a926b53e	4000.0	-188.3208650970459	-188.1585186767578	-188.34339339794383	-188.25894289	False	fine_tuned_base_model_large_compounds
375	CO2	6b8d6828b3ce822521b77874a926b53e	8000.0	-188.32888633728027	-188.2275352478028	-188.34339339794383	-188.25894289	False	fine_tuned_base_model_large_compounds
376	CO2	6b8d6828b3ce822521b77874a926b53e	16000.0	-188.3288446807861	-188.26259956359863	-188.34339339794383	-188.25894289	False	fine_tuned_base_model_large_compounds
377	CO2	6b8d6828b3ce822521b77874a926b53e	32000.0	-188.33289726257323	-188.3228964996338	-188.34339339794383	-188.25894289	False	fine_tuned_base_model_large_compounds
379	CO2	6e97b29f1f881eef3d149f368b85f9e5	250.0	-188.2470617675781	-185.1405251312256	-188.43670136241303	-188.35230275	False	fine_tuned_base_model_large_compounds
380	CO2	6e97b29f1f881eef3d149f368b85f9e5	1000.0	-188.3679532623291	-187.7701667785645	-188.43670136241303	-188.35230275	False	fine_tuned_base_model_large_compounds
381	CO2	6e97b29f1f881eef3d149f368b85f9e5	4000.0	-188.41773612976075	-188.248284072876	-188.43670136241303	-188.35230275	False	fine_tuned_base_model_large_compounds
382	CO2	6e97b29f1f881eef3d149f368b85f9e5	8000.0	-188.42743682861328	-188.3316802978516	-188.43670136241303	-188.35230275	False	fine_tuned_base_model_large_compounds
383	CO2	6e97b29f1f881eef3d149f368b85f9e5	16000.0	-188.4278350830078	-188.35956176757813	-188.43670136241303	-188.35230275	False	fine_tuned_base_model_large_compounds
384	CO2	6e97b29f1f881eef3d149f368b85f9e5	32000.0	-188.43077278137207	-188.41464324951173	-188.43670136241303	-188.35230275	False	fine_tuned_base_model_large_compounds
386	CO2	7fb33840aa5b12fb4def7a7d20d054d9	250.0	-188.27303901672363	-183.50907333374025	-188.42949268226445	-188.34439437	False	fine_tuned_base_model_large_compounds
387	CO2	7fb33840aa5b12fb4def7a7d20d054d9	1000.0	-188.35774452209472	-187.8193990325928	-188.42949268226445	-188.34439437	False	fine_tuned_base_model_large_compounds
388	CO2	7fb33840aa5b12fb4def7a7d20d054d9	4000.0	-188.4072850036621	-188.25680030822755	-188.42949268226445	-188.34439437	False	fine_tuned_base_model_large_compounds
389	CO2	7fb33840aa5b12fb4def7a7d20d054d9	8000.0	-188.40539436340333	-188.3317562103272	-188.42949268226445	-188.34439437	False	fine_tuned_base_model_large_compounds
390	CO2	7fb33840aa5b12fb4def7a7d20d054d9	16000.0	-188.42290084838868	-188.35919227600093	-188.42949268226445	-188.34439437	False	fine_tuned_base_model_large_compounds
391	CO2	7fb33840aa5b12fb4def7a7d20d054d9	32000.0	-188.4244413757324	-188.40914352417	-188.42949268226445	-188.34439437	False	fine_tuned_base_model_large_compounds
393	CO2	c3391b9bd27974d7c1fbdfbbfb510f79	250.0	-188.2363555145264	-185.0805530548096	-188.4221511824481	-188.33764515	False	fine_tuned_base_model_large_compounds
394	CO2	c3391b9bd27974d7c1fbdfbbfb510f79	1000.0	-188.34605613708496	-187.8039259338379	-188.4221511824481	-188.33764515	False	fine_tuned_base_model_large_compounds
395	CO2	c3391b9bd27974d7c1fbdfbbfb510f79	4000.0	-188.40050575256348	-188.24992477416995	-188.4221511824481	-188.33764515	False	fine_tuned_base_model_large_compounds
396	CO2	c3391b9bd27974d7c1fbdfbbfb510f79	8000.0	-188.40488075256349	-188.3089470672608	-188.4221511824481	-188.33764515	False	fine_tuned_base_model_large_compounds
397	CO2	c3391b9bd27974d7c1fbdfbbfb510f79	16000.0	-188.40917602539065	-188.36352310180663	-188.4221511824481	-188.33764515	False	fine_tuned_base_model_large_compounds
398	CO2	c3391b9bd27974d7c1fbdfbbfb510f79	32000.0	-188.41369506835937	-188.3997073364258	-188.4221511824481	-188.33764515	False	fine_tuned_base_model_large_compounds
400	CO2	dede1f34c8bb577fddaf0619b383d175	250.0	-188.32955322265624	-182.7805935668945	-188.4842004538886	-188.399473	False	fine_tuned_base_model_large_compounds
401	CO2	dede1f34c8bb577fddaf0619b383d175	1000.0	-188.4090447998047	-187.84935035705567	-188.4842004538886	-188.399473	False	fine_tuned_base_model_large_compounds
402	CO2	dede1f34c8bb577fddaf0619b383d175	4000.0	-188.46602165222168	-188.31129570007323	-188.4842004538886	-188.399473	False	fine_tuned_base_model_large_compounds
403	CO2	dede1f34c8bb577fddaf0619b383d175	8000.0	-188.4733748626709	-188.3789402770996	-188.4842004538886	-188.399473	False	fine_tuned_base_model_large_compounds
404	CO2	dede1f34c8bb577fddaf0619b383d175	16000.0	-188.4748178100586	-188.4211684417725	-188.4842004538886	-188.399473	False	fine_tuned_base_model_large_compounds
405	CO2	dede1f34c8bb577fddaf0619b383d175	32000.0	-188.47709297180177	-188.4674616241455	-188.4842004538886	-188.399473	False	fine_tuned_base_model_large_compounds
407	CO2	e22669aff25c01b3c2376967ca170609	250.0	-188.2350126647949	-185.2890689086914	-188.41754849748392	-188.33295064	False	fine_tuned_base_model_large_compounds
408	CO2	e22669aff25c01b3c2376967ca170609	1000.0	-188.33599380493163	-187.74792266845705	-188.41754849748392	-188.33295064	False	fine_tuned_base_model_large_compounds
409	CO2	e22669aff25c01b3c2376967ca170609	4000.0	-188.3969213104248	-188.2040486907959	-188.41754849748392	-188.33295064	False	fine_tuned_base_model_large_compounds
410	CO2	e22669aff25c01b3c2376967ca170609	8000.0	-188.4010080718994	-188.30183738708496	-188.41754849748392	-188.33295064	False	fine_tuned_base_model_large_compounds
411	CO2	e22669aff25c01b3c2376967ca170609	16000.0	-188.40945190429687	-188.33473434448243	-188.41754849748392	-188.33295064	False	fine_tuned_base_model_large_compounds
412	CO2	e22669aff25c01b3c2376967ca170609	32000.0	-188.4076789855957	-188.40446212768555	-188.41754849748392	-188.33295064	False	fine_tuned_base_model_large_compounds
414	CO2	fc96c098d3b167ff507343c9f5de5c85	250.0	-188.05786026000976	-181.7793985748291	-188.2945282550737	-188.21022399	False	fine_tuned_base_model_large_compounds
415	CO2	fc96c098d3b167ff507343c9f5de5c85	1000.0	-188.19154998779297	-187.6496635437012	-188.2945282550737	-188.21022399	False	fine_tuned_base_model_large_compounds
416	CO2	fc96c098d3b167ff507343c9f5de5c85	4000.0	-188.26427154541017	-188.08749069213863	-188.2945282550737	-188.21022399	False	fine_tuned_base_model_large_compounds
417	CO2	fc96c098d3b167ff507343c9f5de5c85	8000.0	-188.2781573486328	-188.1718091583252	-188.2945282550737	-188.21022399	False	fine_tuned_base_model_large_compounds
418	CO2	fc96c098d3b167ff507343c9f5de5c85	16000.0	-188.27943702697755	-188.21006988525392	-188.2945282550737	-188.21022399	False	fine_tuned_base_model_large_compounds
419	CO2	fc96c098d3b167ff507343c9f5de5c85	32000.0	-188.2792961120605	-188.27701416015623	-188.2945282550737	-188.21022399	False	fine_tuned_base_model_large_compounds
1	C2H4	0ee9bf8b870b614e3e67f37555d6734e	250.0	-78.53355674743652	-77.91814704895019	-78.54536688108394	-78.50432015	True	trained_from_scratched_small_compounds
2	C2H4	0ee9bf8b870b614e3e67f37555d6734e	1000.0	-78.53668865203858	-78.38811332702636	-78.54536688108394	-78.50432015	True	trained_from_scratched_small_compounds
3	C2H4	0ee9bf8b870b614e3e67f37555d6734e	4000.0	-78.53744682312012	-78.49097095489502	-78.54536688108394	-78.50432015	True	trained_from_scratched_small_compounds
4	C2H4	0ee9bf8b870b614e3e67f37555d6734e	8000.0	-78.53919113159179	-78.50892700195313	-78.54536688108394	-78.50432015	True	trained_from_scratched_small_compounds
5	C2H4	0ee9bf8b870b614e3e67f37555d6734e	16000.0	-78.5378422164917	-78.53240604400635	-78.54536688108394	-78.50432015	True	trained_from_scratched_small_compounds
6	C2H4	0ee9bf8b870b614e3e67f37555d6734e	32000.0	-78.54118511199951	-78.53941783905029	-78.54536688108394	-78.50432015	True	trained_from_scratched_small_compounds
8	C2H4	1512bd8e61cd397c8207cbf468f8c2a4	250.0	-78.54940879821777	-77.59600429534912	-78.56120313767018	-78.51918559	True	trained_from_scratched_small_compounds
9	C2H4	1512bd8e61cd397c8207cbf468f8c2a4	1000.0	-78.55254337310791	-78.33379638671875	-78.56120313767018	-78.51918559	True	trained_from_scratched_small_compounds
10	C2H4	1512bd8e61cd397c8207cbf468f8c2a4	4000.0	-78.55197853088379	-78.48904850006103	-78.56120313767018	-78.51918559	True	trained_from_scratched_small_compounds
11	C2H4	1512bd8e61cd397c8207cbf468f8c2a4	8000.0	-78.555375289917	-78.51172695159912	-78.56120313767018	-78.51918559	True	trained_from_scratched_small_compounds
12	C2H4	1512bd8e61cd397c8207cbf468f8c2a4	16000.0	-78.55538604736329	-78.54899913787841	-78.56120313767018	-78.51918559	True	trained_from_scratched_small_compounds
13	C2H4	1512bd8e61cd397c8207cbf468f8c2a4	32000.0	-78.55472194671631	-78.55868358612061	-78.56120313767018	-78.51918559	True	trained_from_scratched_small_compounds
15	C2H4	44523984294d025aef483ebea873a855	250.0	-78.51166374206542	-77.70480503082275	-78.5192905490468	-78.47758163	True	trained_from_scratched_small_compounds
16	C2H4	44523984294d025aef483ebea873a855	1000.0	-78.5112952041626	-78.33053924560546	-78.5192905490468	-78.47758163	True	trained_from_scratched_small_compounds
17	C2H4	44523984294d025aef483ebea873a855	4000.0	-78.51125244140626	-78.44786712646484	-78.5192905490468	-78.47758163	True	trained_from_scratched_small_compounds
18	C2H4	44523984294d025aef483ebea873a855	8000.0	-78.51272945404052	-78.47640926361083	-78.5192905490468	-78.47758163	True	trained_from_scratched_small_compounds
19	C2H4	44523984294d025aef483ebea873a855	16000.0	-78.51375102996826	-78.50307704925537	-78.5192905490468	-78.47758163	True	trained_from_scratched_small_compounds
20	C2H4	44523984294d025aef483ebea873a855	32000.0	-78.51567295074463	-78.51722366333007	-78.5192905490468	-78.47758163	True	trained_from_scratched_small_compounds
22	C2H4	5540ad5a8bc1745f83b28b78670edcc0	250.0	-78.52758163452148	-77.74598495483399	-78.53947212858762	-78.49801151	True	trained_from_scratched_small_compounds
23	C2H4	5540ad5a8bc1745f83b28b78670edcc0	1000.0	-78.53016555786132	-78.33710918426513	-78.53947212858762	-78.49801151	True	trained_from_scratched_small_compounds
24	C2H4	5540ad5a8bc1745f83b28b78670edcc0	4000.0	-78.53256713867188	-78.47803081512451	-78.53947212858762	-78.49801151	True	trained_from_scratched_small_compounds
25	C2H4	5540ad5a8bc1745f83b28b78670edcc0	8000.0	-78.53130882263184	-78.48932384490966	-78.53947212858762	-78.49801151	True	trained_from_scratched_small_compounds
26	C2H4	5540ad5a8bc1745f83b28b78670edcc0	16000.0	-78.53526531219482	-78.52719177246094	-78.53947212858762	-78.49801151	True	trained_from_scratched_small_compounds
27	C2H4	5540ad5a8bc1745f83b28b78670edcc0	32000.0	-78.53333179473877	-78.53456722259521	-78.53947212858762	-78.49801151	True	trained_from_scratched_small_compounds
29	C2H4	5cedcfe6358b08a565317d80c1361c02	250.0	-78.5193550491333	-77.86719245910645	-78.53013578470846	-78.48926961	True	trained_from_scratched_small_compounds
30	C2H4	5cedcfe6358b08a565317d80c1361c02	1000.0	-78.51979633331298	-78.35551998138428	-78.53013578470846	-78.48926961	True	trained_from_scratched_small_compounds
31	C2H4	5cedcfe6358b08a565317d80c1361c02	4000.0	-78.52152774810791	-78.46480690002441	-78.53013578470846	-78.48926961	True	trained_from_scratched_small_compounds
32	C2H4	5cedcfe6358b08a565317d80c1361c02	8000.0	-78.52138744354248	-78.47781730651856	-78.53013578470846	-78.48926961	True	trained_from_scratched_small_compounds
33	C2H4	5cedcfe6358b08a565317d80c1361c02	16000.0	-78.52344467163086	-78.51740371704102	-78.53013578470846	-78.48926961	True	trained_from_scratched_small_compounds
34	C2H4	5cedcfe6358b08a565317d80c1361c02	32000.0	-78.52354404449463	-78.52401638031006	-78.53013578470846	-78.48926961	True	trained_from_scratched_small_compounds
36	C2H4	74321a3f3372c3c60fcbcec34a1de878	250.0	-78.50303409576416	-77.78356086730957	-78.51468944756847	-78.47390596	True	trained_from_scratched_small_compounds
37	C2H4	74321a3f3372c3c60fcbcec34a1de878	1000.0	-78.50624828338623	-78.33402126312257	-78.51468944756847	-78.47390596	True	trained_from_scratched_small_compounds
38	C2H4	74321a3f3372c3c60fcbcec34a1de878	4000.0	-78.50561206817628	-78.44680656433106	-78.51468944756847	-78.47390596	True	trained_from_scratched_small_compounds
39	C2H4	74321a3f3372c3c60fcbcec34a1de878	8000.0	-78.50833053588867	-78.47884826660156	-78.51468944756847	-78.47390596	True	trained_from_scratched_small_compounds
40	C2H4	74321a3f3372c3c60fcbcec34a1de878	16000.0	-78.50838291168213	-78.50204010009766	-78.51468944756847	-78.47390596	True	trained_from_scratched_small_compounds
41	C2H4	74321a3f3372c3c60fcbcec34a1de878	32000.0	-78.50925380706786	-78.50873161315918	-78.51468944756847	-78.47390596	True	trained_from_scratched_small_compounds
43	C2H4	92daabc0c580dce1cc330bb68bafdcca	250.0	-78.48430515289307	-77.74314167022705	-78.4981087577133	-78.45750044	True	trained_from_scratched_small_compounds
44	C2H4	92daabc0c580dce1cc330bb68bafdcca	1000.0	-78.48580211639404	-78.30767421722412	-78.4981087577133	-78.45750044	True	trained_from_scratched_small_compounds
45	C2H4	92daabc0c580dce1cc330bb68bafdcca	4000.0	-78.48919311523437	-78.44131378173829	-78.4981087577133	-78.45750044	True	trained_from_scratched_small_compounds
46	C2H4	92daabc0c580dce1cc330bb68bafdcca	8000.0	-78.49015998840332	-78.4599698638916	-78.4981087577133	-78.45750044	True	trained_from_scratched_small_compounds
47	C2H4	92daabc0c580dce1cc330bb68bafdcca	16000.0	-78.4904902267456	-78.48478343963623	-78.4981087577133	-78.45750044	True	trained_from_scratched_small_compounds
48	C2H4	92daabc0c580dce1cc330bb68bafdcca	32000.0	-78.49165294647217	-78.49178436279297	-78.4981087577133	-78.45750044	True	trained_from_scratched_small_compounds
50	C2H4	be0913ed5ff7db1796805358a70390f8	250.0	-78.56051971435546	-77.76892078399658	-78.56888309446416	-78.52622025	True	trained_from_scratched_small_compounds
51	C2H4	be0913ed5ff7db1796805358a70390f8	1000.0	-78.56002475738525	-78.35660999298096	-78.56888309446416	-78.52622025	True	trained_from_scratched_small_compounds
52	C2H4	be0913ed5ff7db1796805358a70390f8	4000.0	-78.56245655059814	-78.49002994537354	-78.56888309446416	-78.52622025	True	trained_from_scratched_small_compounds
53	C2H4	be0913ed5ff7db1796805358a70390f8	8000.0	-78.56452625274659	-78.51589618682861	-78.56888309446416	-78.52622025	True	trained_from_scratched_small_compounds
54	C2H4	be0913ed5ff7db1796805358a70390f8	16000.0	-78.56277027130128	-78.5547049331665	-78.56888309446416	-78.52622025	True	trained_from_scratched_small_compounds
55	C2H4	be0913ed5ff7db1796805358a70390f8	32000.0	-78.5660143661499	-78.5644128036499	-78.56888309446416	-78.52622025	True	trained_from_scratched_small_compounds
57	C2H4	eb669982bf01e77615c8baee5215e9d3	250.0	-78.52328189849854	-77.84475929260253	-78.53541393753059	-78.49450073	True	trained_from_scratched_small_compounds
58	C2H4	eb669982bf01e77615c8baee5215e9d3	1000.0	-78.52659954071045	-78.33478374481201	-78.53541393753059	-78.49450073	True	trained_from_scratched_small_compounds
59	C2H4	eb669982bf01e77615c8baee5215e9d3	4000.0	-78.52676849365234	-78.4889659500122	-78.53541393753059	-78.49450073	True	trained_from_scratched_small_compounds
60	C2H4	eb669982bf01e77615c8baee5215e9d3	8000.0	-78.52995861053466	-78.5006693649292	-78.53541393753059	-78.49450073	True	trained_from_scratched_small_compounds
61	C2H4	eb669982bf01e77615c8baee5215e9d3	16000.0	-78.52944431304931	-78.52101890563965	-78.53541393753059	-78.49450073	True	trained_from_scratched_small_compounds
62	C2H4	eb669982bf01e77615c8baee5215e9d3	32000.0	-78.53116264343262	-78.53044284820557	-78.53541393753059	-78.49450073	True	trained_from_scratched_small_compounds
64	C2H4	f69163ecd3e6cc6afae99e3ad81f4ea2	250.0	-78.53171707153321	-77.64844116210938	-78.54069026656693	-78.4989658	True	trained_from_scratched_small_compounds
65	C2H4	f69163ecd3e6cc6afae99e3ad81f4ea2	1000.0	-78.53154361724853	-78.35428886413574	-78.54069026656693	-78.4989658	True	trained_from_scratched_small_compounds
66	C2H4	f69163ecd3e6cc6afae99e3ad81f4ea2	4000.0	-78.53584270477295	-78.47834899902344	-78.54069026656693	-78.4989658	True	trained_from_scratched_small_compounds
67	C2H4	f69163ecd3e6cc6afae99e3ad81f4ea2	8000.0	-78.53462799072265	-78.4918754196167	-78.54069026656693	-78.4989658	True	trained_from_scratched_small_compounds
68	C2H4	f69163ecd3e6cc6afae99e3ad81f4ea2	16000.0	-78.53517223358155	-78.53003307342529	-78.54069026656693	-78.4989658	True	trained_from_scratched_small_compounds
69	C2H4	f69163ecd3e6cc6afae99e3ad81f4ea2	32000.0	-78.53524963378906	-78.53918849945069	-78.54069026656693	-78.4989658	True	trained_from_scratched_small_compounds
211	CNH	4e31e685328e460abcc0ca3d64eaa5cb	250.0	-93.33101760864258	-84.59087261199952	-93.34219498955952	-93.30036023	True	trained_from_scratched_small_compounds
212	CNH	4e31e685328e460abcc0ca3d64eaa5cb	1000.0	-93.33199771881104	-91.84794319152832	-93.34219498955952	-93.30036023	True	trained_from_scratched_small_compounds
213	CNH	4e31e685328e460abcc0ca3d64eaa5cb	4000.0	-93.33438327789308	-93.12762321472168	-93.34219498955952	-93.30036023	True	trained_from_scratched_small_compounds
214	CNH	4e31e685328e460abcc0ca3d64eaa5cb	8000.0	-93.33610286712648	-93.28318359375	-93.34219498955952	-93.30036023	True	trained_from_scratched_small_compounds
215	CNH	4e31e685328e460abcc0ca3d64eaa5cb	16000.0	-93.3372951889038	-93.3301110458374	-93.34219498955952	-93.30036023	True	trained_from_scratched_small_compounds
216	CNH	4e31e685328e460abcc0ca3d64eaa5cb	32000.0	-93.33612586975096	-93.3388907623291	-93.34219498955952	-93.30036023	True	trained_from_scratched_small_compounds
218	CNH	662535ff35c7916e7a0d7e52e6c49903	250.0	-93.39284297943117	-83.48380310058593	-93.39971283269514	-93.3543257	True	trained_from_scratched_small_compounds
219	CNH	662535ff35c7916e7a0d7e52e6c49903	1000.0	-93.39403522491456	-91.76468727111816	-93.39971283269514	-93.3543257	True	trained_from_scratched_small_compounds
220	CNH	662535ff35c7916e7a0d7e52e6c49903	4000.0	-93.39712940216064	-93.28316551208496	-93.39971283269514	-93.3543257	True	trained_from_scratched_small_compounds
221	CNH	662535ff35c7916e7a0d7e52e6c49903	8000.0	-93.39604236602784	-93.32265071868896	-93.39971283269514	-93.3543257	True	trained_from_scratched_small_compounds
222	CNH	662535ff35c7916e7a0d7e52e6c49903	16000.0	-93.39804374694825	-93.38611450195312	-93.39971283269514	-93.3543257	True	trained_from_scratched_small_compounds
223	CNH	662535ff35c7916e7a0d7e52e6c49903	32000.0	-93.3995467376709	-93.39968589782715	-93.39971283269514	-93.3543257	True	trained_from_scratched_small_compounds
225	CNH	6eed87dcf803dd7d5b448ee31ab417cf	250.0	-93.41660984039306	-85.32206066131592	-93.4234050197175	-93.3799537	True	trained_from_scratched_small_compounds
226	CNH	6eed87dcf803dd7d5b448ee31ab417cf	1000.0	-93.41552104949952	-91.97173656463625	-93.4234050197175	-93.3799537	True	trained_from_scratched_small_compounds
227	CNH	6eed87dcf803dd7d5b448ee31ab417cf	4000.0	-93.42131381988526	-93.28668495178222	-93.4234050197175	-93.3799537	True	trained_from_scratched_small_compounds
228	CNH	6eed87dcf803dd7d5b448ee31ab417cf	8000.0	-93.4192684173584	-93.37115200042724	-93.4234050197175	-93.3799537	True	trained_from_scratched_small_compounds
229	CNH	6eed87dcf803dd7d5b448ee31ab417cf	16000.0	-93.41977565765382	-93.41542427062988	-93.4234050197175	-93.3799537	True	trained_from_scratched_small_compounds
230	CNH	6eed87dcf803dd7d5b448ee31ab417cf	32000.0	-93.42044624328614	-93.4228955078125	-93.4234050197175	-93.3799537	True	trained_from_scratched_small_compounds
232	CNH	87e73f202a203354d64a52fa0d45b340	250.0	-93.40684337615969	-85.94243396759033	-93.4152921691446	-93.37081604	True	trained_from_scratched_small_compounds
233	CNH	87e73f202a203354d64a52fa0d45b340	1000.0	-93.41044574737548	-91.5842865371704	-93.4152921691446	-93.37081604	True	trained_from_scratched_small_compounds
234	CNH	87e73f202a203354d64a52fa0d45b340	4000.0	-93.4126858139038	-93.27021659851074	-93.4152921691446	-93.37081604	True	trained_from_scratched_small_compounds
235	CNH	87e73f202a203354d64a52fa0d45b340	8000.0	-93.41005073547365	-93.36521324157717	-93.4152921691446	-93.37081604	True	trained_from_scratched_small_compounds
236	CNH	87e73f202a203354d64a52fa0d45b340	16000.0	-93.41096813201904	-93.40228092193604	-93.4152921691446	-93.37081604	True	trained_from_scratched_small_compounds
237	CNH	87e73f202a203354d64a52fa0d45b340	32000.0	-93.41195682525635	-93.4133978652954	-93.4152921691446	-93.37081604	True	trained_from_scratched_small_compounds
239	CNH	adc18250f835054d410bd977c58b6cb3	250.0	-93.40640838623048	-85.03284954071044	-93.41315178510412	-93.36831468	True	trained_from_scratched_small_compounds
240	CNH	adc18250f835054d410bd977c58b6cb3	1000.0	-93.40920707702637	-91.88831119537352	-93.41315178510412	-93.36831468	True	trained_from_scratched_small_compounds
241	CNH	adc18250f835054d410bd977c58b6cb3	4000.0	-93.40903560638428	-93.28690689086916	-93.41315178510412	-93.36831468	True	trained_from_scratched_small_compounds
242	CNH	adc18250f835054d410bd977c58b6cb3	8000.0	-93.40953060150146	-93.37274684906006	-93.41315178510412	-93.36831468	True	trained_from_scratched_small_compounds
243	CNH	adc18250f835054d410bd977c58b6cb3	16000.0	-93.41059497833253	-93.40328956604004	-93.41315178510412	-93.36831468	True	trained_from_scratched_small_compounds
244	CNH	adc18250f835054d410bd977c58b6cb3	32000.0	-93.4110238647461	-93.41436702728272	-93.41315178510412	-93.36831468	True	trained_from_scratched_small_compounds
246	CNH	adf13c6e0a70bb28ad9b6589a5e0e67a	250.0	-93.39445960998536	-85.97301998138428	-93.40338164394387	-93.36063769	True	trained_from_scratched_small_compounds
247	CNH	adf13c6e0a70bb28ad9b6589a5e0e67a	1000.0	-93.39784133911132	-91.52144218444823	-93.40338164394387	-93.36063769	True	trained_from_scratched_small_compounds
248	CNH	adf13c6e0a70bb28ad9b6589a5e0e67a	4000.0	-93.39712829589844	-93.25092769622805	-93.40338164394387	-93.36063769	True	trained_from_scratched_small_compounds
249	CNH	adf13c6e0a70bb28ad9b6589a5e0e67a	8000.0	-93.3984998703003	-93.3471701812744	-93.40338164394387	-93.36063769	True	trained_from_scratched_small_compounds
250	CNH	adf13c6e0a70bb28ad9b6589a5e0e67a	16000.0	-93.39855895996094	-93.39169933319091	-93.40338164394387	-93.36063769	True	trained_from_scratched_small_compounds
251	CNH	adf13c6e0a70bb28ad9b6589a5e0e67a	32000.0	-93.39845306396484	-93.40162132263184	-93.40338164394387	-93.36063769	True	trained_from_scratched_small_compounds
253	CNH	b2cc341b45071fec3c3f508d88ffabd6	250.0	-93.38705268859864	-84.47935955047608	-93.39520808418706	-93.35071541	True	trained_from_scratched_small_compounds
254	CNH	b2cc341b45071fec3c3f508d88ffabd6	1000.0	-93.39011432647705	-91.89130298614502	-93.39520808418706	-93.35071541	True	trained_from_scratched_small_compounds
255	CNH	b2cc341b45071fec3c3f508d88ffabd6	4000.0	-93.3924061203003	-93.28615245819093	-93.39520808418706	-93.35071541	True	trained_from_scratched_small_compounds
256	CNH	b2cc341b45071fec3c3f508d88ffabd6	8000.0	-93.39233112335204	-93.34417671203612	-93.39520808418706	-93.35071541	True	trained_from_scratched_small_compounds
257	CNH	b2cc341b45071fec3c3f508d88ffabd6	16000.0	-93.39263301849364	-93.38763233184814	-93.39520808418706	-93.35071541	True	trained_from_scratched_small_compounds
258	CNH	b2cc341b45071fec3c3f508d88ffabd6	32000.0	-93.393402633667	-93.3936729812622	-93.39520808418706	-93.35071541	True	trained_from_scratched_small_compounds
260	CNH	b829bc18fa469b0981034a0fd9d049ea	250.0	-93.39584072113036	-85.04768966674804	-93.40296373818872	-93.35754647	True	trained_from_scratched_small_compounds
261	CNH	b829bc18fa469b0981034a0fd9d049ea	1000.0	-93.39857711791991	-91.93748191833495	-93.40296373818872	-93.35754647	True	trained_from_scratched_small_compounds
262	CNH	b829bc18fa469b0981034a0fd9d049ea	4000.0	-93.40074615478515	-93.29389999389647	-93.40296373818872	-93.35754647	True	trained_from_scratched_small_compounds
263	CNH	b829bc18fa469b0981034a0fd9d049ea	8000.0	-93.3985319519043	-93.35356777191164	-93.40296373818872	-93.35754647	True	trained_from_scratched_small_compounds
264	CNH	b829bc18fa469b0981034a0fd9d049ea	16000.0	-93.40067581176758	-93.39379062652588	-93.40296373818872	-93.35754647	True	trained_from_scratched_small_compounds
265	CNH	b829bc18fa469b0981034a0fd9d049ea	32000.0	-93.402134475708	-93.402592086792	-93.40296373818872	-93.35754647	True	trained_from_scratched_small_compounds
267	CNH	bb58b0dc230e552c001d426fa4702fc0	250.0	-93.40505058288574	-85.4927645111084	-93.4129407959378	-93.36956107	True	trained_from_scratched_small_compounds
268	CNH	bb58b0dc230e552c001d426fa4702fc0	1000.0	-93.40595161437987	-92.03130401611328	-93.4129407959378	-93.36956107	True	trained_from_scratched_small_compounds
269	CNH	bb58b0dc230e552c001d426fa4702fc0	4000.0	-93.4081309890747	-93.2813567352295	-93.4129407959378	-93.36956107	True	trained_from_scratched_small_compounds
270	CNH	bb58b0dc230e552c001d426fa4702fc0	8000.0	-93.40911952972412	-93.36201652526856	-93.4129407959378	-93.36956107	True	trained_from_scratched_small_compounds
271	CNH	bb58b0dc230e552c001d426fa4702fc0	16000.0	-93.40946197509766	-93.40146186828612	-93.4129407959378	-93.36956107	True	trained_from_scratched_small_compounds
272	CNH	bb58b0dc230e552c001d426fa4702fc0	32000.0	-93.41015880584716	-93.41133548736572	-93.4129407959378	-93.36956107	True	trained_from_scratched_small_compounds
274	CNH	be7f6f48254ccdc6dcdd17ec75d15424	250.0	-93.27741119384766	-82.95371006011963	-93.29320031032452	-93.25174802	True	trained_from_scratched_small_compounds
275	CNH	be7f6f48254ccdc6dcdd17ec75d15424	1000.0	-93.2814497756958	-91.5553421020508	-93.29320031032452	-93.25174802	True	trained_from_scratched_small_compounds
276	CNH	be7f6f48254ccdc6dcdd17ec75d15424	4000.0	-93.2840633392334	-93.1045150375366	-93.29320031032452	-93.25174802	True	trained_from_scratched_small_compounds
277	CNH	be7f6f48254ccdc6dcdd17ec75d15424	8000.0	-93.28317344665528	-93.23059684753416	-93.29320031032452	-93.25174802	True	trained_from_scratched_small_compounds
278	CNH	be7f6f48254ccdc6dcdd17ec75d15424	16000.0	-93.28555938720704	-93.2819815826416	-93.29320031032452	-93.25174802	True	trained_from_scratched_small_compounds
279	CNH	be7f6f48254ccdc6dcdd17ec75d15424	32000.0	-93.28765609741212	-93.29233291625977	-93.29320031032452	-93.25174802	True	trained_from_scratched_small_compounds
421	COH2	174420a82397416132bd58b65ee10566	250.0	-114.47625152587892	-98.41475776672364	-114.48661923675226	-114.42937182	True	trained_from_scratched_small_compounds
422	COH2	174420a82397416132bd58b65ee10566	1000.0	-114.47966300964356	-111.27394062042237	-114.48661923675226	-114.42937182	True	trained_from_scratched_small_compounds
423	COH2	174420a82397416132bd58b65ee10566	4000.0	-114.48223419189452	-114.24049598693848	-114.48661923675226	-114.42937182	True	trained_from_scratched_small_compounds
424	COH2	174420a82397416132bd58b65ee10566	8000.0	-114.48046962738036	-114.36321060180664	-114.48661923675226	-114.42937182	True	trained_from_scratched_small_compounds
425	COH2	174420a82397416132bd58b65ee10566	16000.0	-114.48409847259522	-114.44142246246338	-114.48661923675226	-114.42937182	True	trained_from_scratched_small_compounds
426	COH2	174420a82397416132bd58b65ee10566	32000.0	-114.48301853179932	-114.4770892715454	-114.48661923675226	-114.42937182	True	trained_from_scratched_small_compounds
428	COH2	1d49329b11cdd2369335a13aab3cc318	250.0	-114.437286529541	-101.59005451202393	-114.45277128226256	-114.39748749	True	trained_from_scratched_small_compounds
429	COH2	1d49329b11cdd2369335a13aab3cc318	1000.0	-114.44213520050047	-111.77944812774658	-114.45277128226256	-114.39748749	True	trained_from_scratched_small_compounds
430	COH2	1d49329b11cdd2369335a13aab3cc318	4000.0	-114.44503211975098	-114.188035697937	-114.45277128226256	-114.39748749	True	trained_from_scratched_small_compounds
431	COH2	1d49329b11cdd2369335a13aab3cc318	8000.0	-114.44767166137696	-114.36484073638916	-114.45277128226256	-114.39748749	True	trained_from_scratched_small_compounds
432	COH2	1d49329b11cdd2369335a13aab3cc318	16000.0	-114.4457702255249	-114.40344314575196	-114.45277128226256	-114.39748749	True	trained_from_scratched_small_compounds
433	COH2	1d49329b11cdd2369335a13aab3cc318	32000.0	-114.44882331848144	-114.44728511810304	-114.45277128226256	-114.39748749	True	trained_from_scratched_small_compounds
435	COH2	29034cafeb6e2373d83078477bff93e9	250.0	-114.47371273040773	-100.47905994415284	-114.48305553557128	-114.42685913	True	trained_from_scratched_small_compounds
436	COH2	29034cafeb6e2373d83078477bff93e9	1000.0	-114.47479385375976	-111.917723197937	-114.48305553557128	-114.42685913	True	trained_from_scratched_small_compounds
437	COH2	29034cafeb6e2373d83078477bff93e9	4000.0	-114.4785199356079	-114.28544097900392	-114.48305553557128	-114.42685913	True	trained_from_scratched_small_compounds
438	COH2	29034cafeb6e2373d83078477bff93e9	8000.0	-114.47868339538574	-114.4042921447754	-114.48305553557128	-114.42685913	True	trained_from_scratched_small_compounds
439	COH2	29034cafeb6e2373d83078477bff93e9	16000.0	-114.4798295211792	-114.43634761810304	-114.48305553557128	-114.42685913	True	trained_from_scratched_small_compounds
440	COH2	29034cafeb6e2373d83078477bff93e9	32000.0	-114.48074726104736	-114.47625675201417	-114.48305553557128	-114.42685913	True	trained_from_scratched_small_compounds
442	COH2	3bc0e66e524898b659c5d37ca4f7f35c	250.0	-114.40859844207765	-97.34500881195068	-114.42466729253236	-114.36865191	True	trained_from_scratched_small_compounds
443	COH2	3bc0e66e524898b659c5d37ca4f7f35c	1000.0	-114.41259841918944	-111.93510051727294	-114.42466729253236	-114.36865191	True	trained_from_scratched_small_compounds
444	COH2	3bc0e66e524898b659c5d37ca4f7f35c	4000.0	-114.4191185760498	-114.17626647949218	-114.42466729253236	-114.36865191	True	trained_from_scratched_small_compounds
445	COH2	3bc0e66e524898b659c5d37ca4f7f35c	8000.0	-114.41987297058104	-114.2899729156494	-114.42466729253236	-114.36865191	True	trained_from_scratched_small_compounds
446	COH2	3bc0e66e524898b659c5d37ca4f7f35c	16000.0	-114.4183952331543	-114.35825634002686	-114.42466729253236	-114.36865191	True	trained_from_scratched_small_compounds
447	COH2	3bc0e66e524898b659c5d37ca4f7f35c	32000.0	-114.42241241455078	-114.41856899261477	-114.42466729253236	-114.36865191	True	trained_from_scratched_small_compounds
449	COH2	4d7e014e9c7e4f3cce608a74bfa5dd98	250.0	-114.45993328094482	-96.44475051879884	-114.47122867405513	-114.41393827	True	trained_from_scratched_small_compounds
450	COH2	4d7e014e9c7e4f3cce608a74bfa5dd98	1000.0	-114.46255477905274	-111.4524317932129	-114.47122867405513	-114.41393827	True	trained_from_scratched_small_compounds
451	COH2	4d7e014e9c7e4f3cce608a74bfa5dd98	4000.0	-114.4652428817749	-114.2393482208252	-114.47122867405513	-114.41393827	True	trained_from_scratched_small_compounds
452	COH2	4d7e014e9c7e4f3cce608a74bfa5dd98	8000.0	-114.46341541290283	-114.3635682296753	-114.47122867405513	-114.41393827	True	trained_from_scratched_small_compounds
453	COH2	4d7e014e9c7e4f3cce608a74bfa5dd98	16000.0	-114.46652290344238	-114.4276808166504	-114.47122867405513	-114.41393827	True	trained_from_scratched_small_compounds
454	COH2	4d7e014e9c7e4f3cce608a74bfa5dd98	32000.0	-114.46662830352784	-114.46525409698486	-114.47122867405513	-114.41393827	True	trained_from_scratched_small_compounds
456	COH2	505f85ab331252fd0ff03900bc24a92d	250.0	-114.44255035400391	-97.79652729034424	-114.45206308567674	-114.39660536	True	trained_from_scratched_small_compounds
457	COH2	505f85ab331252fd0ff03900bc24a92d	1000.0	-114.44287315368652	-111.77692203521728	-114.45206308567674	-114.39660536	True	trained_from_scratched_small_compounds
458	COH2	505f85ab331252fd0ff03900bc24a92d	4000.0	-114.44480800628662	-114.2845373916626	-114.45206308567674	-114.39660536	True	trained_from_scratched_small_compounds
459	COH2	505f85ab331252fd0ff03900bc24a92d	8000.0	-114.44667045593262	-114.34981353759764	-114.45206308567674	-114.39660536	True	trained_from_scratched_small_compounds
460	COH2	505f85ab331252fd0ff03900bc24a92d	16000.0	-114.44702850341795	-114.39411697387696	-114.45206308567674	-114.39660536	True	trained_from_scratched_small_compounds
461	COH2	505f85ab331252fd0ff03900bc24a92d	32000.0	-114.44728580474852	-114.4455502319336	-114.45206308567674	-114.39660536	True	trained_from_scratched_small_compounds
463	COH2	8db5c5957b1688d542c09d9212cfc98d	250.0	-114.47009746551514	-98.09249164581298	-114.47833557400006	-114.42195337	True	trained_from_scratched_small_compounds
464	COH2	8db5c5957b1688d542c09d9212cfc98d	1000.0	-114.47131309509275	-111.63199851989746	-114.47833557400006	-114.42195337	True	trained_from_scratched_small_compounds
465	COH2	8db5c5957b1688d542c09d9212cfc98d	4000.0	-114.47153949737547	-114.25761528015136	-114.47833557400006	-114.42195337	True	trained_from_scratched_small_compounds
466	COH2	8db5c5957b1688d542c09d9212cfc98d	8000.0	-114.47446823120116	-114.37833770751952	-114.47833557400006	-114.42195337	True	trained_from_scratched_small_compounds
467	COH2	8db5c5957b1688d542c09d9212cfc98d	16000.0	-114.4737131500244	-114.43156341552736	-114.47833557400006	-114.42195337	True	trained_from_scratched_small_compounds
468	COH2	8db5c5957b1688d542c09d9212cfc98d	32000.0	-114.47614360809328	-114.47287670135498	-114.47833557400006	-114.42195337	True	trained_from_scratched_small_compounds
470	COH2	9e1a98a6e9ed795cdf456c780249b6ac	250.0	-114.4592218017578	-99.57363285064696	-114.46981305545631	-114.41391241	True	trained_from_scratched_small_compounds
471	COH2	9e1a98a6e9ed795cdf456c780249b6ac	1000.0	-114.45905712127686	-111.8749560546875	-114.46981305545631	-114.41391241	True	trained_from_scratched_small_compounds
472	COH2	9e1a98a6e9ed795cdf456c780249b6ac	4000.0	-114.46430946350098	-114.24290992736816	-114.46981305545631	-114.41391241	True	trained_from_scratched_small_compounds
473	COH2	9e1a98a6e9ed795cdf456c780249b6ac	8000.0	-114.46552410125732	-114.36394737243651	-114.46981305545631	-114.41391241	True	trained_from_scratched_small_compounds
474	COH2	9e1a98a6e9ed795cdf456c780249b6ac	16000.0	-114.4649464416504	-114.42533821105955	-114.46981305545631	-114.41391241	True	trained_from_scratched_small_compounds
475	COH2	9e1a98a6e9ed795cdf456c780249b6ac	32000.0	-114.46635890960694	-114.46252368927	-114.46981305545631	-114.41391241	True	trained_from_scratched_small_compounds
477	COH2	aa4d7331f8830475bb806b33feb226f2	250.0	-114.47650215148926	-98.90509796142578	-114.4885873283622	-114.43225737	True	trained_from_scratched_small_compounds
478	COH2	aa4d7331f8830475bb806b33feb226f2	1000.0	-114.48199375152588	-112.22486198425293	-114.4885873283622	-114.43225737	True	trained_from_scratched_small_compounds
479	COH2	aa4d7331f8830475bb806b33feb226f2	4000.0	-114.48477725982666	-114.25306129455566	-114.4885873283622	-114.43225737	True	trained_from_scratched_small_compounds
480	COH2	aa4d7331f8830475bb806b33feb226f2	8000.0	-114.48350997924804	-114.39523021697998	-114.4885873283622	-114.43225737	True	trained_from_scratched_small_compounds
481	COH2	aa4d7331f8830475bb806b33feb226f2	16000.0	-114.48347240447998	-114.44611949920656	-114.4885873283622	-114.43225737	True	trained_from_scratched_small_compounds
482	COH2	aa4d7331f8830475bb806b33feb226f2	32000.0	-114.48480113983156	-114.48371280670166	-114.4885873283622	-114.43225737	True	trained_from_scratched_small_compounds
484	COH2	e1ab076fedecbaa059d96d0021aed644	250.0	-114.46200271606445	-102.045348777771	-114.4736613455336	-114.41768368	True	trained_from_scratched_small_compounds
485	COH2	e1ab076fedecbaa059d96d0021aed644	1000.0	-114.46500648498537	-111.9729691696167	-114.4736613455336	-114.41768368	True	trained_from_scratched_small_compounds
486	COH2	e1ab076fedecbaa059d96d0021aed644	4000.0	-114.46945190429688	-114.27362548828124	-114.4736613455336	-114.41768368	True	trained_from_scratched_small_compounds
487	COH2	e1ab076fedecbaa059d96d0021aed644	8000.0	-114.4663739013672	-114.40869941711426	-114.4736613455336	-114.41768368	True	trained_from_scratched_small_compounds
488	COH2	e1ab076fedecbaa059d96d0021aed644	16000.0	-114.46935989379882	-114.41890544891358	-114.4736613455336	-114.41768368	True	trained_from_scratched_small_compounds
489	COH2	e1ab076fedecbaa059d96d0021aed644	32000.0	-114.47132797241213	-114.46579067230223	-114.4736613455336	-114.41768368	True	trained_from_scratched_small_compounds
1	C2H4	0ee9bf8b870b614e3e67f37555d6734e	250.0	-78.53355674743652	-77.91814704895019	-78.54536688108394	-78.50432015	True	fine_tuned_base_model_small_compounds
2	C2H4	0ee9bf8b870b614e3e67f37555d6734e	1000.0	-78.53668865203858	-78.38811332702636	-78.54536688108394	-78.50432015	True	fine_tuned_base_model_small_compounds
3	C2H4	0ee9bf8b870b614e3e67f37555d6734e	4000.0	-78.53744682312012	-78.49097095489502	-78.54536688108394	-78.50432015	True	fine_tuned_base_model_small_compounds
4	C2H4	0ee9bf8b870b614e3e67f37555d6734e	8000.0	-78.53919113159179	-78.50892700195313	-78.54536688108394	-78.50432015	True	fine_tuned_base_model_small_compounds
5	C2H4	0ee9bf8b870b614e3e67f37555d6734e	16000.0	-78.5378422164917	-78.53240604400635	-78.54536688108394	-78.50432015	True	fine_tuned_base_model_small_compounds
6	C2H4	0ee9bf8b870b614e3e67f37555d6734e	32000.0	-78.54118511199951	-78.53941783905029	-78.54536688108394	-78.50432015	True	fine_tuned_base_model_small_compounds
8	C2H4	1512bd8e61cd397c8207cbf468f8c2a4	250.0	-78.54940879821777	-77.59600429534912	-78.56120313767018	-78.51918559	True	fine_tuned_base_model_small_compounds
9	C2H4	1512bd8e61cd397c8207cbf468f8c2a4	1000.0	-78.55254337310791	-78.33379638671875	-78.56120313767018	-78.51918559	True	fine_tuned_base_model_small_compounds
10	C2H4	1512bd8e61cd397c8207cbf468f8c2a4	4000.0	-78.55197853088379	-78.48904850006103	-78.56120313767018	-78.51918559	True	fine_tuned_base_model_small_compounds
11	C2H4	1512bd8e61cd397c8207cbf468f8c2a4	8000.0	-78.555375289917	-78.51172695159912	-78.56120313767018	-78.51918559	True	fine_tuned_base_model_small_compounds
12	C2H4	1512bd8e61cd397c8207cbf468f8c2a4	16000.0	-78.55538604736329	-78.54899913787841	-78.56120313767018	-78.51918559	True	fine_tuned_base_model_small_compounds
13	C2H4	1512bd8e61cd397c8207cbf468f8c2a4	32000.0	-78.55472194671631	-78.55868358612061	-78.56120313767018	-78.51918559	True	fine_tuned_base_model_small_compounds
15	C2H4	44523984294d025aef483ebea873a855	250.0	-78.51166374206542	-77.70480503082275	-78.5192905490468	-78.47758163	True	fine_tuned_base_model_small_compounds
16	C2H4	44523984294d025aef483ebea873a855	1000.0	-78.5112952041626	-78.33053924560546	-78.5192905490468	-78.47758163	True	fine_tuned_base_model_small_compounds
17	C2H4	44523984294d025aef483ebea873a855	4000.0	-78.51125244140626	-78.44786712646484	-78.5192905490468	-78.47758163	True	fine_tuned_base_model_small_compounds
18	C2H4	44523984294d025aef483ebea873a855	8000.0	-78.51272945404052	-78.47640926361083	-78.5192905490468	-78.47758163	True	fine_tuned_base_model_small_compounds
19	C2H4	44523984294d025aef483ebea873a855	16000.0	-78.51375102996826	-78.50307704925537	-78.5192905490468	-78.47758163	True	fine_tuned_base_model_small_compounds
20	C2H4	44523984294d025aef483ebea873a855	32000.0	-78.51567295074463	-78.51722366333007	-78.5192905490468	-78.47758163	True	fine_tuned_base_model_small_compounds
22	C2H4	5540ad5a8bc1745f83b28b78670edcc0	250.0	-78.52758163452148	-77.74598495483399	-78.53947212858762	-78.49801151	True	fine_tuned_base_model_small_compounds
23	C2H4	5540ad5a8bc1745f83b28b78670edcc0	1000.0	-78.53016555786132	-78.33710918426513	-78.53947212858762	-78.49801151	True	fine_tuned_base_model_small_compounds
24	C2H4	5540ad5a8bc1745f83b28b78670edcc0	4000.0	-78.53256713867188	-78.47803081512451	-78.53947212858762	-78.49801151	True	fine_tuned_base_model_small_compounds
25	C2H4	5540ad5a8bc1745f83b28b78670edcc0	8000.0	-78.53130882263184	-78.48932384490966	-78.53947212858762	-78.49801151	True	fine_tuned_base_model_small_compounds
26	C2H4	5540ad5a8bc1745f83b28b78670edcc0	16000.0	-78.53526531219482	-78.52719177246094	-78.53947212858762	-78.49801151	True	fine_tuned_base_model_small_compounds
27	C2H4	5540ad5a8bc1745f83b28b78670edcc0	32000.0	-78.53333179473877	-78.53456722259521	-78.53947212858762	-78.49801151	True	fine_tuned_base_model_small_compounds
29	C2H4	5cedcfe6358b08a565317d80c1361c02	250.0	-78.5193550491333	-77.86719245910645	-78.53013578470846	-78.48926961	True	fine_tuned_base_model_small_compounds
30	C2H4	5cedcfe6358b08a565317d80c1361c02	1000.0	-78.51979633331298	-78.35551998138428	-78.53013578470846	-78.48926961	True	fine_tuned_base_model_small_compounds
31	C2H4	5cedcfe6358b08a565317d80c1361c02	4000.0	-78.52152774810791	-78.46480690002441	-78.53013578470846	-78.48926961	True	fine_tuned_base_model_small_compounds
32	C2H4	5cedcfe6358b08a565317d80c1361c02	8000.0	-78.52138744354248	-78.47781730651856	-78.53013578470846	-78.48926961	True	fine_tuned_base_model_small_compounds
33	C2H4	5cedcfe6358b08a565317d80c1361c02	16000.0	-78.52344467163086	-78.51740371704102	-78.53013578470846	-78.48926961	True	fine_tuned_base_model_small_compounds
34	C2H4	5cedcfe6358b08a565317d80c1361c02	32000.0	-78.52354404449463	-78.52401638031006	-78.53013578470846	-78.48926961	True	fine_tuned_base_model_small_compounds
36	C2H4	74321a3f3372c3c60fcbcec34a1de878	250.0	-78.50303409576416	-77.78356086730957	-78.51468944756847	-78.47390596	True	fine_tuned_base_model_small_compounds
37	C2H4	74321a3f3372c3c60fcbcec34a1de878	1000.0	-78.50624828338623	-78.33402126312257	-78.51468944756847	-78.47390596	True	fine_tuned_base_model_small_compounds
38	C2H4	74321a3f3372c3c60fcbcec34a1de878	4000.0	-78.50561206817628	-78.44680656433106	-78.51468944756847	-78.47390596	True	fine_tuned_base_model_small_compounds
39	C2H4	74321a3f3372c3c60fcbcec34a1de878	8000.0	-78.50833053588867	-78.47884826660156	-78.51468944756847	-78.47390596	True	fine_tuned_base_model_small_compounds
40	C2H4	74321a3f3372c3c60fcbcec34a1de878	16000.0	-78.50838291168213	-78.50204010009766	-78.51468944756847	-78.47390596	True	fine_tuned_base_model_small_compounds
41	C2H4	74321a3f3372c3c60fcbcec34a1de878	32000.0	-78.50925380706786	-78.50873161315918	-78.51468944756847	-78.47390596	True	fine_tuned_base_model_small_compounds
43	C2H4	92daabc0c580dce1cc330bb68bafdcca	250.0	-78.48430515289307	-77.74314167022705	-78.4981087577133	-78.45750044	True	fine_tuned_base_model_small_compounds
44	C2H4	92daabc0c580dce1cc330bb68bafdcca	1000.0	-78.48580211639404	-78.30767421722412	-78.4981087577133	-78.45750044	True	fine_tuned_base_model_small_compounds
45	C2H4	92daabc0c580dce1cc330bb68bafdcca	4000.0	-78.48919311523437	-78.44131378173829	-78.4981087577133	-78.45750044	True	fine_tuned_base_model_small_compounds
46	C2H4	92daabc0c580dce1cc330bb68bafdcca	8000.0	-78.49015998840332	-78.4599698638916	-78.4981087577133	-78.45750044	True	fine_tuned_base_model_small_compounds
47	C2H4	92daabc0c580dce1cc330bb68bafdcca	16000.0	-78.4904902267456	-78.48478343963623	-78.4981087577133	-78.45750044	True	fine_tuned_base_model_small_compounds
48	C2H4	92daabc0c580dce1cc330bb68bafdcca	32000.0	-78.49165294647217	-78.49178436279297	-78.4981087577133	-78.45750044	True	fine_tuned_base_model_small_compounds
50	C2H4	be0913ed5ff7db1796805358a70390f8	250.0	-78.56051971435546	-77.76892078399658	-78.56888309446416	-78.52622025	True	fine_tuned_base_model_small_compounds
51	C2H4	be0913ed5ff7db1796805358a70390f8	1000.0	-78.56002475738525	-78.35660999298096	-78.56888309446416	-78.52622025	True	fine_tuned_base_model_small_compounds
52	C2H4	be0913ed5ff7db1796805358a70390f8	4000.0	-78.56245655059814	-78.49002994537354	-78.56888309446416	-78.52622025	True	fine_tuned_base_model_small_compounds
53	C2H4	be0913ed5ff7db1796805358a70390f8	8000.0	-78.56452625274659	-78.51589618682861	-78.56888309446416	-78.52622025	True	fine_tuned_base_model_small_compounds
54	C2H4	be0913ed5ff7db1796805358a70390f8	16000.0	-78.56277027130128	-78.5547049331665	-78.56888309446416	-78.52622025	True	fine_tuned_base_model_small_compounds
55	C2H4	be0913ed5ff7db1796805358a70390f8	32000.0	-78.5660143661499	-78.5644128036499	-78.56888309446416	-78.52622025	True	fine_tuned_base_model_small_compounds
57	C2H4	eb669982bf01e77615c8baee5215e9d3	250.0	-78.52328189849854	-77.84475929260253	-78.53541393753059	-78.49450073	True	fine_tuned_base_model_small_compounds
58	C2H4	eb669982bf01e77615c8baee5215e9d3	1000.0	-78.52659954071045	-78.33478374481201	-78.53541393753059	-78.49450073	True	fine_tuned_base_model_small_compounds
59	C2H4	eb669982bf01e77615c8baee5215e9d3	4000.0	-78.52676849365234	-78.4889659500122	-78.53541393753059	-78.49450073	True	fine_tuned_base_model_small_compounds
60	C2H4	eb669982bf01e77615c8baee5215e9d3	8000.0	-78.52995861053466	-78.5006693649292	-78.53541393753059	-78.49450073	True	fine_tuned_base_model_small_compounds
61	C2H4	eb669982bf01e77615c8baee5215e9d3	16000.0	-78.52944431304931	-78.52101890563965	-78.53541393753059	-78.49450073	True	fine_tuned_base_model_small_compounds
62	C2H4	eb669982bf01e77615c8baee5215e9d3	32000.0	-78.53116264343262	-78.53044284820557	-78.53541393753059	-78.49450073	True	fine_tuned_base_model_small_compounds
64	C2H4	f69163ecd3e6cc6afae99e3ad81f4ea2	250.0	-78.53171707153321	-77.64844116210938	-78.54069026656693	-78.4989658	True	fine_tuned_base_model_small_compounds
65	C2H4	f69163ecd3e6cc6afae99e3ad81f4ea2	1000.0	-78.53154361724853	-78.35428886413574	-78.54069026656693	-78.4989658	True	fine_tuned_base_model_small_compounds
66	C2H4	f69163ecd3e6cc6afae99e3ad81f4ea2	4000.0	-78.53584270477295	-78.47834899902344	-78.54069026656693	-78.4989658	True	fine_tuned_base_model_small_compounds
67	C2H4	f69163ecd3e6cc6afae99e3ad81f4ea2	8000.0	-78.53462799072265	-78.4918754196167	-78.54069026656693	-78.4989658	True	fine_tuned_base_model_small_compounds
68	C2H4	f69163ecd3e6cc6afae99e3ad81f4ea2	16000.0	-78.53517223358155	-78.53003307342529	-78.54069026656693	-78.4989658	True	fine_tuned_base_model_small_compounds
69	C2H4	f69163ecd3e6cc6afae99e3ad81f4ea2	32000.0	-78.53524963378906	-78.53918849945069	-78.54069026656693	-78.4989658	True	fine_tuned_base_model_small_compounds
211	CNH	4e31e685328e460abcc0ca3d64eaa5cb	250.0	-93.33101760864258	-84.59087261199952	-93.34219498955952	-93.30036023	True	fine_tuned_base_model_small_compounds
212	CNH	4e31e685328e460abcc0ca3d64eaa5cb	1000.0	-93.33199771881104	-91.84794319152832	-93.34219498955952	-93.30036023	True	fine_tuned_base_model_small_compounds
213	CNH	4e31e685328e460abcc0ca3d64eaa5cb	4000.0	-93.33438327789308	-93.12762321472168	-93.34219498955952	-93.30036023	True	fine_tuned_base_model_small_compounds
214	CNH	4e31e685328e460abcc0ca3d64eaa5cb	8000.0	-93.33610286712648	-93.28318359375	-93.34219498955952	-93.30036023	True	fine_tuned_base_model_small_compounds
215	CNH	4e31e685328e460abcc0ca3d64eaa5cb	16000.0	-93.3372951889038	-93.3301110458374	-93.34219498955952	-93.30036023	True	fine_tuned_base_model_small_compounds
216	CNH	4e31e685328e460abcc0ca3d64eaa5cb	32000.0	-93.33612586975096	-93.3388907623291	-93.34219498955952	-93.30036023	True	fine_tuned_base_model_small_compounds
218	CNH	662535ff35c7916e7a0d7e52e6c49903	250.0	-93.39284297943117	-83.48380310058593	-93.39971283269514	-93.3543257	True	fine_tuned_base_model_small_compounds
219	CNH	662535ff35c7916e7a0d7e52e6c49903	1000.0	-93.39403522491456	-91.76468727111816	-93.39971283269514	-93.3543257	True	fine_tuned_base_model_small_compounds
220	CNH	662535ff35c7916e7a0d7e52e6c49903	4000.0	-93.39712940216064	-93.28316551208496	-93.39971283269514	-93.3543257	True	fine_tuned_base_model_small_compounds
221	CNH	662535ff35c7916e7a0d7e52e6c49903	8000.0	-93.39604236602784	-93.32265071868896	-93.39971283269514	-93.3543257	True	fine_tuned_base_model_small_compounds
222	CNH	662535ff35c7916e7a0d7e52e6c49903	16000.0	-93.39804374694825	-93.38611450195312	-93.39971283269514	-93.3543257	True	fine_tuned_base_model_small_compounds
223	CNH	662535ff35c7916e7a0d7e52e6c49903	32000.0	-93.3995467376709	-93.39968589782715	-93.39971283269514	-93.3543257	True	fine_tuned_base_model_small_compounds
225	CNH	6eed87dcf803dd7d5b448ee31ab417cf	250.0	-93.41660984039306	-85.32206066131592	-93.4234050197175	-93.3799537	True	fine_tuned_base_model_small_compounds
226	CNH	6eed87dcf803dd7d5b448ee31ab417cf	1000.0	-93.41552104949952	-91.97173656463625	-93.4234050197175	-93.3799537	True	fine_tuned_base_model_small_compounds
227	CNH	6eed87dcf803dd7d5b448ee31ab417cf	4000.0	-93.42131381988526	-93.28668495178222	-93.4234050197175	-93.3799537	True	fine_tuned_base_model_small_compounds
228	CNH	6eed87dcf803dd7d5b448ee31ab417cf	8000.0	-93.4192684173584	-93.37115200042724	-93.4234050197175	-93.3799537	True	fine_tuned_base_model_small_compounds
229	CNH	6eed87dcf803dd7d5b448ee31ab417cf	16000.0	-93.41977565765382	-93.41542427062988	-93.4234050197175	-93.3799537	True	fine_tuned_base_model_small_compounds
230	CNH	6eed87dcf803dd7d5b448ee31ab417cf	32000.0	-93.42044624328614	-93.4228955078125	-93.4234050197175	-93.3799537	True	fine_tuned_base_model_small_compounds
232	CNH	87e73f202a203354d64a52fa0d45b340	250.0	-93.40684337615969	-85.94243396759033	-93.4152921691446	-93.37081604	True	fine_tuned_base_model_small_compounds
233	CNH	87e73f202a203354d64a52fa0d45b340	1000.0	-93.41044574737548	-91.5842865371704	-93.4152921691446	-93.37081604	True	fine_tuned_base_model_small_compounds
234	CNH	87e73f202a203354d64a52fa0d45b340	4000.0	-93.4126858139038	-93.27021659851074	-93.4152921691446	-93.37081604	True	fine_tuned_base_model_small_compounds
235	CNH	87e73f202a203354d64a52fa0d45b340	8000.0	-93.41005073547365	-93.36521324157717	-93.4152921691446	-93.37081604	True	fine_tuned_base_model_small_compounds
236	CNH	87e73f202a203354d64a52fa0d45b340	16000.0	-93.41096813201904	-93.40228092193604	-93.4152921691446	-93.37081604	True	fine_tuned_base_model_small_compounds
237	CNH	87e73f202a203354d64a52fa0d45b340	32000.0	-93.41195682525635	-93.4133978652954	-93.4152921691446	-93.37081604	True	fine_tuned_base_model_small_compounds
239	CNH	adc18250f835054d410bd977c58b6cb3	250.0	-93.40640838623048	-85.03284954071044	-93.41315178510412	-93.36831468	True	fine_tuned_base_model_small_compounds
240	CNH	adc18250f835054d410bd977c58b6cb3	1000.0	-93.40920707702637	-91.88831119537352	-93.41315178510412	-93.36831468	True	fine_tuned_base_model_small_compounds
241	CNH	adc18250f835054d410bd977c58b6cb3	4000.0	-93.40903560638428	-93.28690689086916	-93.41315178510412	-93.36831468	True	fine_tuned_base_model_small_compounds
242	CNH	adc18250f835054d410bd977c58b6cb3	8000.0	-93.40953060150146	-93.37274684906006	-93.41315178510412	-93.36831468	True	fine_tuned_base_model_small_compounds
243	CNH	adc18250f835054d410bd977c58b6cb3	16000.0	-93.41059497833253	-93.40328956604004	-93.41315178510412	-93.36831468	True	fine_tuned_base_model_small_compounds
244	CNH	adc18250f835054d410bd977c58b6cb3	32000.0	-93.4110238647461	-93.41436702728272	-93.41315178510412	-93.36831468	True	fine_tuned_base_model_small_compounds
246	CNH	adf13c6e0a70bb28ad9b6589a5e0e67a	250.0	-93.39445960998536	-85.97301998138428	-93.40338164394387	-93.36063769	True	fine_tuned_base_model_small_compounds
247	CNH	adf13c6e0a70bb28ad9b6589a5e0e67a	1000.0	-93.39784133911132	-91.52144218444823	-93.40338164394387	-93.36063769	True	fine_tuned_base_model_small_compounds
248	CNH	adf13c6e0a70bb28ad9b6589a5e0e67a	4000.0	-93.39712829589844	-93.25092769622805	-93.40338164394387	-93.36063769	True	fine_tuned_base_model_small_compounds
249	CNH	adf13c6e0a70bb28ad9b6589a5e0e67a	8000.0	-93.3984998703003	-93.3471701812744	-93.40338164394387	-93.36063769	True	fine_tuned_base_model_small_compounds
250	CNH	adf13c6e0a70bb28ad9b6589a5e0e67a	16000.0	-93.39855895996094	-93.39169933319091	-93.40338164394387	-93.36063769	True	fine_tuned_base_model_small_compounds
251	CNH	adf13c6e0a70bb28ad9b6589a5e0e67a	32000.0	-93.39845306396484	-93.40162132263184	-93.40338164394387	-93.36063769	True	fine_tuned_base_model_small_compounds
253	CNH	b2cc341b45071fec3c3f508d88ffabd6	250.0	-93.38705268859864	-84.47935955047608	-93.39520808418706	-93.35071541	True	fine_tuned_base_model_small_compounds
254	CNH	b2cc341b45071fec3c3f508d88ffabd6	1000.0	-93.39011432647705	-91.89130298614502	-93.39520808418706	-93.35071541	True	fine_tuned_base_model_small_compounds
255	CNH	b2cc341b45071fec3c3f508d88ffabd6	4000.0	-93.3924061203003	-93.28615245819093	-93.39520808418706	-93.35071541	True	fine_tuned_base_model_small_compounds
256	CNH	b2cc341b45071fec3c3f508d88ffabd6	8000.0	-93.39233112335204	-93.34417671203612	-93.39520808418706	-93.35071541	True	fine_tuned_base_model_small_compounds
257	CNH	b2cc341b45071fec3c3f508d88ffabd6	16000.0	-93.39263301849364	-93.38763233184814	-93.39520808418706	-93.35071541	True	fine_tuned_base_model_small_compounds
258	CNH	b2cc341b45071fec3c3f508d88ffabd6	32000.0	-93.393402633667	-93.3936729812622	-93.39520808418706	-93.35071541	True	fine_tuned_base_model_small_compounds
260	CNH	b829bc18fa469b0981034a0fd9d049ea	250.0	-93.39584072113036	-85.04768966674804	-93.40296373818872	-93.35754647	True	fine_tuned_base_model_small_compounds
261	CNH	b829bc18fa469b0981034a0fd9d049ea	1000.0	-93.39857711791991	-91.93748191833495	-93.40296373818872	-93.35754647	True	fine_tuned_base_model_small_compounds
262	CNH	b829bc18fa469b0981034a0fd9d049ea	4000.0	-93.40074615478515	-93.29389999389647	-93.40296373818872	-93.35754647	True	fine_tuned_base_model_small_compounds
263	CNH	b829bc18fa469b0981034a0fd9d049ea	8000.0	-93.3985319519043	-93.35356777191164	-93.40296373818872	-93.35754647	True	fine_tuned_base_model_small_compounds
264	CNH	b829bc18fa469b0981034a0fd9d049ea	16000.0	-93.40067581176758	-93.39379062652588	-93.40296373818872	-93.35754647	True	fine_tuned_base_model_small_compounds
265	CNH	b829bc18fa469b0981034a0fd9d049ea	32000.0	-93.402134475708	-93.402592086792	-93.40296373818872	-93.35754647	True	fine_tuned_base_model_small_compounds
267	CNH	bb58b0dc230e552c001d426fa4702fc0	250.0	-93.40505058288574	-85.4927645111084	-93.4129407959378	-93.36956107	True	fine_tuned_base_model_small_compounds
268	CNH	bb58b0dc230e552c001d426fa4702fc0	1000.0	-93.40595161437987	-92.03130401611328	-93.4129407959378	-93.36956107	True	fine_tuned_base_model_small_compounds
269	CNH	bb58b0dc230e552c001d426fa4702fc0	4000.0	-93.4081309890747	-93.2813567352295	-93.4129407959378	-93.36956107	True	fine_tuned_base_model_small_compounds
270	CNH	bb58b0dc230e552c001d426fa4702fc0	8000.0	-93.40911952972412	-93.36201652526856	-93.4129407959378	-93.36956107	True	fine_tuned_base_model_small_compounds
271	CNH	bb58b0dc230e552c001d426fa4702fc0	16000.0	-93.40946197509766	-93.40146186828612	-93.4129407959378	-93.36956107	True	fine_tuned_base_model_small_compounds
272	CNH	bb58b0dc230e552c001d426fa4702fc0	32000.0	-93.41015880584716	-93.41133548736572	-93.4129407959378	-93.36956107	True	fine_tuned_base_model_small_compounds
274	CNH	be7f6f48254ccdc6dcdd17ec75d15424	250.0	-93.27741119384766	-82.95371006011963	-93.29320031032452	-93.25174802	True	fine_tuned_base_model_small_compounds
275	CNH	be7f6f48254ccdc6dcdd17ec75d15424	1000.0	-93.2814497756958	-91.5553421020508	-93.29320031032452	-93.25174802	True	fine_tuned_base_model_small_compounds
276	CNH	be7f6f48254ccdc6dcdd17ec75d15424	4000.0	-93.2840633392334	-93.1045150375366	-93.29320031032452	-93.25174802	True	fine_tuned_base_model_small_compounds
277	CNH	be7f6f48254ccdc6dcdd17ec75d15424	8000.0	-93.28317344665528	-93.23059684753416	-93.29320031032452	-93.25174802	True	fine_tuned_base_model_small_compounds
278	CNH	be7f6f48254ccdc6dcdd17ec75d15424	16000.0	-93.28555938720704	-93.2819815826416	-93.29320031032452	-93.25174802	True	fine_tuned_base_model_small_compounds
279	CNH	be7f6f48254ccdc6dcdd17ec75d15424	32000.0	-93.28765609741212	-93.29233291625977	-93.29320031032452	-93.25174802	True	fine_tuned_base_model_small_compounds
421	COH2	174420a82397416132bd58b65ee10566	250.0	-114.47625152587892	-98.41475776672364	-114.48661923675226	-114.42937182	True	fine_tuned_base_model_small_compounds
422	COH2	174420a82397416132bd58b65ee10566	1000.0	-114.47966300964356	-111.27394062042237	-114.48661923675226	-114.42937182	True	fine_tuned_base_model_small_compounds
423	COH2	174420a82397416132bd58b65ee10566	4000.0	-114.48223419189452	-114.24049598693848	-114.48661923675226	-114.42937182	True	fine_tuned_base_model_small_compounds
424	COH2	174420a82397416132bd58b65ee10566	8000.0	-114.48046962738036	-114.36321060180664	-114.48661923675226	-114.42937182	True	fine_tuned_base_model_small_compounds
425	COH2	174420a82397416132bd58b65ee10566	16000.0	-114.48409847259522	-114.44142246246338	-114.48661923675226	-114.42937182	True	fine_tuned_base_model_small_compounds
426	COH2	174420a82397416132bd58b65ee10566	32000.0	-114.48301853179932	-114.4770892715454	-114.48661923675226	-114.42937182	True	fine_tuned_base_model_small_compounds
428	COH2	1d49329b11cdd2369335a13aab3cc318	250.0	-114.437286529541	-101.59005451202393	-114.45277128226256	-114.39748749	True	fine_tuned_base_model_small_compounds
429	COH2	1d49329b11cdd2369335a13aab3cc318	1000.0	-114.44213520050047	-111.77944812774658	-114.45277128226256	-114.39748749	True	fine_tuned_base_model_small_compounds
430	COH2	1d49329b11cdd2369335a13aab3cc318	4000.0	-114.44503211975098	-114.188035697937	-114.45277128226256	-114.39748749	True	fine_tuned_base_model_small_compounds
431	COH2	1d49329b11cdd2369335a13aab3cc318	8000.0	-114.44767166137696	-114.36484073638916	-114.45277128226256	-114.39748749	True	fine_tuned_base_model_small_compounds
432	COH2	1d49329b11cdd2369335a13aab3cc318	16000.0	-114.4457702255249	-114.40344314575196	-114.45277128226256	-114.39748749	True	fine_tuned_base_model_small_compounds
433	COH2	1d49329b11cdd2369335a13aab3cc318	32000.0	-114.44882331848144	-114.44728511810304	-114.45277128226256	-114.39748749	True	fine_tuned_base_model_small_compounds
435	COH2	29034cafeb6e2373d83078477bff93e9	250.0	-114.47371273040773	-100.47905994415284	-114.48305553557128	-114.42685913	True	fine_tuned_base_model_small_compounds
436	COH2	29034cafeb6e2373d83078477bff93e9	1000.0	-114.47479385375976	-111.917723197937	-114.48305553557128	-114.42685913	True	fine_tuned_base_model_small_compounds
437	COH2	29034cafeb6e2373d83078477bff93e9	4000.0	-114.4785199356079	-114.28544097900392	-114.48305553557128	-114.42685913	True	fine_tuned_base_model_small_compounds
438	COH2	29034cafeb6e2373d83078477bff93e9	8000.0	-114.47868339538574	-114.4042921447754	-114.48305553557128	-114.42685913	True	fine_tuned_base_model_small_compounds
439	COH2	29034cafeb6e2373d83078477bff93e9	16000.0	-114.4798295211792	-114.43634761810304	-114.48305553557128	-114.42685913	True	fine_tuned_base_model_small_compounds
440	COH2	29034cafeb6e2373d83078477bff93e9	32000.0	-114.48074726104736	-114.47625675201417	-114.48305553557128	-114.42685913	True	fine_tuned_base_model_small_compounds
442	COH2	3bc0e66e524898b659c5d37ca4f7f35c	250.0	-114.40859844207765	-97.34500881195068	-114.42466729253236	-114.36865191	True	fine_tuned_base_model_small_compounds
443	COH2	3bc0e66e524898b659c5d37ca4f7f35c	1000.0	-114.41259841918944	-111.93510051727294	-114.42466729253236	-114.36865191	True	fine_tuned_base_model_small_compounds
444	COH2	3bc0e66e524898b659c5d37ca4f7f35c	4000.0	-114.4191185760498	-114.17626647949218	-114.42466729253236	-114.36865191	True	fine_tuned_base_model_small_compounds
445	COH2	3bc0e66e524898b659c5d37ca4f7f35c	8000.0	-114.41987297058104	-114.2899729156494	-114.42466729253236	-114.36865191	True	fine_tuned_base_model_small_compounds
446	COH2	3bc0e66e524898b659c5d37ca4f7f35c	16000.0	-114.4183952331543	-114.35825634002686	-114.42466729253236	-114.36865191	True	fine_tuned_base_model_small_compounds
447	COH2	3bc0e66e524898b659c5d37ca4f7f35c	32000.0	-114.42241241455078	-114.41856899261477	-114.42466729253236	-114.36865191	True	fine_tuned_base_model_small_compounds
449	COH2	4d7e014e9c7e4f3cce608a74bfa5dd98	250.0	-114.45993328094482	-96.44475051879884	-114.47122867405513	-114.41393827	True	fine_tuned_base_model_small_compounds
450	COH2	4d7e014e9c7e4f3cce608a74bfa5dd98	1000.0	-114.46255477905274	-111.4524317932129	-114.47122867405513	-114.41393827	True	fine_tuned_base_model_small_compounds
451	COH2	4d7e014e9c7e4f3cce608a74bfa5dd98	4000.0	-114.4652428817749	-114.2393482208252	-114.47122867405513	-114.41393827	True	fine_tuned_base_model_small_compounds
452	COH2	4d7e014e9c7e4f3cce608a74bfa5dd98	8000.0	-114.46341541290283	-114.3635682296753	-114.47122867405513	-114.41393827	True	fine_tuned_base_model_small_compounds
453	COH2	4d7e014e9c7e4f3cce608a74bfa5dd98	16000.0	-114.46652290344238	-114.4276808166504	-114.47122867405513	-114.41393827	True	fine_tuned_base_model_small_compounds
454	COH2	4d7e014e9c7e4f3cce608a74bfa5dd98	32000.0	-114.46662830352784	-114.46525409698486	-114.47122867405513	-114.41393827	True	fine_tuned_base_model_small_compounds
456	COH2	505f85ab331252fd0ff03900bc24a92d	250.0	-114.44255035400391	-97.79652729034424	-114.45206308567674	-114.39660536	True	fine_tuned_base_model_small_compounds
457	COH2	505f85ab331252fd0ff03900bc24a92d	1000.0	-114.44287315368652	-111.77692203521728	-114.45206308567674	-114.39660536	True	fine_tuned_base_model_small_compounds
458	COH2	505f85ab331252fd0ff03900bc24a92d	4000.0	-114.44480800628662	-114.2845373916626	-114.45206308567674	-114.39660536	True	fine_tuned_base_model_small_compounds
459	COH2	505f85ab331252fd0ff03900bc24a92d	8000.0	-114.44667045593262	-114.34981353759764	-114.45206308567674	-114.39660536	True	fine_tuned_base_model_small_compounds
460	COH2	505f85ab331252fd0ff03900bc24a92d	16000.0	-114.44702850341795	-114.39411697387696	-114.45206308567674	-114.39660536	True	fine_tuned_base_model_small_compounds
461	COH2	505f85ab331252fd0ff03900bc24a92d	32000.0	-114.44728580474852	-114.4455502319336	-114.45206308567674	-114.39660536	True	fine_tuned_base_model_small_compounds
463	COH2	8db5c5957b1688d542c09d9212cfc98d	250.0	-114.47009746551514	-98.09249164581298	-114.47833557400006	-114.42195337	True	fine_tuned_base_model_small_compounds
464	COH2	8db5c5957b1688d542c09d9212cfc98d	1000.0	-114.47131309509275	-111.63199851989746	-114.47833557400006	-114.42195337	True	fine_tuned_base_model_small_compounds
465	COH2	8db5c5957b1688d542c09d9212cfc98d	4000.0	-114.47153949737547	-114.25761528015136	-114.47833557400006	-114.42195337	True	fine_tuned_base_model_small_compounds
466	COH2	8db5c5957b1688d542c09d9212cfc98d	8000.0	-114.47446823120116	-114.37833770751952	-114.47833557400006	-114.42195337	True	fine_tuned_base_model_small_compounds
467	COH2	8db5c5957b1688d542c09d9212cfc98d	16000.0	-114.4737131500244	-114.43156341552736	-114.47833557400006	-114.42195337	True	fine_tuned_base_model_small_compounds
468	COH2	8db5c5957b1688d542c09d9212cfc98d	32000.0	-114.47614360809328	-114.47287670135498	-114.47833557400006	-114.42195337	True	fine_tuned_base_model_small_compounds
470	COH2	9e1a98a6e9ed795cdf456c780249b6ac	250.0	-114.4592218017578	-99.57363285064696	-114.46981305545631	-114.41391241	True	fine_tuned_base_model_small_compounds
471	COH2	9e1a98a6e9ed795cdf456c780249b6ac	1000.0	-114.45905712127686	-111.8749560546875	-114.46981305545631	-114.41391241	True	fine_tuned_base_model_small_compounds
472	COH2	9e1a98a6e9ed795cdf456c780249b6ac	4000.0	-114.46430946350098	-114.24290992736816	-114.46981305545631	-114.41391241	True	fine_tuned_base_model_small_compounds
473	COH2	9e1a98a6e9ed795cdf456c780249b6ac	8000.0	-114.46552410125732	-114.36394737243651	-114.46981305545631	-114.41391241	True	fine_tuned_base_model_small_compounds
474	COH2	9e1a98a6e9ed795cdf456c780249b6ac	16000.0	-114.4649464416504	-114.42533821105955	-114.46981305545631	-114.41391241	True	fine_tuned_base_model_small_compounds
475	COH2	9e1a98a6e9ed795cdf456c780249b6ac	32000.0	-114.46635890960694	-114.46252368927	-114.46981305545631	-114.41391241	True	fine_tuned_base_model_small_compounds
477	COH2	aa4d7331f8830475bb806b33feb226f2	250.0	-114.47650215148926	-98.90509796142578	-114.4885873283622	-114.43225737	True	fine_tuned_base_model_small_compounds
478	COH2	aa4d7331f8830475bb806b33feb226f2	1000.0	-114.48199375152588	-112.22486198425293	-114.4885873283622	-114.43225737	True	fine_tuned_base_model_small_compounds
479	COH2	aa4d7331f8830475bb806b33feb226f2	4000.0	-114.48477725982666	-114.25306129455566	-114.4885873283622	-114.43225737	True	fine_tuned_base_model_small_compounds
480	COH2	aa4d7331f8830475bb806b33feb226f2	8000.0	-114.48350997924804	-114.39523021697998	-114.4885873283622	-114.43225737	True	fine_tuned_base_model_small_compounds
481	COH2	aa4d7331f8830475bb806b33feb226f2	16000.0	-114.48347240447998	-114.44611949920656	-114.4885873283622	-114.43225737	True	fine_tuned_base_model_small_compounds
482	COH2	aa4d7331f8830475bb806b33feb226f2	32000.0	-114.48480113983156	-114.48371280670166	-114.4885873283622	-114.43225737	True	fine_tuned_base_model_small_compounds
484	COH2	e1ab076fedecbaa059d96d0021aed644	250.0	-114.46200271606445	-102.045348777771	-114.4736613455336	-114.41768368	True	fine_tuned_base_model_small_compounds
485	COH2	e1ab076fedecbaa059d96d0021aed644	1000.0	-114.46500648498537	-111.9729691696167	-114.4736613455336	-114.41768368	True	fine_tuned_base_model_small_compounds
486	COH2	e1ab076fedecbaa059d96d0021aed644	4000.0	-114.46945190429688	-114.27362548828124	-114.4736613455336	-114.41768368	True	fine_tuned_base_model_small_compounds
487	COH2	e1ab076fedecbaa059d96d0021aed644	8000.0	-114.4663739013672	-114.40869941711426	-114.4736613455336	-114.41768368	True	fine_tuned_base_model_small_compounds
488	COH2	e1ab076fedecbaa059d96d0021aed644	16000.0	-114.46935989379882	-114.41890544891358	-114.4736613455336	-114.41768368	True	fine_tuned_base_model_small_compounds
489	COH2	e1ab076fedecbaa059d96d0021aed644	32000.0	-114.47132797241213	-114.46579067230223	-114.4736613455336	-114.41768368	True	fine_tuned_base_model_small_compounds
